# Supplementary material for: The Plantain Proteome, a Focus on Allele Specific Proteins Obtained from Plantain Fruits
Source: Proteomics. 2018 Feb 23;18(3-4):1700227. doi: 10.1002/pmic.201700227 (PMC6084372; doi:10.1002/pmic.201700227)
Supplement: Supplementary file 2 — Supporting Information [file PMIC-18-na-s002.xlsx]

## Sheet: Protein identification
Table S1:Overview of identified proteins in at least 2 biological replicate and their respective probabillity in each species.
			identification probability		number of biological samples
	Identified Proteins (2144)	Accession Number	cavendish	plantain	cavendish	plantain	max
1	KMMuB_chr6_G18040	KMMuB_chr6_G18040	1	1	5	5	5
2	KMMuB_chr4_G11572	KMMuB_chr4_G11572	1	1	5	5	5
3	KMMuB_chr9_G25210	KMMuB_chr9_G25210	1	1	5	5	5
4	Granule-bound starch synthase 1, chloroplastic/amyloplastic	GSMUA_Achr1T08190_001	1	1	5	5	5
5	KMMuB_chr6_G18296	KMMuB_chr6_G18296	1	1	5	5	5
6	KMMuB_chr2_G04523	KMMuB_chr2_G04523	1	1	5	5	5
7	KMMuB_chr1_G01143	KMMuB_chr1_G01143	1	1	5	5	5
8	Isoflavone reductase homolog	GSMUA_Achr2T14320_001	1	1	5	5	5
9	KMMuB_chr3_G06296	KMMuB_chr3_G06296	1	1	5	5	5
10	UTP--glucose-1-phosphate uridylyltransferase	GSMUA_Achr9T23930_001	1	1	5	5	5
11	KMMuB_chr1_G01535	KMMuB_chr1_G01535	1	1	5	5	5
12	KMMuB_chr10_G30772	KMMuB_chr10_G30772	1	1	5	5	5
13	KMMuB_chr2_G03826	KMMuB_chr2_G03826	1	1	5	5	5
14	GSMUA_Achr6T33120_001 L-ascorbate peroxidase, cytosolic	GSMUA_Achr6T33120_001L-ascorbate peroxidase, cytosolic	1	1	5	5	5
15	KMMuB_chr4_G09086	KMMuB_chr4_G09086	1	1	5	5	5
16	KMMuB_chr8_G21831	KMMuB_chr8_G21831	1	1	5	5	5
17	KMMuB_chrUn_random_G36601	KMMuB_chrUn_random_G36601	1	1	5	5	5
18	Formate dehydrogenase, mitochondrial	GSMUA_Achr3T01200_001	1	1	5	5	5
19	Enolase	GSMUA_Achr5T18810_001	1	1	5	5	5
20	KMMuB_chr3_G05330	KMMuB_chr3_G05330	1	1	4	5	5
21	KMMuB_chr3_G07087	KMMuB_chr3_G07087	1	1	5	5	5
22	KMMuB_chr9_G26128	KMMuB_chr9_G26128	1	1	5	5	5
23	KMMuB_chr9_G27621	KMMuB_chr9_G27621	1	1	5	5	5
24	KMMuB_chr8_G22918	KMMuB_chr8_G22918	1	1	5	5	5
25	KMMuB_chr9_G25961	KMMuB_chr9_G25961	1	1	5	5	5
26	KMMuB_chr7_G19503	KMMuB_chr7_G19503	1	1	5	5	5
27	Alpha-glucan phosphorylase, H isozyme	GSMUA_Achr6T33840_001	1	1	5	5	5
28	KMMuB_chr6_G17844	KMMuB_chr6_G17844	1	1	5	5	5
29	KMMuB_chr9_G25702	KMMuB_chr9_G25702	1	1	5	5	5
30	KMMuB_chr8_G24695	KMMuB_chr8_G24695	1	1	5	5	5
31	KMMuB_chr8_G22099	KMMuB_chr8_G22099	1	1	5	5	5
32	Lichenase	GSMUA_Achr10T01250_001	1	1	5	5	5
33	KMMuB_chr7_G18954	KMMuB_chr7_G18954	1	1	4	5	5
34	KMMuB_chr7_G18687	KMMuB_chr7_G18687	1	1	5	5	5
35	KMMuB_chr9_G27509	KMMuB_chr9_G27509	1	1	5	5	5
36	KMMuB_chr1_G02252	KMMuB_chr1_G02252 (+3)	1	1	4	5	5
37	Glutamate decarboxylase 1	GSMUA_Achr4T31270_001	1	1	5	5	5
38	KMMuB_chr5_G12234	KMMuB_chr5_G12234	1	1	5	5	5
39	Glyceraldehyde-3-phosphate dehydrogenase, cytosolic 3	GSMUA_Achr11T11040_001	1	1	5	5	5
40	KMMuB_chr3_G07925	KMMuB_chr3_G07925	1	1	5	5	5
41	Putative Acidic endochitinase	GSMUA_AchrUn_randomT12350_001	1	1	5	5	5
42	KMMuB_chr9_G25209	KMMuB_chr9_G25209	1	1	5	5	5
43	KMMuB_chr2_G04909	KMMuB_chr2_G04909	1	1	5	5	5
44	KMMuB_chr8_G21572	KMMuB_chr8_G21572	1	1	5	5	5
45	KMMuB_chrUn_random_G35270	KMMuB_chrUn_random_G35270	1	1	5	5	5
46	KMMuB_chr11_G32576	KMMuB_chr11_G32576	1	1	5	5	5
47	KMMuB_chr3_G07146	KMMuB_chr3_G07146	1	1	4	5	5
48	ATP synthase subunit alpha, mitochondrial	GSMUA_AchrUn_randomT15230_001	1	1	5	5	5
49	Aldehyde dehydrogenase family 2 member B7, mitochondrial	GSMUA_Achr5T05290_001	1	1	5	5	5
50	GSMUA_Achr2T22040_001 4-alpha-glucanotransferase, chloroplastic/amyloplastic	GSMUA_Achr2T22040_0014-alpha-glucanotransferase, chloroplastic/amyloplastic	1	1	5	5	5
51	KMMuB_chr7_G20737	KMMuB_chr7_G20737	1	1	5	5	5
52	Phosphoglucomutase, cytoplasmic 2	GSMUA_Achr8T30900_001	1	1	5	5	5
53	KMMuB_chr3_G08121	KMMuB_chr3_G08121	1	1	5	5	5
54	Phosphoglucomutase, chloroplastic	GSMUA_Achr8T19110_001	1	1	4	5	5
55	KMMuB_chr1_G01832	KMMuB_chr1_G01832	1	1	5	5	5
56	KMMuB_chrUn_random_G34437	KMMuB_chrUn_random_G34437	1	1	5	5	5
57	Protein disulfide-isomerase	GSMUA_Achr1T16970_001	1	1	5	5	5
58	Malate dehydrogenase, cytoplasmic	GSMUA_Achr4T21920_001	1	1	5	5	5
59	KMMuB_chr1_G01291	KMMuB_chr1_G01291 (+1)	1	1	5	5	5
60	KMMuB_chr6_G14977	KMMuB_chr6_G14977	1	1	5	5	5
61	Abscisic stress ripening	GSMUA_Achr11T12030_001	1	1	5	5	5
62	GSMUA_Achr4T08580_001 Malate dehydrogenase, mitochondrial	GSMUA_Achr4T08580_001Malate dehydrogenase, mitochondrial	1	1	5	5	5
63	KMMuB_chr9_G27669	KMMuB_chr9_G27669	1	1	4	5	5
64	KMMuB_chr1_G01051	KMMuB_chr1_G01051	1	1	4	5	5
65	KMMuB_chr8_G24557	KMMuB_chr8_G24557	1	1	5	5	5
66	KMMuB_chr9_G25677	KMMuB_chr9_G25677	1	1	5	5	5
67	KMMuB_chr7_G18621	KMMuB_chr7_G18621	1	1	5	5	5
68	KMMuB_chr2_G05003	KMMuB_chr2_G05003	1	1	5	5	5
69	KMMuB_chr7_G19397	KMMuB_chr7_G19397	1	1	4	5	5
70	Uncharacterized oxidoreductase At4g09670	GSMUA_Achr4T24140_001	1	1	5	5	5
71	Chaperonin CPN60-2, mitochondrial	GSMUA_Achr10T08040_001	1	1	4	5	5
72	KMMuB_chr11_G33678	KMMuB_chr11_G33678	1	1	4	5	5
73	NADP-dependent malic enzyme	GSMUA_AchrUn_randomT19370_001	1	1	5	5	5
74	Ketol-acid reductoisomerase, chloroplastic	GSMUA_Achr7T24470_001	1	1	5	5	5
75	D-3-phosphoglycerate dehydrogenase, chloroplastic	GSMUA_Achr10T06200_001	1	1	5	5	5
76	GSMUA_Achr4T32600_001 Alpha-1,4 glucan phosphorylase L isozyme, chloroplastic/amyloplastic	GSMUA_Achr4T32600_001Alpha-1,4 glucan phosphorylase L isozyme, chloroplastic/amyloplastic	1	1	5	5	5
77	Putative Polyphenol oxidase A1, chloroplastic	GSMUA_AchrUn_randomT22740_001	1	1	5	5	5
78	KMMuB_chr1_G01860	KMMuB_chr1_G01860	1	1	5	5	5
79	GSMUA_Achr3T26900_001 Endochitinase	GSMUA_Achr3T26900_001Endochitinase	1	1	5	5	5
80	Triosephosphate isomerase, cytosolic	GSMUA_Achr11T24370_001	1	1	5	5	5
81	KMMuB_chr7_G18595	KMMuB_chr7_G18595	1	1	4	5	5
82	KMMuB_chr4_G10620	KMMuB_chr4_G10620	1	1	5	5	5
83	KMMuB_chr9_G27555	KMMuB_chr9_G27555	1	1	4	5	5
84	RuBisCO large subunit-binding protein subunit alpha, chloroplastic	GSMUA_AchrUn_randomT08730_001	1	1	5	5	5
85	KMMuB_chr4_G11243	KMMuB_chr4_G11243	1	1	4	5	5
86	KMMuB_chr4_G10471	KMMuB_chr4_G10471	1	1	5	5	5
87	Phosphoglycerate kinase, cytosolic	GSMUA_Achr1T25780_001	1	1	5	5	5
88	Pyrophosphate-energized vacuolar membrane proton pump	GSMUA_Achr7T20850_001	1	1	5	5	5
89	Glyceraldehyde-3-phosphate dehydrogenase, cytosolic 3	GSMUA_Achr11T19110_001	1	1	5	5	5
90	Aconitate hydratase 2, mitochondrial	GSMUA_Achr11T01170_001	1	1	5	5	5
91	Betaine aldehyde dehydrogenase 1, chloroplastic	GSMUA_Achr9T16120_001	1	1	5	5	5
92	KMMuB_chr5_G11973	KMMuB_chr5_G11973	1	1	4	5	5
93	KMMuB_chr1_G01211	KMMuB_chr1_G01211	1	1	4	5	5
94	KMMuB_chr10_G31257	KMMuB_chr10_G31257	1	1	4	5	5
95	Glucose-1-phosphate adenylyltransferase small subunit, chloroplastic	GSMUA_Achr1T09400_001	1	1	5	5	5
96	KMMuB_chr11_G32183	KMMuB_chr11_G32183	1	1	4	5	5
97	KMMuB_chr10_G30749	KMMuB_chr10_G30749	1	1	5	5	5
98	KMMuB_chr4_G10172	KMMuB_chr4_G10172	1	1	5	5	5
99	KMMuB_chr9_G28132	KMMuB_chr9_G28132	1	1	5	5	5
100	Putative Horcolin	GSMUA_Achr9T10790_001 (+1)	1	1	5	5	5
101	26S protease regulatory subunit 6A homolog	GSMUA_Achr5T04520_001	1	1	5	5	5
102	KMMuB_chr7_G19042	KMMuB_chr7_G19042	1	1	4	5	5
103	KMMuB_chr10_G31153	KMMuB_chr10_G31153	1	1	5	5	5
104	KMMuB_chr10_G30448	KMMuB_chr10_G30448	1	1	4	5	5
105	Peroxiredoxin-2C	GSMUA_Achr10T22170_001	1	1	5	5	5
106	KMMuB_chr6_G15626	KMMuB_chr6_G15626	1	1	5	5	5
107	KMMuB_chr4_G09710	KMMuB_chr4_G09710	1	1	4	5	5
108	KMMuB_chr1_G01919	KMMuB_chr1_G01919	1	1	5	5	5
109	KMMuB_chr2_G03261	KMMuB_chr2_G03261	1	1	4	5	5
110	KMMuB_chr1_G00487	KMMuB_chr1_G00487	1	1	4	5	5
111	KMMuB_chr1_G00559	KMMuB_chr1_G00559 (+1)	1	1	5	5	5
112	KMMuB_chr7_G19471	KMMuB_chr7_G19471	1	1	4	5	5
113	KMMuB_chr8_G24990	KMMuB_chr8_G24990	0	1	0	5	5
114	Germin-like protein 12-1	GSMUA_Achr9T30640_001 (+1)	1	1	5	5	5
115	GSMUA_Achr3T06170_001 Aldehyde dehydrogenase family 2 member B7, mitochondrial	GSMUA_Achr3T06170_001Aldehyde dehydrogenase family 2 member B7, mitochondrial	1	1	4	5	5
116	KMMuB_chr8_G21974	KMMuB_chr8_G21974	1	1	4	5	5
117	KMMuB_chr8_G22650	KMMuB_chr8_G22650	1	1	5	5	5
118	KMMuB_chr2_G04196	KMMuB_chr2_G04196	1	1	4	5	5
119	KMMuB_chr3_G07318	KMMuB_chr3_G07318	1	1	4	5	5
120	KMMuB_chr1_G02283	KMMuB_chr1_G02283	1	1	5	5	5
121	KMMuB_chr2_G04336	KMMuB_chr2_G04336	1	1	5	5	5
122	Putative Pyruvate kinase, cytosolic isozyme	GSMUA_Achr10T15400_001	1	1	5	5	5
123	KMMuB_chr7_G18746	KMMuB_chr7_G18746	1	1	4	5	5
124	2,3-bisphosphoglycerate-independent phosphoglycerate mutase	GSMUA_Achr10T29150_001	1	1	4	5	5
125	KMMuB_chr1_G00549	KMMuB_chr1_G00549	1	1	5	5	5
126	KMMuB_chr7_G21117	KMMuB_chr7_G21117	1	1	4	5	5
127	Probable NAD(P)H-dependent oxidoreductase 1	GSMUA_Achr8T16660_001	1	1	4	5	5
128	Aspartate aminotransferase, cytoplasmic	GSMUA_Achr4T08110_001	1	1	5	5	5
129	KMMuB_chr11_G33220	KMMuB_chr11_G33220 (+1)	1	1	5	5	5
130	Mitochondrial outer membrane protein porin	GSMUA_Achr7T23900_001	1	1	4	5	5
131	Superoxide dismutase [Cu-Zn]	GSMUA_Achr2T02380_001 (+1)	1	1	5	5	5
132	KMMuB_chr9_G26109	KMMuB_chr9_G26109	1	1	5	5	5
133	KMMuB_chr4_G11056	KMMuB_chr4_G11056	1	1	4	5	5
134	KMMuB_chr6_G17942	KMMuB_chr6_G17942	1	1	4	5	5
135	KMMuB_chr6_G18486	KMMuB_chr6_G18486	1	1	4	5	5
136	dirigent, putative, expressed	GSMUA_Achr10T16840_001	1	1	5	5	5
137	KMMuB_chr3_G06208	KMMuB_chr3_G06208	1	1	4	5	5
138	mitochondrial import inner membrane translocase subunit Tim17, putative, expressed	GSMUA_Achr10T22700_001	1	1	5	5	5
139	KMMuB_chr4_G08375	KMMuB_chr4_G08375	1	1	4	5	5
140	Aldehyde dehydrogenase family 7 member B4	GSMUA_Achr8T23610_001	1	1	4	5	5
141	Putative selenium-binding protein	GSMUA_Achr6T36110_001	1	1	5	5	5
142	KMMuB_chr8_G21749	KMMuB_chr8_G21749	1	1	5	5	5
143	peptidyl-prolyl cis-trans isomerase, putative, expressed	GSMUA_Achr6T16580_001 (+1)	1	1	5	5	5
144	KMMuB_chr6_G18289	KMMuB_chr6_G18289	1	1	4	5	5
145	Proteasome subunit alpha type-5	GSMUA_Achr10T18720_001	1	1	5	5	5
146	KMMuB_chr6_G15215	KMMuB_chr6_G15215	1	1	4	5	5
147	Elongation factor 1-delta	GSMUA_Achr2T06640_001	1	1	4	5	5
148	KMMuB_chr9_G25673	KMMuB_chr9_G25673	1	1	4	5	5
149	KMMuB_chr6_G16268	KMMuB_chr6_G16268	1	1	4	5	5
150	Probable ATP synthase 24 kDa subunit, mitochondrial	GSMUA_Achr6T02850_001	1	1	5	5	5
151	Lactoylglutathione lyase	GSMUA_Achr6T19750_001	1	1	5	5	5
152	GSMUA_Achr4T16630_001 Putative Non-specific lipid-transfer protein	GSMUA_Achr4T16630_001Putative Non-specific lipid-transfer protein	1	1	5	5	5
153	KMMuB_chrUn_random_G35628	KMMuB_chrUn_random_G35628	1	1	5	5	5
154	Importin subunit alpha-1b	GSMUA_Achr3T24150_001	1	1	5	5	5
155	KMMuB_chr5_G11694	KMMuB_chr5_G11694	1	1	4	5	5
156	KMMuB_chr5_G12417	KMMuB_chr5_G12417	1	1	4	5	5
157	KMMuB_chr1_G02035	KMMuB_chr1_G02035	1	1	4	5	5
158	KMMuB_chr1_G02016	KMMuB_chr1_G02016	1	1	4	5	5
159	KMMuB_chr7_G18583	KMMuB_chr7_G18583	1	1	4	5	5
160	KMMuB_chr11_G33855	KMMuB_chr11_G33855	1	1	5	5	5
161	KMMuB_chr6_G17519	KMMuB_chr6_G17519 (+1)	1	1	5	5	5
162	Succinyl-CoA ligase [GDP-forming] subunit beta, mitochondrial	GSMUA_Achr8T19050_001	1	1	4	5	5
163	Elongation factor 1-beta 1	GSMUA_Achr11T20310_001	1	1	5	5	5
164	KMMuB_chr9_G28331	KMMuB_chr9_G28331 (+1)	1	1	4	5	5
165	KMMuB_chr7_G21139	KMMuB_chr7_G21139	1	1	4	5	5
166	KMMuB_chr3_G06282	KMMuB_chr3_G06282	1	1	4	5	5
167	KMMuB_chr7_G20037	KMMuB_chr7_G20037	1	1	4	5	5
168	KMMuB_chr3_G05670	KMMuB_chr3_G05670	1	1	4	5	5
169	GSMUA_Achr7T15160_001 Heat shock cognate 70 kDa protein	GSMUA_Achr7T15160_001Heat shock cognate 70 kDa protein	1	1	4	5	5
170	KMMuB_chr2_G03452	KMMuB_chr2_G03452	1	1	4	5	5
171	Lipoxygenase 2.3, chloroplastic	GSMUA_Achr3T11780_001	1	1	5	5	5
172	V-type proton ATPase catalytic subunit A	GSMUA_Achr11T08060_001	1	1	4	5	5
173	KMMuB_chr11_G32507	KMMuB_chr11_G32507	0.99	1	4	5	5
174	KMMuB_chr1_G01961	KMMuB_chr1_G01961	1	1	4	5	5
175	KMMuB_chr9_G27470	KMMuB_chr9_G27470	1	1	4	5	5
176	KMMuB_chr6_G15871	KMMuB_chr6_G15871	1	1	4	5	5
177	KMMuB_chr9_G26022	KMMuB_chr9_G26022	1	1	4	5	5
178	KMMuB_chrUn_random_G37664	KMMuB_chrUn_random_G37664	1	1	4	5	5
179	NADH-cytochrome b5 reductase-like protein	GSMUA_Achr10T20890_001	1	1	4	5	5
180	Dihydrolipoyllysine-residue acetyltransferase component 3 of pyruvate dehydrogenase complex, mitochondrial	GSMUA_Achr10T08050_001	1	1	5	5	5
181	KMMuB_chr1_G01721	KMMuB_chr1_G01721	1	1	4	5	5
182	KMMuB_chr4_G08471	KMMuB_chr4_G08471	1	1	4	5	5
183	KMMuB_chr10_G29150	KMMuB_chr10_G29150	1	1	5	5	5
184	Annexin-like protein RJ4	GSMUA_Achr4T00360_001	1	1	4	5	5
185	40S ribosomal protein S12	GSMUA_Achr4T31630_001	1	1	5	5	5
186	KMMuB_chr6_G15298	KMMuB_chr6_G15298	1	1	4	5	5
187	KMMuB_chr8_G24957	KMMuB_chr8_G24957	1	1	4	5	5
188	KMMuB_chr5_G11683	KMMuB_chr5_G11683	1	1	4	5	5
189	Ketol-acid reductoisomerase, chloroplastic	GSMUA_Achr3T32100_001	1	1	4	5	5
190	2-Cys peroxiredoxin BAS1-like, chloroplastic	GSMUA_Achr8T16140_001	1	1	5	5	5
191	10 kDa chaperonin	GSMUA_Achr8T21710_001	1	1	4	5	5
192	KMMuB_chr11_G31799	KMMuB_chr11_G31799	1	1	4	5	5
193	Proteasome subunit alpha type-1-A	GSMUA_Achr10T20580_001	1	1	4	5	5
194	KMMuB_chr3_G07914	KMMuB_chr3_G07914	0.74	1	5	5	5
195	Aminomethyltransferase, mitochondrial	GSMUA_Achr5T00680_001	1	1	3	5	5
196	KMMuB_chr8_G23757	KMMuB_chr8_G23757	1	1	5	5	5
197	ADP,ATP carrier protein 1, mitochondrial	GSMUA_Achr10T31570_001	1	1	5	5	5
198	KMMuB_chr5_G12369	KMMuB_chr5_G12369	1	1	4	5	5
199	KMMuB_chr8_G21962	KMMuB_chr8_G21962	1	1	4	5	5
200	40S ribosomal protein S19	GSMUA_Achr6T34920_001	1	1	4	5	5
201	GSMUA_Achr1T19880_001 Ubiquitin-conjugating enzyme E2 variant 1C	GSMUA_Achr1T19880_001Ubiquitin-conjugating enzyme E2 variant 1C	1	1	4	5	5
202	2-hydroxyacyl-CoA lyase	GSMUA_Achr1T20870_001	1	1	4	5	5
203	KMMuB_chrUn_random_G36048	KMMuB_chrUn_random_G36048	1	1	4	5	5
204	KMMuB_chr7_G18804	KMMuB_chr7_G18804	1	1	4	5	5
205	KMMuB_chr10_G30593	KMMuB_chr10_G30593 (+3)	1	1	4	5	5
206	KMMuB_chr7_G21468	KMMuB_chr7_G21468	1	1	5	5	5
207	KMMuB_chr4_G10876	KMMuB_chr4_G10876	1	1	5	5	5
208	KMMuB_chr4_G09464	KMMuB_chr4_G09464	1	1	4	5	5
209	Isoamylase 3, chloroplastic	GSMUA_Achr9T14980_001	1	1	4	5	5
210	KMMuB_chr8_G23082	KMMuB_chr8_G23082	1	1	4	5	5
211	GSMUA_Achr2T21150_001 peptidyl-prolyl cis-trans isomerase, putative, expressed	GSMUA_Achr2T21150_001peptidyl-prolyl cis-trans isomerase, putative, expressed	1	1	4	5	5
212	KMMuB_chr5_G13801	KMMuB_chr5_G13801	1	1	4	5	5
213	Probable inactive purple acid phosphatase 29	GSMUA_Achr3T12590_001	1	1	4	5	5
214	KMMuB_chr3_G07373	KMMuB_chr3_G07373	1	1	4	5	5
215	Cysteine synthase, chloroplastic/chromoplastic	GSMUA_Achr9T02430_001	1	1	5	5	5
216	KMMuB_chr6_G14958	KMMuB_chr6_G14958	1	1	5	5	5
217	KMMuB_chr1_G02199	KMMuB_chr1_G02199 (+1)	1	1	4	5	5
218	KMMuB_chr6_G14951	KMMuB_chr6_G14951	1	1	4	5	5
219	Putative Uncharacterized protein C167.05	GSMUA_Achr11T14300_001	1	1	5	5	5
220	KMMuB_chr2_G04963	KMMuB_chr2_G04963	1	1	4	5	5
221	KMMuB_chr8_G24140	KMMuB_chr8_G24140	1	1	4	5	5
222	KMMuB_chr1_G01993	KMMuB_chr1_G01993	1	1	4	5	5
223	GSMUA_Achr5T26830_001 Succinate-semialdehyde dehydrogenase, mitochondrial	GSMUA_Achr5T26830_001Succinate-semialdehyde dehydrogenase, mitochondrial	1	1	4	5	5
224	KMMuB_chr8_G23861	KMMuB_chr8_G23861	1	1	4	5	5
225	KMMuB_chr7_G18855	KMMuB_chr7_G18855	1	1	4	5	5
226	KMMuB_chr6_G15200	KMMuB_chr6_G15200	1	1	4	5	5
227	KMMuB_chr3_G07894	KMMuB_chr3_G07894	1	1	4	5	5
228	KMMuB_chr10_G30113	KMMuB_chr10_G30113	1	1	4	5	5
229	KMMuB_chr6_G17681	KMMuB_chr6_G17681	1	1	4	5	5
230	KMMuB_chr7_G19204	KMMuB_chr7_G19204	0.74	1	1	5	5
231	KMMuB_chr3_G05261	KMMuB_chr3_G05261	1	1	5	5	5
232	GSMUA_Achr1T10930_001 Glutathione reductase, cytosolic	GSMUA_Achr1T10930_001Glutathione reductase, cytosolic	1	1	4	5	5
233	KMMuB_chr9_G27926	KMMuB_chr9_G27926	1	1	4	5	5
234	KMMuB_chr10_G29112	KMMuB_chr10_G29112	1	1	4	5	5
235	KMMuB_chr6_G17823	KMMuB_chr6_G17823	1	1	4	5	5
236	GSMUA_Achr6T07530_001 1,4-alpha-glucan-branching enzyme 2, chloroplastic/amyloplastic	GSMUA_Achr6T07530_0011,4-alpha-glucan-branching enzyme 2, chloroplastic/amyloplastic	1	1	4	5	5
237	Pyruvate dehydrogenase E1 component subunit alpha-1, mitochondrial	GSMUA_Achr1T18330_001 (+1)	1	1	4	5	5
238	KMMuB_chr11_G33918	KMMuB_chr11_G33918	1	1	5	5	5
239	T-complex protein 1 subunit zeta	GSMUA_Achr1T14710_001	1	1	5	5	5
240	KMMuB_chr10_G29736	KMMuB_chr10_G29736 (+1)	1	1	5	5	5
241	KMMuB_chr3_G05819	KMMuB_chr3_G05819	1	1	4	5	5
242	KMMuB_chr6_G16329	KMMuB_chr6_G16329 (+1)	1	1	4	5	5
243	KMMuB_chr3_G07163	KMMuB_chr3_G07163	1	1	4	5	5
244	KMMuB_chr6_G15150	KMMuB_chr6_G15150	1	1	5	5	5
245	Glutathione S-transferase DHAR2	GSMUA_Achr11T24520_001	1	1	5	5	5
246	KMMuB_chr2_G04671	KMMuB_chr2_G04671	1	1	4	5	5
247	KMMuB_chr4_G08914	KMMuB_chr4_G08914	1	1	3	5	5
248	Pyruvate dehydrogenase E1 component subunit beta, mitochondrial	GSMUA_Achr5T25000_001	1	1	4	5	5
249	KMMuB_chr11_G33846	KMMuB_chr11_G33846	0	1	0	5	5
250	KMMuB_chr5_G11797	KMMuB_chr5_G11797 (+1)	1	1	5	5	5
251	KMMuB_chr3_G06148	KMMuB_chr3_G06148	1	1	4	5	5
252	ATP synthase subunit d, mitochondrial	GSMUA_Achr10T27350_001	1	1	5	5	5
253	Proteasome subunit beta type-7-A	GSMUA_Achr7T03760_001	1	1	4	5	5
254	Putative 12S seed storage globulin 1	GSMUA_Achr10T22870_001	1	1	4	5	5
255	KMMuB_chr10_G31233	KMMuB_chr10_G31233 (+1)	1	1	4	5	5
256	KMMuB_chr8_G22710	KMMuB_chr8_G22710	1	1	5	5	5
257	KMMuB_chr8_G21893	KMMuB_chr8_G21893	1	1	4	5	5
258	KMMuB_chr6_G17213	KMMuB_chr6_G17213	1	1	4	5	5
259	KMMuB_chr2_G03902	KMMuB_chr2_G03902 (+1)	1	1	5	5	5
260	KMMuB_chr2_G04918	KMMuB_chr2_G04918 (+3)	1	1	3	5	5
261	KMMuB_chr9_G27670	KMMuB_chr9_G27670	1	1	3	5	5
262	KMMuB_chr8_G22215	KMMuB_chr8_G22215 (+3)	1	1	5	5	5
263	KMMuB_chr9_G25281	KMMuB_chr9_G25281	1	1	5	5	5
264	KMMuB_chr6_G16093	KMMuB_chr6_G16093	1	1	4	5	5
265	KMMuB_chr2_G02970	KMMuB_chr2_G02970	1	1	4	5	5
266	KMMuB_chr8_G22223	KMMuB_chr8_G22223	1	1	4	5	5
267	Auxin-induced protein PCNT115	GSMUA_Achr5T16020_001	1	1	4	5	5
268	Probable nucleoredoxin 1	GSMUA_Achr3T10290_001	1	1	3	5	5
269	KMMuB_chr7_G18662	KMMuB_chr7_G18662	1	1	3	5	5
270	KMMuB_chr9_G25914	KMMuB_chr9_G25914	1	1	4	5	5
271	KMMuB_chr2_G04507	KMMuB_chr2_G04507	1	1	4	5	5
272	KMMuB_chr11_G33428	KMMuB_chr11_G33428 (+8)	1	1	4	5	5
273	KMMuB_chr10_G30594	KMMuB_chr10_G30594	1	1	4	5	5
274	KMMuB_chrUn_random_G37293	KMMuB_chrUn_random_G37293	1	1	4	5	5
275	Beta-galactosidase 6	GSMUA_Achr4T20830_001	1	1	4	5	5
276	1-aminocyclopropane-1-carboxylate oxidase	GSMUA_Achr7T18420_001	1	1	4	5	5
277	Dihydrolipoyllysine-residue succinyltransferase component of 2-oxoglutarate dehydrogenase complex 2, mitochondrial	GSMUA_AchrUn_randomT19630_001	1	1	4	5	5
278	Putative Heat shock protein STI	GSMUA_Achr11T03720_001	1	1	4	5	5
279	KMMuB_chr4_G11346	KMMuB_chr4_G11346	0	1	0	5	5
280	GDP-mannose 3,5-epimerase 2	GSMUA_Achr8T04450_001	1	1	5	5	5
281	Putative Villin-2	GSMUA_Achr3T08580_001	1	1	4	5	5
282	OsAPx7 - Stromal Ascorbate Peroxidase encoding gene 5,8, expressed	GSMUA_Achr10T16040_001	1	1	4	5	5
283	MTA/SAH nucleosidase, putative, expressed	GSMUA_AchrUn_randomT07890_001	1	1	4	5	5
284	Regulator of ribonuclease-like protein 2	GSMUA_Achr3T14020_001	1	1	4	5	5
285	KMMuB_chr4_G10684	KMMuB_chr4_G10684	1	1	3	5	5
286	Putative Diphosphomevalonate decarboxylase	GSMUA_Achr6T16180_001	1	1	3	5	5
287	KMMuB_chr11_G32522	KMMuB_chr11_G32522 (+3)	1	1	4	5	5
288	KMMuB_chrUn_random_G37150	KMMuB_chrUn_random_G37150	1	1	4	5	5
289	KMMuB_chr10_G31124	KMMuB_chr10_G31124	1	1	4	5	5
290	KMMuB_chr1_G00996	KMMuB_chr1_G00996	1	1	4	5	5
291	KMMuB_chr3_G05288	KMMuB_chr3_G05288 (+2)	1	1	5	5	5
292	KMMuB_chr9_G28124	KMMuB_chr9_G28124	1	1	4	5	5
293	KMMuB_chr3_G07139	KMMuB_chr3_G07139 (+2)	1	1	4	5	5
294	KMMuB_chr8_G21843	KMMuB_chr8_G21843	1	1	4	5	5
295	GEM-like protein 1	GSMUA_AchrUn_randomT23280_001	1	1	4	5	5
296	KMMuB_chr5_G13157	KMMuB_chr5_G13157	0.73	1	2	5	5
297	KMMuB_chr3_G05265	KMMuB_chr3_G05265	0	1	0	5	5
298	KMMuB_chr8_G22488	KMMuB_chr8_G22488	1	1	4	5	5
299	GSMUA_Achr2T03470_001 Proteasome subunit alpha type-7	GSMUA_Achr2T03470_001Proteasome subunit alpha type-7	1	1	4	5	5
300	KMMuB_chr2_G04351	KMMuB_chr2_G04351	1	1	4	5	5
301	GSMUA_Achr7T24720_001 Pyruvate kinase isozyme G, chloroplastic	GSMUA_Achr7T24720_001Pyruvate kinase isozyme G, chloroplastic	1	1	4	5	5
302	KMMuB_chr3_G05459	KMMuB_chr3_G05459	0.74	1	4	5	5
303	Soluble inorganic pyrophosphatase	GSMUA_Achr10T13550_001	1	1	4	5	5
304	KMMuB_chr2_G05055	KMMuB_chr2_G05055 (+1)	1	1	4	5	5
305	KMMuB_chr5_G14552	KMMuB_chr5_G14552 (+2)	0.74	1	4	5	5
306	GSMUA_Achr7T13650_001 Mitochondrial-processing peptidase subunit alpha	GSMUA_Achr7T13650_001Mitochondrial-processing peptidase subunit alpha	1	1	3	5	5
307	Probable ATP-citrate synthase	GSMUA_Achr11T05030_001	1	1	4	5	5
308	KMMuB_chr10_G31494	KMMuB_chr10_G31494	1	1	1	5	5
309	KMMuB_chr1_G01149	KMMuB_chr1_G01149	0	1	0	5	5
310	KMMuB_chr5_G14207	KMMuB_chr5_G14207	1	1	4	5	5
311	KMMuB_chr3_G08195	KMMuB_chr3_G08195	1	1	4	5	5
312	KMMuB_chr3_G07642	KMMuB_chr3_G07642	1	1	4	5	5
313	Membrane steroid-binding protein 2	GSMUA_Achr11T21180_001	1	1	4	5	5
314	KMMuB_chrUn_random_G34907	KMMuB_chrUn_random_G34907	1	1	4	5	5
315	Obg-like ATPase 1	GSMUA_Achr8T07170_001	0.99	1	1	5	5
316	KMMuB_chr6_G18191	KMMuB_chr6_G18191	0.65	1	1	5	5
317	KMMuB_chr5_G13162	KMMuB_chr5_G13162	1	1	4	5	5
318	Putative UPF0424 protein C1orf128	GSMUA_Achr3T25970_001	1	1	4	5	5
319	KMMuB_chr5_G14335	KMMuB_chr5_G14335	1	1	4	5	5
320	40S ribosomal protein S4	GSMUA_Achr5T27000_001	0.99	1	4	5	5
321	60S ribosomal protein L8	GSMUA_Achr11T22610_001	1	1	3	5	5
322	KMMuB_chr10_G29849	KMMuB_chr10_G29849 (+5)	1	1	4	5	5
323	KMMuB_chr4_G10682	KMMuB_chr4_G10682	1	1	3	5	5
324	KMMuB_chr8_G21965	KMMuB_chr8_G21965	1	1	2	5	5
325	Putative Nuclear migration protein nudC	GSMUA_Achr11T13090_001	1	1	4	5	5
326	KMMuB_chr4_G08400	KMMuB_chr4_G08400	1	1	5	5	5
327	KMMuB_chr7_G20958	KMMuB_chr7_G20958	1	1	4	5	5
328	KMMuB_chr4_G08456	KMMuB_chr4_G08456	1	1	4	5	5
329	KMMuB_chr4_G10086	KMMuB_chr4_G10086	1	1	4	5	5
330	KMMuB_chr6_G17439	KMMuB_chr6_G17439 (+1)	1	1	4	5	5
331	ML domain protein, putative, expressed	GSMUA_Achr5T23580_001 (+1)	1	1	5	5	5
332	Alpha-aminoadipic semialdehyde synthase	GSMUA_Achr10T23170_001	1	1	5	5	5
333	KMMuB_chr3_G06192	KMMuB_chr3_G06192 (+3)	1	1	3	5	5
334	KMMuB_chr9_G25161	KMMuB_chr9_G25161	0.74	1	3	5	5
335	Enolase 1, chloroplastic	GSMUA_Achr9T14590_001	0	1	0	5	5
336	fasciclin-like arabinogalactan protein 8 precursor, putative, expressed	GSMUA_AchrUn_randomT25500_001	1	1	4	5	5
337	KMMuB_chr9_G28143	KMMuB_chr9_G28143 (+2)	1	1	4	5	5
338	KMMuB_chr6_G17911	KMMuB_chr6_G17911	1	1	3	5	5
339	KMMuB_chr10_G31371	KMMuB_chr10_G31371	1	1	4	5	5
340	KMMuB_chr7_G21339	KMMuB_chr7_G21339 (+1)	1	1	4	5	5
341	KMMuB_chr2_G03250	KMMuB_chr2_G03250 (+2)	0.74	1	4	5	5
342	GSMUA_Achr5T29380_001 Proliferation-associated protein 2G4	GSMUA_Achr5T29380_001Proliferation-associated protein 2G4	1	1	2	5	5
343	KMMuB_chr8_G23675	KMMuB_chr8_G23675	0.73	1	2	5	5
344	KMMuB_chr2_G02877	KMMuB_chr2_G02877	0.73	1	2	5	5
345	KMMuB_chr1_G01899	KMMuB_chr1_G01899	0	1	0	5	5
346	KMMuB_chr4_G09237	KMMuB_chr4_G09237 (+2)	1	1	4	5	5
347	RuBisCO large subunit-binding protein subunit alpha, chloroplastic	GSMUA_Achr11T22050_001	1	1	5	5	5
348	KMMuB_chr1_G01432	KMMuB_chr1_G01432 (+3)	1	1	4	5	5
349	KMMuB_chr4_G09142	KMMuB_chr4_G09142	0.74	1	4	5	5
350	KMMuB_chr2_G04583	KMMuB_chr2_G04583	1	1	3	5	5
351	KMMuB_chrUn_random_G34433	KMMuB_chrUn_random_G34433 (+1)	1	1	3	5	5
352	Glucose-6-phosphate isomerase, cytosolic 1	GSMUA_Achr7T08110_001	1	1	3	5	5
353	Phosphoglycerate kinase, cytosolic	GSMUA_Achr11T18370_001	1	1	4	5	5
354	Putative Heat shock protein 90	GSMUA_Achr10T26930_001	1	1	4	5	5
355	KMMuB_chr11_G33739	KMMuB_chr11_G33739	0	1	0	5	5
356	KMMuB_chr1_G01636	KMMuB_chr1_G01636	0.99	1	5	5	5
357	KMMuB_chr9_G25782	KMMuB_chr9_G25782	1	1	4	5	5
358	KMMuB_chr1_G02076	KMMuB_chr1_G02076	1	1	3	5	5
359	Uncharacterized protein At4g28440	GSMUA_Achr3T03210_001 (+1)	1	1	4	5	5
360	Ornithine carbamoyltransferase, chloroplastic	GSMUA_Achr6T09000_001	1	1	2	5	5
361	KMMuB_chr11_G34286	KMMuB_chr11_G34286 (+1)	1	1	4	5	5
362	KMMuB_chr6_G18335	KMMuB_chr6_G18335	1	1	1	5	5
363	Isopentenyl-diphosphate Delta-isomerase II	GSMUA_Achr11T19080_001	1	1	4	5	5
364	KMMuB_chr2_G03195	KMMuB_chr2_G03195	0	1	0	5	5
365	Small heat shock protein, chloroplastic	GSMUA_Achr2T12540_001	0	1	0	5	5
366	KMMuB_chr9_G25149	KMMuB_chr9_G25149 (+1)	1	1	4	5	5
367	Nitrogen regulatory protein P-II	GSMUA_AchrUn_randomT18290_001	1	1	3	5	5
368	Succinate dehydrogenase [ubiquinone] iron-sulfur subunit 2, mitochondrial	GSMUA_Achr11T08740_001	1	1	4	5	5
369	KMMuB_chr9_G28220	KMMuB_chr9_G28220 (+1)	1	1	4	5	5
370	Mitochondrial outer membrane protein porin of 36 kDa	GSMUA_Achr8T14200_001	1	1	3	5	5
371	KMMuB_chr7_G19852	KMMuB_chr7_G19852	0.73	1	2	5	5
372	GSMUA_Achr1T17550_001 Catalase isozyme 2	GSMUA_Achr1T17550_001Catalase isozyme 2 (+1)	1	1	5	5	5
373	KMMuB_chr9_G27594	KMMuB_chr9_G27594	0.74	1	4	5	5
374	Cytochrome c	GSMUA_Achr7T23550_001 (+1)	1	1	3	5	5
375	KMMuB_chr4_G09236	KMMuB_chr4_G09236 (+1)	1	1	4	5	5
376	KMMuB_chr3_G06204	KMMuB_chr3_G06204 (+2)	1	1	4	5	5
377	Villin-2	GSMUA_Achr11T06140_001	1	1	4	5	5
378	KMMuB_chr5_G12387	KMMuB_chr5_G12387 (+1)	0.74	1	4	5	5
379	Isocitrate dehydrogenase [NAD] catalytic subunit 5, mitochondrial	GSMUA_AchrUn_randomT20390_001	1	1	4	5	5
380	KMMuB_chr4_G10741	KMMuB_chr4_G10741	0.99	1	1	5	5
381	KMMuB_chr9_G25107	KMMuB_chr9_G25107	0	1	0	5	5
382	KMMuB_chr3_G05643	KMMuB_chr3_G05643 (+1)	0.99	1	3	5	5
383	KMMuB_chr1_G01252	KMMuB_chr1_G01252	0.74	1	3	5	5
384	Pyrophosphate--fructose 6-phosphate 1-phosphotransferase subunit beta	GSMUA_Achr8T22590_001	0.73	1	1	5	5
385	KMMuB_chrUn_random_G38780	KMMuB_chrUn_random_G38780 (+1)	1	1	4	5	5
386	KMMuB_chr2_G03699	KMMuB_chr2_G03699	0	1	0	5	5
387	KMMuB_chr6_G15456	KMMuB_chr6_G15456	0.74	1	4	5	5
388	KMMuB_chr11_G33340	KMMuB_chr11_G33340 (+1)	1	1	4	5	5
389	Putative Protein grpE	GSMUA_AchrUn_randomT12470_001	1	1	4	5	5
390	Cysteine proteinase 1	GSMUA_Achr6T27980_001 (+1)	0.74	1	2	5	5
391	KMMuB_chr4_G08923	KMMuB_chr4_G08923 (+2)	1	1	3	5	5
392	KMMuB_chr11_G31860	KMMuB_chr11_G31860 (+1)	1	1	4	5	5
393	KMMuB_chr1_G01934	KMMuB_chr1_G01934	0.73	1	1	5	5
394	KMMuB_chr4_G09681	KMMuB_chr4_G09681 (+2)	0.74	1	3	5	5
395	Eukaryotic initiation factor iso-4F subunit p82-34	GSMUA_Achr4T12750_001	0	1	0	5	5
396	KMMuB_chr6_G18491	KMMuB_chr6_G18491 (+1)	0	1	0	5	5
397	KMMuB_chr10_G30520	KMMuB_chr10_G30520 (+5)	0	1	0	5	5
398	KMMuB_chr3_G05762	KMMuB_chr3_G05762	0	1	0	5	5
399	GSMUA_Achr1T21160_001 18.5 kDa class I heat shock protein	GSMUA_Achr1T21160_00118.5 kDa class I heat shock protein	0	1	0	5	5
400	KMMuB_chr6_G15109	KMMuB_chr6_G15109	0.74	1	3	5	5
401	GSMUA_Achr4T25000_001 Eukaryotic translation initiation factor 4E-2	GSMUA_Achr4T25000_001Eukaryotic translation initiation factor 4E-2 (+1)	0.74	1	4	5	5
402	GSMUA_Achr4T00970_001 V-type proton ATPase subunit E	GSMUA_Achr4T00970_001V-type proton ATPase subunit E (+1)	1	1	4	5	5
403	proton pump interactor, putative, expressed	GSMUA_Achr6T21610_001	0.98	1	2	5	5
404	KMMuB_chr3_G07916	KMMuB_chr3_G07916	0	1	0	5	5
405	KMMuB_chr10_G30313	KMMuB_chr10_G30313 (+1)	1	1	4	5	5
406	Putative Dolichyl-diphosphooligosaccharide--protein glycosyltransferase 48 kDa subunit	GSMUA_AchrUn_randomT22910_001	1	1	2	5	5
407	Ankyrin repeat domain-containing protein 2	GSMUA_AchrUn_randomT01190_001	1	1	4	5	5
408	KMMuB_chr11_G34098	KMMuB_chr11_G34098 (+1)	1	1	3	5	5
409	KMMuB_chr2_G03330	KMMuB_chr2_G03330 (+1)	0	1	0	5	5
410	KMMuB_chr11_G32429	KMMuB_chr11_G32429 (+3)	0.73	1	3	5	5
411	Putative Tyrosyl-tRNA synthetase	GSMUA_AchrUn_randomT08320_001	0	1	0	5	5
412	KMMuB_chr5_G13747	KMMuB_chr5_G13747	0	1	0	5	5
413	26S protease regulatory subunit 8 homolog A	GSMUA_Achr10T27140_001	1	1	3	5	5
414	Putative stress responsive A/B Barrel domain containing protein, expressed	GSMUA_Achr10T17620_001	0.74	1	1	5	5
415	KMMuB_chr11_G33114	KMMuB_chr11_G33114 (+1)	0	1	0	5	5
416	60S ribosomal protein L10	GSMUA_Achr10T12900_001	1	1	1	5	5
417	KMMuB_chr6_G16276	KMMuB_chr6_G16276 (+1)	0.98	1	4	5	5
418	KMMuB_chr10_G31380	KMMuB_chr10_G31380 (+1)	1	1	1	5	5
419	KMMuB_chr11_G34247	KMMuB_chr11_G34247	1	1	4	4	4
420	KMMuB_chr3_G05965	KMMuB_chr3_G05965	1	1	4	4	4
421	KMMuB_chr6_G18356	KMMuB_chr6_G18356	1	1	4	4	4
422	KMMuB_chr11_G32131	KMMuB_chr11_G32131	1	1	5	4	5
423	KMMuB_chr6_G15045	KMMuB_chr6_G15045	1	1	5	4	5
424	(3R)-hydroxymyristoyl-[acyl-carrier-protein] dehydratase	GSMUA_Achr1T13210_001	1	1	4	4	4
425	Thioredoxin H1	GSMUA_Achr4T22400_001	1	1	5	4	5
426	KMMuB_chr4_G08812	KMMuB_chr4_G08812	1	1	5	4	5
427	GSMUA_Achr3T27080_001 Putative Intracellular protease 1	GSMUA_Achr3T27080_001Putative Intracellular protease 1	1	1	5	4	5
428	KMMuB_chr9_G27811	KMMuB_chr9_G27811	1	1	4	4	4
429	GSMUA_Achr9T12430_001 Putative Polygalacturonase inhibitor	GSMUA_Achr9T12430_001Putative Polygalacturonase inhibitor	1	1	5	4	5
430	late embryogenesis abundant protein, putative, expressed	GSMUA_Achr10T04300_001	1	1	5	4	5
431	L-ascorbate peroxidase, cytosolic	GSMUA_Achr5T07280_001	1	1	5	4	5
432	GSMUA_Achr9T24140_001 Triosephosphate isomerase, chloroplastic	GSMUA_Achr9T24140_001Triosephosphate isomerase, chloroplastic	1	1	5	4	5
433	KMMuB_chr10_G30212	KMMuB_chr10_G30212	1	1	4	4	4
434	KMMuB_chr1_G01477	KMMuB_chr1_G01477	1	1	4	4	4
435	KMMuB_chr6_G15297	KMMuB_chr6_G15297	1	1	4	4	4
436	Probable glutathione S-transferase parA	GSMUA_Achr9T26030_001	1	1	4	4	4
437	KMMuB_chr9_G26605	KMMuB_chr9_G26605	1	1	4	4	4
438	KMMuB_chr9_G28267	KMMuB_chr9_G28267	1	1	4	4	4
439	Nucleoside diphosphate kinase B	GSMUA_Achr11T23090_001	1	1	5	4	5
440	Nucleoside diphosphate kinase 1	GSMUA_Achr5T18300_001	1	1	5	4	5
441	GSMUA_Achr5T28700_001 Triosephosphate isomerase, cytosolic	GSMUA_Achr5T28700_001Triosephosphate isomerase, cytosolic	1	1	5	4	5
442	KMMuB_chr4_G11428	KMMuB_chr4_G11428	1	1	4	4	4
443	Probable aquaporin PIP2-6	GSMUA_Achr2T11190_001	1	1	5	4	5
444	Probable NADP-dependent oxidoreductase P2	GSMUA_Achr5T17090_001	1	1	5	4	5
445	KMMuB_chr3_G06616	KMMuB_chr3_G06616	1	1	4	4	4
446	KMMuB_chr7_G19816	KMMuB_chr7_G19816	1	1	5	4	5
447	KMMuB_chr3_G05338	KMMuB_chr3_G05338	1	1	4	4	4
448	GSMUA_Achr3T11550_001 Transketolase, chloroplastic	GSMUA_Achr3T11550_001Transketolase, chloroplastic	1	1	4	4	4
449	OSIGBa0147B06.5 protein	GSMUA_Achr8T12870_001	1	1	4	4	4
450	KMMuB_chr4_G10437	KMMuB_chr4_G10437	1	1	5	4	5
451	KMMuB_chr7_G19665	KMMuB_chr7_G19665	1	1	5	4	5
452	KMMuB_chr7_G19990	KMMuB_chr7_G19990	1	1	4	4	4
453	Putative aconitate hydratase, cytoplasmic	GSMUA_Achr9T30280_001	1	1	4	4	4
454	Glucose-6-phosphate isomerase	GSMUA_Achr10T25060_001	1	1	4	4	4
455	GSMUA_Achr8T30250_001 Phospholipase A1-Igamma1, chloroplastic	GSMUA_Achr8T30250_001Phospholipase A1-Igamma1, chloroplastic	1	1	5	4	5
456	KMMuB_chr6_G15503	KMMuB_chr6_G15503 (+1)	1	1	4	4	4
457	Xylose isomerase	GSMUA_Achr9T17670_001	1	1	4	4	4
458	GSMUA_Achr3T18000_001 Superoxide dismutase [Mn] 3.1, mitochondrial	GSMUA_Achr3T18000_001Superoxide dismutase [Mn] 3.1, mitochondrial	1	1	5	4	5
459	KMMuB_chr9_G27698	KMMuB_chr9_G27698	1	1	5	4	5
460	Uncharacterized protein At5g10860, mitochondrial	GSMUA_Achr1T05580_001	1	1	5	4	5
461	KMMuB_chr7_G20187	KMMuB_chr7_G20187	0.74	1	4	4	4
462	GSMUA_Achr8T00520_001 Putative Lysosomal alpha-mannosidase	GSMUA_Achr8T00520_001Putative Lysosomal alpha-mannosidase	1	1	4	4	4
463	KMMuB_chr11_G34252	KMMuB_chr11_G34252 (+2)	1	1	5	4	5
464	KMMuB_chr10_G31067	KMMuB_chr10_G31067	1	1	4	4	4
465	Ankyrin repeat domain-containing protein 2	GSMUA_Achr8T09410_001	1	1	4	4	4
466	KMMuB_chrUn_random_G35433	KMMuB_chrUn_random_G35433	1	1	5	4	5
467	KMMuB_chr11_G32400	KMMuB_chr11_G32400	1	1	4	4	4
468	GSMUA_Achr1T08940_001 4-hydroxy-3-methylbut-2-en-1-yl diphosphate synthase	GSMUA_Achr1T08940_0014-hydroxy-3-methylbut-2-en-1-yl diphosphate synthase	1	1	3	4	4
469	Aspartic proteinase oryzasin-1	GSMUA_Achr8T27020_001	1	1	3	4	4
470	KMMuB_chr9_G27928	KMMuB_chr9_G27928	1	1	4	4	4
471	KMMuB_chr6_G15387	KMMuB_chr6_G15387	1	1	4	4	4
472	Nucleoside diphosphate kinase B	GSMUA_Achr8T15010_001	1	1	4	4	4
473	KMMuB_chr8_G23216	KMMuB_chr8_G23216	1	1	4	4	4
474	Alcohol dehydrogenase 1	GSMUA_Achr8T29470_001	1	1	4	4	4
475	KMMuB_chr5_G13529	KMMuB_chr5_G13529 (+2)	1	1	4	4	4
476	subtilisin N-terminal Region family protein, expressed	GSMUA_Achr5T01150_001	1	1	4	4	4
477	KMMuB_chr8_G23049	KMMuB_chr8_G23049	1	1	3	4	4
478	Alcohol dehydrogenase 1	GSMUA_Achr2T08040_001	1	1	5	4	5
479	Probable steroid-binding protein 3	GSMUA_Achr6T03970_001 (+1)	1	1	4	4	4
480	KMMuB_chr6_G17756	KMMuB_chr6_G17756 (+1)	1	1	5	4	5
481	Actin-2	GSMUA_Achr10T03730_001	1	1	5	4	5
482	KMMuB_chr6_G18114	KMMuB_chr6_G18114	1	1	4	4	4
483	KMMuB_chr7_G19866	KMMuB_chr7_G19866 (+1)	1	1	4	4	4
484	KMMuB_chr4_G09567	KMMuB_chr4_G09567 (+1)	1	1	4	4	4
485	KMMuB_chr4_G08385	KMMuB_chr4_G08385	1	1	4	4	4
486	KMMuB_chrUn_random_G39488	KMMuB_chrUn_random_G39488	1	1	4	4	4
487	KMMuB_chr5_G11692	KMMuB_chr5_G11692	1	1	4	4	4
488	KMMuB_chr2_G03650	KMMuB_chr2_G03650	1	1	4	4	4
489	GSMUA_Achr3T30980_001 Putative Stem-specific protein TSJT1	GSMUA_Achr3T30980_001Putative Stem-specific protein TSJT1	1	1	4	4	4
490	40S ribosomal protein S11	GSMUA_Achr6T35270_001	1	1	4	4	4
491	KMMuB_chr1_G01775	KMMuB_chr1_G01775	1	1	5	4	5
492	KMMuB_chr4_G09287	KMMuB_chr4_G09287	1	1	4	4	4
493	Proteasome subunit beta type-1	GSMUA_Achr11T16560_001	1	1	4	4	4
494	KMMuB_chr2_G04758	KMMuB_chr2_G04758	1	1	4	4	4
495	GSMUA_Achr9T02440_001 60S ribosomal protein L5	GSMUA_Achr9T02440_00160S ribosomal protein L5	1	1	4	4	4
496	KMMuB_chr6_G17686	KMMuB_chr6_G17686	1	1	4	4	4
497	GSMUA_Achr3T24740_001 Putative Cathepsin B	GSMUA_Achr3T24740_001Putative Cathepsin B	1	1	4	4	4
498	Putative Aspartic proteinase nepenthesin-1	GSMUA_Achr8T09610_001	0.98	1	4	4	4
499	KMMuB_chr1_G00957	KMMuB_chr1_G00957	1	1	2	4	4
500	Heat shock cognate 70 kDa protein	GSMUA_Achr2T16250_001	1	1	5	4	5
501	KMMuB_chr4_G11577	KMMuB_chr4_G11577	1	1	4	4	4
502	Alpha-soluble NSF attachment protein	GSMUA_Achr10T04790_001	1	1	4	4	4
503	GSMUA_Achr4T20110_001 Probable plastid-lipid-associated protein 2, chloroplastic	GSMUA_Achr4T20110_001Probable plastid-lipid-associated protein 2, chloroplastic	1	1	3	4	4
504	GSMUA_Achr5T24780_001 Hypothetical protein	GSMUA_Achr5T24780_001Hypothetical protein	1	1	3	4	4
505	KMMuB_chr3_G07974	KMMuB_chr3_G07974	1	1	4	4	4
506	Probable protein disulfide-isomerase A6	GSMUA_Achr11T13980_001	1	1	4	4	4
507	KMMuB_chr9_G26327	KMMuB_chr9_G26327	1	1	4	4	4
508	KMMuB_chr1_G02308	KMMuB_chr1_G02308	1	1	4	4	4
509	KMMuB_chr4_G10930	KMMuB_chr4_G10930	1	1	3	4	4
510	Phosphoglucan, water dikinase, chloroplastic	GSMUA_Achr9T07400_001	1	1	3	4	4
511	KMMuB_chr8_G22702	KMMuB_chr8_G22702	1	1	4	4	4
512	KMMuB_chr11_G32949	KMMuB_chr11_G32949	1	1	4	4	4
513	KMMuB_chr4_G09048	KMMuB_chr4_G09048	0.74	1	4	4	4
514	KMMuB_chr4_G10388	KMMuB_chr4_G10388	1	1	3	4	4
515	KMMuB_chr4_G11489	KMMuB_chr4_G11489 (+1)	0.74	1	2	4	4
516	Sucrose-phosphatase 2	GSMUA_Achr11T13740_001	1	1	4	4	4
517	KMMuB_chr5_G14528	KMMuB_chr5_G14528	1	1	4	4	4
518	Citrate synthase, glyoxysomal	GSMUA_Achr10T14170_001	1	1	4	4	4
519	KMMuB_chr11_G31690	KMMuB_chr11_G31690 (+1)	1	1	4	4	4
520	KMMuB_chr3_G05358	KMMuB_chr3_G05358	1	1	4	4	4
521	KMMuB_chr7_G19243	KMMuB_chr7_G19243 (+2)	1	1	4	4	4
522	Seryl-tRNA synthetase	GSMUA_Achr1T22660_001	1	1	4	4	4
523	KMMuB_chr9_G25379	KMMuB_chr9_G25379	1	1	3	4	4
524	Hypothetical protein	GSMUA_Achr5T05550_001	1	1	2	4	4
525	KMMuB_chr6_G15688	KMMuB_chr6_G15688	1	1	5	4	5
526	KMMuB_chr8_G24090	KMMuB_chr8_G24090	1	1	5	4	5
527	GSMUA_Achr5T23650_001 Soluble inorganic pyrophosphatase	GSMUA_Achr5T23650_001Soluble inorganic pyrophosphatase	0.74	1	4	4	4
528	Probable phospholipid hydroperoxide glutathione peroxidase 6, mitochondrial	GSMUA_Achr11T04010_001	1	1	5	4	5
529	KMMuB_chr8_G23679	KMMuB_chr8_G23679	0.73	1	2	4	4
530	KMMuB_chr2_G04358	KMMuB_chr2_G04358	0	1	0	4	4
531	GSMUA_Achr8T03910_001 Threonine synthase 1, chloroplastic	GSMUA_Achr8T03910_001Threonine synthase 1, chloroplastic	1	1	4	4	4
532	KMMuB_chr10_G29832	KMMuB_chr10_G29832 (+1)	1	1	4	4	4
533	Plasma membrane ATPase 1	GSMUA_Achr9T10970_001	1	1	4	4	4
534	KMMuB_chr7_G20714	KMMuB_chr7_G20714	0.74	1	4	4	4
535	KMMuB_chr6_G16624	KMMuB_chr6_G16624 (+2)	1	1	5	4	5
536	GSMUA_Achr4T08030_001 Phosphoenolpyruvate carboxylase, housekeeping isozyme	GSMUA_Achr4T08030_001Phosphoenolpyruvate carboxylase, housekeeping isozyme	1	1	4	4	4
537	Probable NADH dehydrogenase [ubiquinone] 1 alpha subcomplex subunit 5, mitochondrial	GSMUA_Achr11T16110_001	1	1	4	4	4
538	KMMuB_chr5_G14193	KMMuB_chr5_G14193 (+1)	1	1	5	4	5
539	KMMuB_chr1_G01765	KMMuB_chr1_G01765 (+1)	1	1	3	4	4
540	KMMuB_chr6_G16945	KMMuB_chr6_G16945 (+1)	1	1	4	4	4
541	Proteasome subunit alpha type-6	GSMUA_Achr10T17500_001 (+1)	1	1	4	4	4
542	Malate dehydrogenase, mitochondrial	GSMUA_AchrUn_randomT11210_001	1	1	4	4	4
543	GSMUA_Achr4T23110_001 Putative Pathogenesis-related protein PRB1-3	GSMUA_Achr4T23110_001Putative Pathogenesis-related protein PRB1-3	1	1	5	4	5
544	KMMuB_chr4_G08786	KMMuB_chr4_G08786 (+1)	1	1	4	4	4
545	KMMuB_chr7_G19474	KMMuB_chr7_G19474 (+2)	1	1	3	4	4
546	KMMuB_chr4_G09286	KMMuB_chr4_G09286	1	1	4	4	4
547	KMMuB_chr5_G11726	KMMuB_chr5_G11726 (+1)	1	1	4	4	4
548	L-ascorbate peroxidase, cytosolic	GSMUA_Achr6T33120_001	1	1	4	4	4
549	Proteasome subunit beta type-4	GSMUA_Achr11T15050_001	1	1	3	4	4
550	KMMuB_chr11_G34277	KMMuB_chr11_G34277 (+1)	1	1	4	4	4
551	cupin superfamily protein, putative, expressed	GSMUA_Achr10T31160_001	1	1	4	4	4
552	GSMUA_Achr6T00740_001 3-hydroxyisobutyryl-CoA hydrolase-like protein 3	GSMUA_Achr6T00740_0013-hydroxyisobutyryl-CoA hydrolase-like protein 3	1	1	2	4	4
553	Putative Leukotriene A-4 hydrolase	GSMUA_Achr4T16860_001	1	1	2	4	4
554	KMMuB_chr4_G10497	KMMuB_chr4_G10497	1	1	1	4	4
555	KMMuB_chr10_G31503	KMMuB_chr10_G31503	1	1	4	4	4
556	KMMuB_chr8_G22257	KMMuB_chr8_G22257 (+4)	1	1	4	4	4
557	KMMuB_chr8_G24909	KMMuB_chr8_G24909	1	1	4	4	4
558	KMMuB_chr6_G15807	KMMuB_chr6_G15807	1	1	3	4	4
559	GSMUA_Achr6T02260_001 Snakin-1	GSMUA_Achr6T02260_001Snakin-1	1	1	3	4	4
560	GSMUA_Achr1T26660_001 Bifunctional protein folD	GSMUA_Achr1T26660_001Bifunctional protein folD	0.99	1	3	4	4
561	calcium-binding EF hand family protein, putative, expressed	GSMUA_Achr4T14870_001	1	1	3	4	4
562	KMMuB_chr11_G34099	KMMuB_chr11_G34099 (+1)	1	1	2	4	4
563	KMMuB_chr2_G03614	KMMuB_chr2_G03614	1	1	4	4	4
564	KMMuB_chr2_G04584	KMMuB_chr2_G04584 (+1)	1	1	4	4	4
565	KMMuB_chr3_G06078	KMMuB_chr3_G06078 (+1)	0.73	1	3	4	4
566	KMMuB_chr1_G00099	KMMuB_chr1_G00099 (+1)	0.99	1	3	4	4
567	KMMuB_chr11_G31916	KMMuB_chr11_G31916	1	1	3	4	4
568	bolA, putative, expressed	GSMUA_Achr11T06480_001	1	1	3	4	4
569	KMMuB_chr5_G14526	KMMuB_chr5_G14526 (+1)	1	1	4	4	4
570	KMMuB_chrUn_random_G36748	KMMuB_chrUn_random_G36748 (+1)	0.74	1	4	4	4
571	KMMuB_chr8_G24060	KMMuB_chr8_G24060	0.73	1	1	4	4
572	KMMuB_chr5_G13062	KMMuB_chr5_G13062	0.23	1	3	4	4
573	KMMuB_chr6_G15889	KMMuB_chr6_G15889	0	1	0	4	4
574	KMMuB_chr8_G24841	KMMuB_chr8_G24841	0.74	1	4	4	4
575	Hypothetical protein	GSMUA_Achr2T19840_001	1	1	4	4	4
576	KMMuB_chr2_G03291	KMMuB_chr2_G03291 (+1)	1	1	4	4	4
577	KMMuB_chr3_G05950	KMMuB_chr3_G05950 (+1)	0.74	1	4	4	4
578	Adenylate kinase B	GSMUA_Achr10T16560_001	1	1	4	4	4
579	Putative Probable esterase PIR7A	GSMUA_Achr8T10050_001	0.73	1	3	4	4
580	KMMuB_chr10_G30906	KMMuB_chr10_G30906	0.99	1	4	4	4
581	Argininosuccinate lyase	GSMUA_Achr11T05170_001	1	1	4	4	4
582	transcription factor BTF3, putative, expressed	GSMUA_Achr1T02000_001	0.73	1	4	4	4
583	KMMuB_chr2_G04108	KMMuB_chr2_G04108 (+1)	1	1	2	4	4
584	KMMuB_chr11_G32225	KMMuB_chr11_G32225 (+3)	1	1	4	4	4
585	Putative Heat shock 70 kDa protein 4L	GSMUA_Achr5T06230_001	1	1	2	4	4
586	Superoxide dismutase [Cu-Zn], chloroplastic	GSMUA_Achr9T20410_001	0.42	1	2	4	4
587	KMMuB_chr5_G13683	KMMuB_chr5_G13683	0	1	0	4	4
588	KMMuB_chr11_G34013	KMMuB_chr11_G34013	0	1	0	4	4
589	KMMuB_chr10_G28437	KMMuB_chr10_G28437	0	1	0	4	4
590	KMMuB_chr3_G05224	KMMuB_chr3_G05224 (+3)	1	1	4	4	4
591	GSMUA_Achr9T07030_001 5-AMP-activated protein kinase beta-1 subunit-related, putative,...	GSMUA_Achr9T07030_0015-AMP-activated protein kinase beta-1 subunit-related, putative,...	0.74	1	4	4	4
592	Serine carboxypeptidase-like 51	GSMUA_Achr10T06760_001	0.74	1	5	4	5
593	Ribulose-phosphate 3-epimerase, cytoplasmic isoform	GSMUA_Achr11T15350_001 (+1)	1	1	4	4	4
594	KMMuB_chr2_G03706	KMMuB_chr2_G03706	0.73	1	3	4	4
595	NAD-dependent malic enzyme 62 kDa isoform, mitochondrial	GSMUA_Achr7T06830_001	0.74	1	3	4	4
596	KMMuB_chr6_G15274	KMMuB_chr6_G15274 (+8)	1	1	4	4	4
597	KMMuB_chrUn_random_G35199	KMMuB_chrUn_random_G35199	1	1	3	4	4
598	60S ribosomal protein L24	GSMUA_AchrUn_randomT14440_001 (+3)	1	1	3	4	4
599	Pyruvate dehydrogenase E1 component subunit alpha-1, mitochondrial	GSMUA_Achr10T29610_001	1	1	4	4	4
600	KMMuB_chr5_G13740	KMMuB_chr5_G13740 (+1)	0.98	1	4	4	4
601	Peptidyl-prolyl cis-trans isomerase CYP19-4	GSMUA_Achr7T17320_001	1	1	3	4	4
602	60S ribosomal protein L7-4	GSMUA_Achr11T08130_001	1	1	4	4	4
603	KMMuB_chr5_G12980	KMMuB_chr5_G12980	0.45	1	3	4	4
604	Probable glutathione S-transferase GSTF1	GSMUA_Achr2T02330_001	1	1	1	4	4
605	KMMuB_chr2_G04684	KMMuB_chr2_G04684	0.74	1	4	4	4
606	expressed protein	GSMUA_Achr3T18440_001	0.74	1	4	4	4
607	KMMuB_chr4_G08535	KMMuB_chr4_G08535	0.74	1	3	4	4
608	KMMuB_chr5_G12598	KMMuB_chr5_G12598	0.74	1	3	4	4
609	KMMuB_chr5_G12551	KMMuB_chr5_G12551	1	1	2	4	4
610	GSMUA_Achr5T17690_001 RNA recognition motif containing protein, putative, expressed	GSMUA_Achr5T17690_001RNA recognition motif containing protein, putative, expressed (+1)	1	1	3	4	4
611	KMMuB_chr10_G30886	KMMuB_chr10_G30886	0.74	1	1	4	4
612	KMMuB_chrUn_random_G35697	KMMuB_chrUn_random_G35697 (+1)	0.74	1	4	4	4
613	KMMuB_chr6_G17523	KMMuB_chr6_G17523	0	1	0	4	4
614	KMMuB_chr5_G13316	KMMuB_chr5_G13316 (+1)	0	1	0	4	4
615	Putative Alpha-glucosidase 2	GSMUA_Achr11T06330_001	0	1	0	4	4
616	KMMuB_chr2_G03852	KMMuB_chr2_G03852 (+2)	0.73	1	3	4	4
617	KMMuB_chr9_G26949	KMMuB_chr9_G26949 (+1)	0.73	1	3	4	4
618	RAN GTPase-activating protein 1	GSMUA_Achr11T01660_001	0.99	1	4	4	4
619	KMMuB_chr8_G24780	KMMuB_chr8_G24780	0.7	1	1	4	4
620	GSMUA_Achr1T09500_001 Probable acetyl-CoA acetyltransferase, cytosolic 2	GSMUA_Achr1T09500_001Probable acetyl-CoA acetyltransferase, cytosolic 2	0.73	1	1	4	4
621	KMMuB_chr10_G30125	KMMuB_chr10_G30125	0	1	0	4	4
622	KMMuB_chr8_G24976	KMMuB_chr8_G24976	0	1	0	4	4
623	KMMuB_chr10_G31130	KMMuB_chr10_G31130	0	1	0	4	4
624	KMMuB_chr2_G04522	KMMuB_chr2_G04522 (+1)	0.73	1	3	4	4
625	Probable 26S proteasome non-ATPase regulatory subunit 3	GSMUA_Achr11T01140_001 (+2)	0.74	1	2	4	4
626	GSMUA_Achr5T27090_001 Importin subunit alpha-1a	GSMUA_Achr5T27090_001Importin subunit alpha-1a	0.74	1	2	4	4
627	KMMuB_chr1_G01735	KMMuB_chr1_G01735	0.74	1	2	4	4
628	KMMuB_chr1_G00412	KMMuB_chr1_G00412 (+5)	1	1	1	4	4
629	Putative Ubiquitin carboxyl-terminal hydrolase isozyme L3	GSMUA_Achr11T23000_001	0.74	1	4	4	4
630	KMMuB_chr6_G17229	KMMuB_chr6_G17229	0.73	1	1	4	4
631	KMMuB_chr5_G13760	KMMuB_chr5_G13760 (+1)	0.74	1	2	4	4
632	KMMuB_chr9_G28023	KMMuB_chr9_G28023 (+1)	0.74	1	4	4	4
633	KMMuB_chr6_G17679	KMMuB_chr6_G17679 (+1)	0.74	1	1	4	4
634	KMMuB_chr11_G32044	KMMuB_chr11_G32044 (+1)	0.73	1	1	4	4
635	Eukaryotic translation initiation factor 3 subunit B	GSMUA_Achr11T00080_001 (+1)	0.73	1	3	4	4
636	Putative ATP-citrate synthase	GSMUA_Achr11T25260_001	0.74	1	4	4	4
637	KMMuB_chr2_G04255	KMMuB_chr2_G04255 (+2)	0.74	1	4	4	4
638	KMMuB_chr4_G10631	KMMuB_chr4_G10631	0.47	1	1	4	4
639	KMMuB_chr9_G27338	KMMuB_chr9_G27338	0	1	0	4	4
640	KMMuB_chr2_G03595	KMMuB_chr2_G03595	0	1	0	4	4
641	KMMuB_chr6_G17295	KMMuB_chr6_G17295	0	1	0	4	4
642	KMMuB_chr7_G18885	KMMuB_chr7_G18885	0	1	0	4	4
643	Aldehyde dehydrogenase family 3 member H1	GSMUA_Achr8T30130_001	0	1	0	4	4
644	UBX domain-containing protein, putative, expressed	GSMUA_Achr10T07660_001	0.74	1	2	4	4
645	KMMuB_chr7_G21175	KMMuB_chr7_G21175	0	1	0	4	4
646	L-idonate 5-dehydrogenase	GSMUA_Achr4T19640_001	0	1	0	4	4
647	KMMuB_chr5_G12124	KMMuB_chr5_G12124	0	1	0	4	4
648	GSMUA_Achr2T16160_001 Actin-101	GSMUA_Achr2T16160_001Actin-101	0	1	0	4	4
649	Heat shock cognate 70 kDa protein	GSMUA_Achr10T00900_001 (+1)	0.73	1	2	4	4
650	KMMuB_chr10_G29894	KMMuB_chr10_G29894 (+1)	0.74	1	3	4	4
651	KMMuB_chr8_G24454	KMMuB_chr8_G24454 (+2)	0	1	0	4	4
652	Probable protein phosphatase 2C 62	GSMUA_Achr10T09180_001	0	1	0	4	4
653	KMMuB_chr9_G27275	KMMuB_chr9_G27275 (+1)	0.74	1	1	4	4
654	GSMUA_Achr9T01630_001 Adenosylhomocysteinase	GSMUA_Achr9T01630_001Adenosylhomocysteinase	1	1	5	3	5
655	KMMuB_chr10_G30843	KMMuB_chr10_G30843	1	1	4	3	4
656	KMMuB_chr2_G05041	KMMuB_chr2_G05041	0.99	1	3	3	3
657	Hydroxyacylglutathione hydrolase cytoplasmic	GSMUA_Achr9T04870_001	1	1	4	3	4
658	KMMuB_chr5_G14139	KMMuB_chr5_G14139	1	1	4	3	4
659	GSMUA_Achr9T07850_001 Proteasome subunit beta type-5-B	GSMUA_Achr9T07850_001Proteasome subunit beta type-5-B	1	1	4	3	4
660	Superoxide dismutase [Mn] 3.1, mitochondrial	GSMUA_Achr3T09840_001	1	1	4	3	4
661	ATP synthase subunit O, mitochondrial	GSMUA_Achr3T20820_001	1	1	4	3	4
662	Superoxide dismutase [Mn], mitochondrial	GSMUA_Achr2T18870_001	1	1	4	3	4
663	KMMuB_chr9_G27871	KMMuB_chr9_G27871	1	1	5	3	5
664	KMMuB_chr6_G17925	KMMuB_chr6_G17925	1	1	4	3	4
665	KMMuB_chr8_G22160	KMMuB_chr8_G22160	1	1	4	3	4
666	GSMUA_Achr9T25750_001 Putative Lactoylglutathione lyase	GSMUA_Achr9T25750_001Putative Lactoylglutathione lyase	1	1	5	3	5
667	Fumarylacetoacetase	GSMUA_Achr4T19360_001	1	1	4	3	4
668	Monodehydroascorbate reductase	GSMUA_Achr1T17030_001	1	1	4	3	4
669	GSMUA_Achr9T16070_001 Cysteine proteinase 2	GSMUA_Achr9T16070_001Cysteine proteinase 2	1	1	4	3	4
670	Uncharacterized protein At2g37660, chloroplastic	GSMUA_Achr6T15220_001	1	1	4	3	4
671	Glyceraldehyde-3-phosphate dehydrogenase, cytosolic 3	GSMUA_Achr5T25410_001	1	1	4	3	4
672	Acyl-CoA-binding protein	GSMUA_Achr1T10780_001	1	1	3	3	3
673	GSMUA_Achr8T09490_001 2-isopropylmalate synthase A	GSMUA_Achr8T09490_0012-isopropylmalate synthase A	1	1	4	3	4
674	Small ubiquitin-related modifier 2	GSMUA_Achr8T08670_001	1	1	3	3	3
675	KMMuB_chr5_G12623	KMMuB_chr5_G12623 (+1)	1	1	4	3	4
676	Ran-binding protein 1 homolog c	GSMUA_Achr11T08420_001	1	1	4	3	4
677	Putative Extracellular ribonuclease LE	GSMUA_Achr9T07940_001 (+1)	1	1	5	3	5
678	GSMUA_Achr6T01380_001 Wound-induced protein WIN1	GSMUA_Achr6T01380_001Wound-induced protein WIN1	1	1	4	3	4
679	KMMuB_chr1_G02003	KMMuB_chr1_G02003	1	1	4	3	4
680	KMMuB_chr11_G33492	KMMuB_chr11_G33492 (+1)	1	1	4	3	4
681	KMMuB_chr7_G19022	KMMuB_chr7_G19022 (+1)	1	1	5	3	5
682	KMMuB_chr6_G15205	KMMuB_chr6_G15205	1	1	4	3	4
683	KMMuB_chr4_G09220	KMMuB_chr4_G09220	1	1	4	3	4
684	KMMuB_chr3_G06219	KMMuB_chr3_G06219	1	1	4	3	4
685	KMMuB_chr9_G25572	KMMuB_chr9_G25572	1	1	2	3	3
686	Lipoxygenase A	GSMUA_AchrUn_randomT19690_001	1	1	4	3	4
687	KMMuB_chr10_G31245	KMMuB_chr10_G31245	1	1	4	3	4
688	NAD dependent epimerase/dehydratase family protein, putative, expressed	GSMUA_Achr4T16440_001	1	1	4	3	4
689	Putative 3-mercaptopyruvate sulfurtransferase	GSMUA_Achr9T26180_001	1	1	4	3	4
690	KMMuB_chr9_G27574	KMMuB_chr9_G27574	1	1	3	3	3
691	KMMuB_chr5_G13619	KMMuB_chr5_G13619	0.73	1	2	3	3
692	Peptide methionine sulfoxide reductase (Fragment)	GSMUA_Achr2T05990_001	1	1	4	3	4
693	Methylthioribose-1-phosphate isomerase	GSMUA_Achr6T29170_001	1	1	4	3	4
694	fructose-1,6-bisphosphatase, putative, expressed	GSMUA_Achr11T18240_001 (+1)	1	1	4	3	4
695	Probable mitochondrial-processing peptidase subunit beta	GSMUA_Achr4T28020_001	1	1	4	3	4
696	Putative GDSL esterase/lipase At5g55050	GSMUA_Achr2T11130_001	0.74	1	3	3	3
697	Peptidyl-prolyl cis-trans isomerase Pin1	GSMUA_Achr11T00770_001	1	1	3	3	3
698	20 kDa chaperonin, chloroplastic	GSMUA_Achr2T00670_001	1	1	5	3	5
699	KMMuB_chr6_G14895	KMMuB_chr6_G14895 (+1)	1	1	4	3	4
700	GSMUA_Achr3T31180_001 60S acidic ribosomal protein P2B	GSMUA_Achr3T31180_00160S acidic ribosomal protein P2B	1	1	4	3	4
701	KMMuB_chr10_G30049	KMMuB_chr10_G30049	1	1	4	3	4
702	KMMuB_chr1_G02170	KMMuB_chr1_G02170	1	1	4	3	4
703	KMMuB_chr1_G02040	KMMuB_chr1_G02040	0.74	1	4	3	4
704	KMMuB_chr2_G03282	KMMuB_chr2_G03282	1	1	3	3	3
705	Putative Lipoxygenase homology domain-containing protein 1	GSMUA_AchrUn_randomT15590_001 (+1)	1	1	5	3	5
706	KMMuB_chr10_G31516	KMMuB_chr10_G31516 (+11)	1	1	4	3	4
707	Thioredoxin-like protein Clot	GSMUA_Achr4T01500_001	1	1	3	3	3
708	KMMuB_chr1_G01336	KMMuB_chr1_G01336	0.72	1	4	3	4
709	KMMuB_chr6_G18258	KMMuB_chr6_G18258	1	1	3	3	3
710	KMMuB_chr1_G02323	KMMuB_chr1_G02323	0.99	1	3	3	3
711	KMMuB_chr9_G25075	KMMuB_chr9_G25075	1	1	4	3	4
712	expressed protein	GSMUA_Achr6T25290_001	1	1	2	3	3
713	6,7-dimethyl-8-ribityllumazine synthase, chloroplastic	GSMUA_Achr10T16360_001	1	1	4	3	4
714	Hypothetical protein	GSMUA_Achr8T17700_001 (+1)	1	1	4	3	4
715	ATP synthase subunit gamma, mitochondrial	GSMUA_Achr9T07120_001	1	1	3	3	3
716	KMMuB_chr11_G33506	KMMuB_chr11_G33506 (+1)	1	1	3	3	3
717	KMMuB_chr2_G04589	KMMuB_chr2_G04589	1	1	4	3	4
718	KMMuB_chr6_G15980	KMMuB_chr6_G15980 (+1)	1	1	4	3	4
719	ATP-dependent Clp protease proteolytic subunit 5, chloroplastic	GSMUA_Achr8T22320_001	0.99	1	4	3	4
720	Protein IN2-1 homolog B	GSMUA_Achr6T33160_001	0.74	1	4	3	4
721	GSMUA_Achr9T25630_001 UPF0424 protein At3g04780	GSMUA_Achr9T25630_001UPF0424 protein At3g04780	0.73	1	3	3	3
722	KMMuB_chr8_G24575	KMMuB_chr8_G24575	0.99	1	2	3	3
723	Enolase	GSMUA_Achr11T22570_001	1	1	5	3	5
724	KMMuB_chr8_G24991	KMMuB_chr8_G24991	0	1	0	3	3
725	dual specificity protein phosphatase, putative, expressed	GSMUA_Achr8T14150_001	1	1	4	3	4
726	KMMuB_chr2_G04886	KMMuB_chr2_G04886	0.74	1	4	3	4
727	KMMuB_chr8_G24462	KMMuB_chr8_G24462	1	1	4	3	4
728	KMMuB_chr4_G11166	KMMuB_chr4_G11166	0.74	1	4	3	4
729	GSMUA_Achr2T15660_001 40S ribosomal protein S24-2	GSMUA_Achr2T15660_00140S ribosomal protein S24-2 (+3)	0.74	1	3	3	3
730	KMMuB_chr9_G25421	KMMuB_chr9_G25421 (+1)	0.74	1	4	3	4
731	GSMUA_Achr6T33840_001 Alpha-glucan phosphorylase, H isozyme	GSMUA_Achr6T33840_001Alpha-glucan phosphorylase, H isozyme	1	1	3	3	3
732	KMMuB_chrUn_random_G36917	KMMuB_chrUn_random_G36917	0.74	1	3	3	3
733	Sucrose synthase 2	GSMUA_Achr3T01900_001	0.73	1	3	3	3
734	KMMuB_chr10_G30210	KMMuB_chr10_G30210	0.73	1	1	3	3
735	Ubiquitin carboxyl-terminal hydrolase 6	GSMUA_Achr7T24290_001	0.73	1	4	3	4
736	KMMuB_chr3_G05483	KMMuB_chr3_G05483 (+1)	0	1	0	3	3
737	KMMuB_chr1_G02151	KMMuB_chr1_G02151 (+1)	1	1	4	3	4
738	KMMuB_chr5_G14554	KMMuB_chr5_G14554	0.74	1	4	3	4
739	KMMuB_chr1_G01633	KMMuB_chr1_G01633	0.74	1	4	3	4
740	KMMuB_chr6_G15363	KMMuB_chr6_G15363	0.74	1	3	3	3
741	Putative Ubiquilin-1	GSMUA_Achr3T00530_001	0.73	1	1	3	3
742	Protein transport protein Sec61 subunit beta	GSMUA_Achr5T08440_001	0.74	1	3	3	3
743	EF hand family protein, expressed	GSMUA_Achr10T17710_001	1	1	4	3	4
744	KMMuB_chr8_G24319	KMMuB_chr8_G24319 (+2)	1	1	3	3	3
745	KMMuB_chr6_G16522	KMMuB_chr6_G16522	1	1	2	3	3
746	GSMUA_Achr1T04790_001 Ubiquitin-conjugating enzyme E2 35	GSMUA_Achr1T04790_001Ubiquitin-conjugating enzyme E2 35 (+5)	1	1	1	3	3
747	KMMuB_chr10_G29321	KMMuB_chr10_G29321	0.73	1	1	3	3
748	KMMuB_chr7_G20776	KMMuB_chr7_G20776	1	1	1	3	3
749	KMMuB_chr2_G03592	KMMuB_chr2_G03592	1	1	1	3	3
750	KMMuB_chr2_G03311	KMMuB_chr2_G03311	0	1	0	3	3
751	KMMuB_chr7_G18773	KMMuB_chr7_G18773 (+1)	0.74	1	2	3	3
752	KMMuB_chr1_G01610	KMMuB_chr1_G01610	0.73	1	2	3	3
753	KMMuB_chr7_G20054	KMMuB_chr7_G20054 (+1)	0.74	1	2	3	3
754	KMMuB_chr8_G21768	KMMuB_chr8_G21768 (+1)	0.99	1	2	3	3
755	GSMUA_Achr2T18860_001 UPF0189 protein XCC3184	GSMUA_Achr2T18860_001UPF0189 protein XCC3184	0.74	1	2	3	3
756	KMMuB_chr5_G11892	KMMuB_chr5_G11892	0.47	1	1	3	3
757	GSMUA_Achr2T07320_001 Alanine aminotransferase 2	GSMUA_Achr2T07320_001Alanine aminotransferase 2	0	1	0	3	3
758	KMMuB_chr9_G25601	KMMuB_chr9_G25601 (+1)	0	1	0	3	3
759	GSMUA_Achr5T16020_001 Auxin-induced protein PCNT115	GSMUA_Achr5T16020_001Auxin-induced protein PCNT115	0	1	0	3	3
760	KMMuB_chr6_G17733	KMMuB_chr6_G17733	0	1	0	3	3
761	KMMuB_chr2_G04686	KMMuB_chr2_G04686 (+1)	0.74	1	2	3	3
762	KMMuB_chr8_G21561	KMMuB_chr8_G21561 (+2)	1	1	3	3	3
763	KMMuB_chr10_G28441	KMMuB_chr10_G28441 (+1)	0.73	1	1	3	3
764	Allene oxide synthase 2	GSMUA_Achr5T08810_001 (+1)	1	1	4	3	4
765	Vacuolar-sorting receptor 1	GSMUA_Achr11T19850_001	0.73	1	1	3	3
766	KMMuB_chr4_G11477	KMMuB_chr4_G11477	0.63	1	1	3	3
767	Putative uncharacterized protein Sb10g026250	GSMUA_Achr1T10400_001	0.74	1	1	3	3
768	KMMuB_chrUn_random_G37646	KMMuB_chrUn_random_G37646	0	1	0	3	3
769	KMMuB_chr3_G06912	KMMuB_chr3_G06912	0	1	0	3	3
770	KMMuB_chr2_G04359	KMMuB_chr2_G04359	0.16	1	1	3	3
771	Putative Copper transport protein ATOX1	GSMUA_Achr6T07500_001	0	1	0	3	3
772	KMMuB_chr6_G18367	KMMuB_chr6_G18367	0	1	0	3	3
773	Probable lipoxygenase 4	GSMUA_Achr1T22970_001	0	1	0	3	3
774	GSMUA_Achr9T16490_001 Putative Biotin carboxyl carrier protein of acetyl-CoA carboxylase	GSMUA_Achr9T16490_001Putative Biotin carboxyl carrier protein of acetyl-CoA carboxylase	0	1	0	3	3
775	3-ketoacyl-CoA thiolase 2, peroxisomal	GSMUA_AchrUn_randomT04240_001	1	1	1	3	3
776	KMMuB_chr5_G11874	KMMuB_chr5_G11874 (+1)	0.74	1	1	3	3
777	ubiquitin family protein, putative, expressed	GSMUA_Achr5T18990_001	0	1	0	3	3
778	KMMuB_chr4_G10064	KMMuB_chr4_G10064	0	1	0	3	3
779	KMMuB_chr4_G10810	KMMuB_chr4_G10810	0	1	0	3	3
780	KMMuB_chr6_G16237	KMMuB_chr6_G16237	0	1	0	3	3
781	pectinacetylesterase domain containing protein, expressed	GSMUA_Achr7T07230_001	0	1	0	3	3
782	GSMUA_Achr8T06540_001 Importin subunit alpha-1b	GSMUA_Achr8T06540_001Importin subunit alpha-1b	0	1	0	3	3
783	KMMuB_chr9_G26282	KMMuB_chr9_G26282	0	1	0	3	3
784	Putative Stem-specific protein TSJT1	GSMUA_Achr1T14100_001	0	1	0	3	3
785	Proline iminopeptidase	GSMUA_Achr7T25160_001	0	1	0	3	3
786	KMMuB_chr8_G24144	KMMuB_chr8_G24144 (+1)	0	1	0	3	3
787	Peroxidase 4	GSMUA_Achr11T23670_001	0	1	0	3	3
788	KMMuB_chr8_G25061	KMMuB_chr8_G25061 (+1)	0	1	0	3	3
789	KMMuB_chr5_G12113	KMMuB_chr5_G12113 (+1)	0	1	0	3	3
790	AMP deaminase	GSMUA_Achr10T13080_001 (+1)	0.99	1	4	3	4
791	Putative Uncharacterized hydrolase HI_0588	GSMUA_Achr10T08730_001	0	1	0	3	3
792	GSMUA_Achr8T08600_001 Putative Stem-specific protein TSJT1	GSMUA_Achr8T08600_001Putative Stem-specific protein TSJT1	1	1	5	2	5
793	KMMuB_chrUn_random_G36503	KMMuB_chrUn_random_G36503	1	1	4	2	4
794	KMMuB_chr7_G19037	KMMuB_chr7_G19037	1	1	4	2	4
795	Putative Uncharacterized protein yeiA	GSMUA_Achr8T22970_001	1	1	4	2	4
796	Auxin-repressed 12.5 kDa protein	GSMUA_Achr4T33330_001	1	1	3	2	3
797	GSMUA_Achr1T26770_001 Universal stress protein A-like protein	GSMUA_Achr1T26770_001Universal stress protein A-like protein	1	1	4	2	4
798	Putative 2-oxoglutarate dehydrogenase, mitochondrial	GSMUA_Achr5T28580_001	1	1	4	2	4
799	Dihydrolipoyl dehydrogenase	GSMUA_Achr3T12660_001	1	1	4	2	4
800	KMMuB_chr2_G03219	KMMuB_chr2_G03219	1	1	4	2	4
801	KMMuB_chr6_G15974	KMMuB_chr6_G15974	0.74	1	4	2	4
802	Basic blue protein	GSMUA_Achr6T07680_001	0.74	1	4	2	4
803	KMMuB_chr4_G08561	KMMuB_chr4_G08561	1	1	3	2	3
804	Putative Subtilisin-like protease	GSMUA_Achr5T20160_001	1	1	3	2	3
805	5-methyltetrahydropteroyltriglutamate--homocysteine methyltransferase	GSMUA_Achr7T01530_001	0.73	1	3	2	3
806	hydrolase, NUDIX family, domain containing protein, expressed	GSMUA_Achr6T11940_001	1	1	2	2	2
807	GSMUA_Achr8T12460_001 Putative 21 kDa protein	GSMUA_Achr8T12460_001Putative 21 kDa protein	0.99	1	2	2	2
808	N-carbamoylputrescine amidase	GSMUA_Achr6T19390_001	0.74	1	3	2	3
809	GSMUA_Achr2T11130_001 Putative GDSL esterase/lipase At5g55050	GSMUA_Achr2T11130_001Putative GDSL esterase/lipase At5g55050	0.73	1	2	2	2
810	GSMUA_Achr7T24260_001 Ras-related protein RIC1	GSMUA_Achr7T24260_001Ras-related protein RIC1	1	1	1	2	2
811	Molybdopterin biosynthesis protein CNX1	GSMUA_Achr11T15140_001	0.74	1	4	2	4
812	KMMuB_chr1_G02589	KMMuB_chr1_G02589 (+3)	0.74	1	4	2	4
813	Uncharacterized protein At5g10860, mitochondrial	GSMUA_Achr3T26630_001	0.74	1	4	2	4
814	60S ribosomal protein L13a-4	GSMUA_Achr10T13110_001 (+2)	1	1	4	2	4
815	KMMuB_chr1_G01911	KMMuB_chr1_G01911 (+1)	0.73	1	3	2	3
816	GSMUA_Achr9T22510_001 Sucrose-phosphate synthase 1	GSMUA_Achr9T22510_001Sucrose-phosphate synthase 1	0.73	1	3	2	3
817	Alliin lyase (Fragment)	GSMUA_Achr4T00820_001 (+1)	0.74	1	4	2	4
818	KMMuB_chr1_G01818	KMMuB_chr1_G01818	0.73	1	2	2	2
819	KMMuB_chr1_G02786	KMMuB_chr1_G02786 (+1)	0	1	0	2	2
820	KMMuB_chr9_G25261	KMMuB_chr9_G25261	0	1	0	2	2
821	KMMuB_chr6_G17307	KMMuB_chr6_G17307 (+2)	0.98	1	1	2	2
822	KMMuB_chr9_G28130	KMMuB_chr9_G28130 (+1)	0.74	1	3	2	3
823	60S ribosomal protein L19-2	GSMUA_Achr7T03780_001	0.74	1	1	2	2
824	GSMUA_Achr5T18110_001 Probable inosine-5'-monophosphate dehydrogenase	GSMUA_Achr5T18110_001Probable inosine-5'-monophosphate dehydrogenase	0.73	1	1	2	2
825	KMMuB_chr1_G02023	KMMuB_chr1_G02023	0.73	1	1	2	2
826	ABC transporter F family member 4	GSMUA_Achr9T29870_001	0.73	1	1	2	2
827	GSMUA_Achr2T07570_001 Eukaryotic translation initiation factor 3 subunit I	GSMUA_Achr2T07570_001Eukaryotic translation initiation factor 3 subunit I	0.73	1	1	2	2
828	KMMuB_chrUn_random_G39074	KMMuB_chrUn_random_G39074 (+3)	0	1	0	2	2
829	KMMuB_chr4_G09022	KMMuB_chr4_G09022	0	1	0	2	2
830	KMMuB_chrUn_random_G38140	KMMuB_chrUn_random_G38140 (+1)	0.74	1	2	2	2
831	Nuclear transport factor 2	GSMUA_Achr9T29290_001	0.74	1	1	2	2
832	Nascent polypeptide-associated complex subunit alpha-like protein	GSMUA_Achr1T11330_001	0.74	1	1	2	2
833	GSMUA_Achr6T12500_001 Fructokinase-2	GSMUA_Achr6T12500_001Fructokinase-2	0.74	1	1	2	2
834	Hypothetical protein	GSMUA_Achr3T30570_001	0.73	1	1	2	2
835	KMMuB_chr6_G17776	KMMuB_chr6_G17776	0.73	1	1	2	2
836	KMMuB_chr8_G24110	KMMuB_chr8_G24110	0.73	1	1	2	2
837	4-alpha-glucanotransferase, chloroplastic/amyloplastic	GSMUA_Achr2T22040_001	0.74	1	1	2	2
838	GSMUA_Achr9T25440_001 Vesicle-associated membrane protein 721	GSMUA_Achr9T25440_001Vesicle-associated membrane protein 721	0	1	0	2	2
839	KMMuB_chr11_G32950	KMMuB_chr11_G32950	0	1	0	2	2
840	KMMuB_chr3_G07766	KMMuB_chr3_G07766	0	1	0	2	2
841	KMMuB_chr9_G27526	KMMuB_chr9_G27526	0	1	0	2	2
842	Regulator of ribonuclease-like protein 2	GSMUA_Achr4T11830_001	0	1	0	2	2
843	Putative Xaa-Pro aminopeptidase 1	GSMUA_Achr8T31160_001	0	1	0	2	2
844	KMMuB_chr2_G03917	KMMuB_chr2_G03917	0	1	0	2	2
845	KMMuB_chr2_G03828	KMMuB_chr2_G03828	0	1	0	2	2
846	ABC transporter F family member 1	GSMUA_Achr10T06650_001 (+2)	0	1	0	2	2
847	Coatomer subunit gamma-2	GSMUA_Achr3T26080_001 (+3)	0	1	0	2	2
848	KMMuB_chr2_G04318	KMMuB_chr2_G04318 (+1)	0	1	0	2	2
849	KMMuB_chr9_G26102	KMMuB_chr9_G26102 (+1)	0	1	0	2	2
850	KMMuB_chr3_G05824	KMMuB_chr3_G05824	0	1	0	2	2
851	Putative Uncharacterized RNA-binding protein C23E6.01c	GSMUA_Achr6T29410_001	0	1	0	2	2
852	KMMuB_chr5_G14449	KMMuB_chr5_G14449	0	1	0	2	2
853	Ferritin-3, chloroplastic	GSMUA_Achr11T08370_001	1	1	4	2	4
854	Putative Cytokinin-O-glucosyltransferase 2	GSMUA_Achr10T19150_001	0	1	0	2	2
855	KMMuB_chr3_G07798	KMMuB_chr3_G07798 (+1)	0	1	0	2	2
856	Putative Beta-galactosidase	GSMUA_Achr11T20220_001	0	1	0	2	2
857	KMMuB_chr3_G05912	KMMuB_chr3_G05912	1	1	4	1	4
858	Pectinesterase/pectinesterase inhibitor PPE8B	GSMUA_Achr3T05740_001	1	1	4	1	4
859	20 kDa chaperonin, chloroplastic	GSMUA_Achr11T09270_001	1	1	4	1	4
860	GSMUA_Achr7T22790_001 FK506-binding protein 2-1	GSMUA_Achr7T22790_001FK506-binding protein 2-1	0.74	1	4	1	4
861	GSMUA_Achr6T13430_001 Putative Pyruvate kinase, cytosolic isozyme	GSMUA_Achr6T13430_001Putative Pyruvate kinase, cytosolic isozyme	1	1	3	1	3
862	Probable 26S proteasome non-ATPase regulatory subunit 7	GSMUA_Achr8T20510_001	1	1	1	1	1
863	peroxiredoxin, putative, expressed	GSMUA_Achr6T18200_001	0.74	1	4	1	4
864	KMMuB_chr4_G10508	KMMuB_chr4_G10508	0.74	1	4	1	4
865	KMMuB_chr9_G26372	KMMuB_chr9_G26372 (+1)	0.74	1	4	1	4
866	KMMuB_chrUn_random_G35134	KMMuB_chrUn_random_G35134	0.73	1	3	1	3
867	ADP,ATP carrier protein 1, mitochondrial	GSMUA_Achr3T11890_001	1	1	2	1	2
868	KMMuB_chr4_G09143	KMMuB_chr4_G09143	0.74	1	3	1	3
869	KMMuB_chrUn_random_G34801	KMMuB_chrUn_random_G34801 (+1)	1	1	3	1	3
870	KMMuB_chr10_G29857	KMMuB_chr10_G29857 (+1)	0.74	1	3	1	3
871	KMMuB_chr2_G04100	KMMuB_chr2_G04100	0.74	1	2	1	2
872	KMMuB_chr11_G33367	KMMuB_chr11_G33367	0.73	1	2	1	2
873	KMMuB_chr6_G14823	KMMuB_chr6_G14823 (+5)	0.99	1	1	1	1
874	GSMUA_Achr2T22280_001 40S ribosomal protein S6	GSMUA_Achr2T22280_00140S ribosomal protein S6 (+1)	0	1	0	1	1
875	GSMUA_Achr3T01200_001 Formate dehydrogenase, mitochondrial	GSMUA_Achr3T01200_001Formate dehydrogenase, mitochondrial	0	1	0	1	1
876	KMMuB_chr11_G32509	KMMuB_chr11_G32509 (+1)	0.73	1	1	1	1
877	KMMuB_chr10_G29828	KMMuB_chr10_G29828 (+6)	0.74	1	1	1	1
878	60S ribosomal protein L35	GSMUA_Achr10T26790_001 (+3)	0	1	0	1	1
879	Putative Pyruvate kinase, cytosolic isozyme	GSMUA_Achr6T13430_001	0	1	0	1	1
880	KMMuB_chr1_G01208	KMMuB_chr1_G01208	0	1	0	1	1
881	KMMuB_chr3_G05845	KMMuB_chr3_G05845	0	1	0	1	1
882	KMMuB_chr3_G05899	KMMuB_chr3_G05899	0	1	0	1	1
883	KMMuB_chr6_G17966	KMMuB_chr6_G17966	0	1	0	1	1
884	KMMuB_chr8_G23582	KMMuB_chr8_G23582 (+1)	0	1	0	1	1
885	KMMuB_chr8_G24626	KMMuB_chr8_G24626	0	1	0	1	1
886	Phospho-2-dehydro-3-deoxyheptonate aldolase 1, chloroplastic	GSMUA_Achr10T24720_001 (+1)	0	1	0	1	1
887	Putative 3-mercaptopyruvate sulfurtransferase	GSMUA_Achr3T23430_001	0	1	0	1	1
888	KMMuB_chr3_G05231	KMMuB_chr3_G05231 (+1)	0	1	0	1	1
889	KMMuB_chr2_G05054	KMMuB_chr2_G05054	0.59	0.99	4	5	5
890	40S ribosomal protein S7	GSMUA_Achr10T13020_001	1	0.99	4	4	4
891	Putative Uncharacterized protein At2g39795, mitochondrial	GSMUA_Achr4T16890_001 (+1)	0.74	0.99	4	4	4
892	KMMuB_chr3_G08334	KMMuB_chr3_G08334	0	0.99	0	4	4
893	KMMuB_chr6_G14799	KMMuB_chr6_G14799	1	0.99	3	3	3
894	KMMuB_chr10_G31566	KMMuB_chr10_G31566	0.74	0.99	4	3	4
895	GSMUA_Achr5T00340_001 Putative Uncharacterized aminotransferase y4uB	GSMUA_Achr5T00340_001Putative Uncharacterized aminotransferase y4uB	0.74	0.99	3	3	3
896	Transcription factor BTF3	GSMUA_Achr6T16240_001	0.73	0.99	3	3	3
897	KMMuB_chr1_G02726	KMMuB_chr1_G02726	0.74	0.99	1	3	3
898	GSMUA_Achr1T08270_001 Enolase	GSMUA_Achr1T08270_001Enolase	1	0.99	5	2	5
899	Putative Lysosomal Pro-X carboxypeptidase	GSMUA_Achr6T31720_001	1	0.99	4	2	4
900	KMMuB_chr4_G10038	KMMuB_chr4_G10038	0.74	0.99	3	2	3
901	KMMuB_chr1_G02025	KMMuB_chr1_G02025	0.73	0.99	1	2	2
902	GSMUA_Achr8T05970_001 Peptide methionine sulfoxide reductase B3, chloroplastic	GSMUA_Achr8T05970_001Peptide methionine sulfoxide reductase B3, chloroplastic	0.73	0.99	1	2	2
903	KMMuB_chr3_G06298	KMMuB_chr3_G06298	0	0.99	0	2	2
904	KMMuB_chrUn_random_G35450	KMMuB_chrUn_random_G35450 (+1)	0.73	0.99	1	2	2
905	GSMUA_Achr9T07690_001 Anthranilate synthase component I-1, chloroplastic	GSMUA_Achr9T07690_001Anthranilate synthase component I-1, chloroplastic	1	0.99	3	1	3
906	KMMuB_chr1_G00062	KMMuB_chr1_G00062	0.73	0.99	4	1	4
907	KMMuB_chr2_G04975	KMMuB_chr2_G04975 (+1)	1	0.98	4	5	5
908	KMMuB_chr10_G29543	KMMuB_chr10_G29543	1	0.98	5	4	5
909	KMMuB_chr5_G12951	KMMuB_chr5_G12951 (+2)	0.74	0.98	4	4	4
910	GSMUA_Achr8T33640_001 Acyl carrier protein 1, chloroplastic	GSMUA_Achr8T33640_001Acyl carrier protein 1, chloroplastic	1	0.98	2	4	4
911	Trafficking protein particle complex subunit 3	GSMUA_Achr6T02300_001 (+1)	0.74	0.98	4	4	4
912	Putative Quinone oxidoreductase 1	GSMUA_AchrUn_randomT09020_001	0.99	0.98	4	4	4
913	Hypothetical protein	GSMUA_Achr7T07190_001	0	0.98	0	4	4
914	KMMuB_chr11_G34090	KMMuB_chr11_G34090 (+1)	0.98	0.98	4	4	4
915	KMMuB_chr5_G14412	KMMuB_chr5_G14412 (+2)	1	0.98	3	3	3
916	KMMuB_chr6_G17196	KMMuB_chr6_G17196	1	0.98	4	3	4
917	KMMuB_chr11_G34010	KMMuB_chr11_G34010	0.99	0.98	1	3	3
918	KMMuB_chr3_G06770	KMMuB_chr3_G06770 (+1)	0.99	0.98	3	3	3
919	Eukaryotic translation initiation factor 2 subunit 3	GSMUA_Achr8T18770_001	0.24	0.98	2	3	3
920	KMMuB_chr5_G14394	KMMuB_chr5_G14394	0	0.98	0	3	3
921	KMMuB_chr9_G25757	KMMuB_chr9_G25757	0	0.98	0	3	3
922	KMMuB_chr8_G24010	KMMuB_chr8_G24010 (+1)	0	0.98	0	3	3
923	GSMUA_Achr8T06200_001 S-adenosylmethionine synthase	GSMUA_Achr8T06200_001S-adenosylmethionine synthase	0	0.98	0	3	3
924	KMMuB_chr8_G23872	KMMuB_chr8_G23872	0	0.98	0	3	3
925	Methylmalonate-semialdehyde dehydrogenase [acylating], mitochondrial	GSMUA_Achr4T22360_001	1	0.98	4	2	4
926	60S ribosomal protein L4-1	GSMUA_Achr5T03060_001	0.73	0.98	1	2	2
927	Indole-3-glycerol phosphate synthase, chloroplastic	GSMUA_Achr3T12080_001	0.73	0.98	1	2	2
928	KMMuB_chr3_G05446	KMMuB_chr3_G05446 (+1)	0	0.98	0	2	2
929	Glycyl-tRNA synthetase 1, mitochondrial	GSMUA_AchrUn_randomT00480_001	0.73	0.98	1	2	2
930	KMMuB_chr11_G32023	KMMuB_chr11_G32023	0	0.98	0	2	2
931	KMMuB_chrUn_random_G35749	KMMuB_chrUn_random_G35749	0	0.98	0	1	1
932	Alcohol dehydrogenase class-3	GSMUA_Achr1T05790_001	0.98	0.97	4	4	4
933	Putative Staphylococcal nuclease domain-containing protein 1	GSMUA_Achr6T08280_001	1	0.97	4	2	4
934	Phosphate carrier protein, mitochondrial	GSMUA_Achr9T15350_001	0.74	0.95	3	4	4
935	KMMuB_chr11_G33784	KMMuB_chr11_G33784 (+1)	0.73	0.93	2	2	2
936	KMMuB_chr5_G12182	KMMuB_chr5_G12182	0.93	0.9	2	2	2
937	KMMuB_chr3_G07932	KMMuB_chr3_G07932	1	0.83	4	5	5
938	KMMuB_chr10_G30089	KMMuB_chr10_G30089	0.74	0.83	5	5	5
939	KMMuB_chrUn_random_G39249	KMMuB_chrUn_random_G39249	1	0.83	5	5	5
940	KMMuB_chr10_G30518	KMMuB_chr10_G30518	0.74	0.83	4	5	5
941	KMMuB_chr8_G22559	KMMuB_chr8_G22559	0.73	0.83	3	5	5
942	KMMuB_chr9_G27719	KMMuB_chr9_G27719	0.74	0.83	4	5	5
943	Elongation factor 2	GSMUA_Achr6T22520_001 (+1)	0.74	0.83	4	5	5
944	KMMuB_chr8_G24200	KMMuB_chr8_G24200	0.74	0.83	3	5	5
945	KMMuB_chr11_G33244	KMMuB_chr11_G33244	0	0.83	0	5	5
946	KMMuB_chr7_G21195	KMMuB_chr7_G21195	0.73	0.83	1	5	5
947	GDSL esterase/lipase At4g01130	GSMUA_Achr10T14610_001	0.74	0.83	3	5	5
948	KMMuB_chr1_G00751	KMMuB_chr1_G00751	0	0.83	0	5	5
949	KMMuB_chr4_G10674	KMMuB_chr4_G10674	0	0.83	0	5	5
950	Probable fructose-bisphosphate aldolase 3, chloroplastic	GSMUA_AchrUn_randomT16350_001	1	0.83	4	5	5
951	Putative 22.7 kDa class IV heat shock protein	GSMUA_Achr10T11030_001 (+1)	0	0.83	0	5	5
952	Proteasome subunit alpha type-5	GSMUA_Achr11T09190_001	0.73	0.83	3	5	5
953	lactate/malate dehydrogenase, putative, expressed	GSMUA_Achr10T25750_001	0.73	0.83	3	5	5
954	KMMuB_chr9_G25835	KMMuB_chr9_G25835 (+1)	0	0.83	0	5	5
955	GSMUA_Achr8T09520_001 Peroxiredoxin-2F, mitochondrial	GSMUA_Achr8T09520_001Peroxiredoxin-2F, mitochondrial	1	0.83	4	4	4
956	KMMuB_chr3_G06593	KMMuB_chr3_G06593	0.73	0.83	4	4	4
957	GSMUA_Achr6T31470_001 Thaumatin-like protein	GSMUA_Achr6T31470_001Thaumatin-like protein	0.73	0.83	4	4	4
958	Cell division protein ftsZ homolog, chloroplastic	GSMUA_Achr7T06230_001	0.74	0.83	3	4	4
959	40S ribosomal protein S21	GSMUA_Achr5T27010_001	0.74	0.83	4	4	4
960	KMMuB_chr6_G17692	KMMuB_chr6_G17692	1	0.83	2	4	4
961	BTB1 - Bric-a-Brac,Tramtrack, Broad Complex BTB domain, expressed	GSMUA_Achr6T02230_001	1	0.83	4	4	4
962	Hypothetical protein	GSMUA_Achr1T23330_001 (+1)	0.67	0.83	2	4	4
963	KMMuB_chr11_G33828	KMMuB_chr11_G33828	0.74	0.83	4	4	4
964	KMMuB_chr11_G31733	KMMuB_chr11_G31733 (+1)	1	0.83	4	4	4
965	KMMuB_chr3_G05994	KMMuB_chr3_G05994 (+5)	0.74	0.83	4	4	4
966	KMMuB_chrUn_random_G35118	KMMuB_chrUn_random_G35118	0.74	0.83	4	4	4
967	3-isopropylmalate dehydrogenase, chloroplastic	GSMUA_Achr6T19960_001	0.99	0.83	2	4	4
968	GSMUA_Achr3T27270_001 Phosphomannomutase	GSMUA_Achr3T27270_001Phosphomannomutase (+1)	0.74	0.83	3	4	4
969	GSMUA_Achr4T15340_001 plasminogen activator inhibitor 1 RNA-binding protein, putative,...	GSMUA_Achr4T15340_001plasminogen activator inhibitor 1 RNA-binding protein, putative,...	0.73	0.83	3	4	4
970	KMMuB_chr7_G19597	KMMuB_chr7_G19597	0.73	0.83	1	4	4
971	KMMuB_chr7_G21041	KMMuB_chr7_G21041	0.6	0.83	2	4	4
972	Pto-interacting protein 1	GSMUA_Achr11T04800_001 (+19)	0.74	0.83	4	4	4
973	Probable mitochondrial saccharopine dehydrogenase At5g39410	GSMUA_Achr10T11620_001	0.74	0.83	4	4	4
974	KMMuB_chr5_G13701	KMMuB_chr5_G13701 (+3)	0.74	0.83	3	4	4
975	KMMuB_chr4_G10947	KMMuB_chr4_G10947	0	0.83	0	4	4
976	KMMuB_chr8_G24848	KMMuB_chr8_G24848 (+1)	0	0.83	0	4	4
977	KMMuB_chr7_G21264	KMMuB_chr7_G21264	0	0.83	0	4	4
978	Aspartate-semialdehyde dehydrogenase	GSMUA_Achr10T18110_001	0	0.83	0	4	4
979	KMMuB_chr1_G00048	KMMuB_chr1_G00048	1	0.83	4	3	4
980	KMMuB_chr2_G04431	KMMuB_chr2_G04431	1	0.83	4	3	4
981	KMMuB_chr8_G22674	KMMuB_chr8_G22674 (+2)	0.74	0.83	4	3	4
982	GSMUA_Achr7T09760_001 ATP synthase subunit d, mitochondrial	GSMUA_Achr7T09760_001ATP synthase subunit d, mitochondrial	1	0.83	3	3	3
983	KMMuB_chr3_G06357	KMMuB_chr3_G06357 (+3)	0.74	0.83	4	3	4
984	GSMUA_Achr6T27810_001 40S ribosomal protein S8	GSMUA_Achr6T27810_00140S ribosomal protein S8	0.73	0.83	3	3	3
985	Heat shock cognate 70 kDa protein	GSMUA_Achr8T20830_001	0.73	0.83	3	3	3
986	60S ribosomal protein L6	GSMUA_Achr4T06390_001	0.73	0.83	3	3	3
987	KMMuB_chr8_G23926	KMMuB_chr8_G23926 (+1)	0.73	0.83	3	3	3
988	KMMuB_chr1_G00982	KMMuB_chr1_G00982 (+2)	0.73	0.83	3	3	3
989	KMMuB_chr7_G21273	KMMuB_chr7_G21273 (+1)	0.74	0.83	2	3	3
990	KMMuB_chr7_G21113	KMMuB_chr7_G21113	1	0.83	1	3	3
991	GSMUA_Achr6T06530_001 Adenosylhomocysteinase	GSMUA_Achr6T06530_001Adenosylhomocysteinase	0.74	0.83	1	3	3
992	14-3-3-like protein GF14 kappa	GSMUA_Achr3T06740_001	0.74	0.83	1	3	3
993	KMMuB_chr5_G14216	KMMuB_chr5_G14216 (+5)	0.73	0.83	1	3	3
994	KMMuB_chr5_G14545	KMMuB_chr5_G14545	0	0.83	0	3	3
995	KMMuB_chr8_G23939	KMMuB_chr8_G23939	0	0.83	0	3	3
996	GSMUA_Achr1T09720_001 Cytochrome c1-1, heme protein, mitochondrial	GSMUA_Achr1T09720_001Cytochrome c1-1, heme protein, mitochondrial	0	0.83	0	3	3
997	Putative phosphate-induced protein 1 conserved region domain containing protein, expressed	GSMUA_Achr8T14380_001 (+1)	0	0.83	0	3	3
998	KMMuB_chr9_G26356	KMMuB_chr9_G26356 (+2)	0	0.83	0	3	3
999	Putative RNA-binding protein Nova-1 (Fragment)	GSMUA_AchrUn_randomT07630_001 (+1)	0	0.83	0	3	3
1000	KMMuB_chr2_G04637	KMMuB_chr2_G04637	0	0.83	0	3	3
1001	KMMuB_chr7_G19157	KMMuB_chr7_G19157	0	0.83	0	3	3
1002	GSMUA_Achr1T27340_001 Uncharacterized urease accessory protein ureG-like	GSMUA_Achr1T27340_001Uncharacterized urease accessory protein ureG-like	0	0.83	0	3	3
1003	GSMUA_Achr6T04360_001 Putative Probable gibberellin receptor GID1L3	GSMUA_Achr6T04360_001Putative Probable gibberellin receptor GID1L3	0	0.83	0	3	3
1004	KMMuB_chr5_G12409	KMMuB_chr5_G12409	0	0.83	0	3	3
1005	KMMuB_chr8_G21498	KMMuB_chr8_G21498	0	0.83	0	3	3
1006	ABC transporter E family member 2	GSMUA_Achr10T22260_001 (+4)	0	0.83	0	3	3
1007	Heat shock protein STI	GSMUA_Achr11T21860_001	0	0.83	0	3	3
1008	KMMuB_chr1_G01688	KMMuB_chr1_G01688 (+2)	0	0.83	0	3	3
1009	GSMUA_Achr4T29670_001 Defensin-like protein 5	GSMUA_Achr4T29670_001Defensin-like protein 5	1	0.83	4	2	4
1010	Putative Peroxidase 52	GSMUA_Achr6T14620_001 (+1)	1	0.83	3	2	3
1011	KMMuB_chr6_G18058	KMMuB_chr6_G18058	0.98	0.83	4	2	4
1012	KMMuB_chr6_G17954	KMMuB_chr6_G17954	1	0.83	2	2	2
1013	Hypothetical protein	GSMUA_AchrUn_randomT15890_001	0.74	0.83	3	2	3
1014	GSMUA_Achr9T22920_001 Villin-4	GSMUA_Achr9T22920_001Villin-4	0.73	0.83	3	2	3
1015	KMMuB_chr9_G28048	KMMuB_chr9_G28048 (+2)	0.73	0.83	3	2	3
1016	Putative Uncharacterized protein C3orf32	GSMUA_Achr6T14970_001 (+1)	0.74	0.83	4	2	4
1017	KMMuB_chr3_G05556	KMMuB_chr3_G05556	0.74	0.83	1	2	2
1018	KMMuB_chr3_G08042	KMMuB_chr3_G08042	0.73	0.83	1	2	2
1019	GSMUA_Achr2T02330_001 Probable glutathione S-transferase GSTF1	GSMUA_Achr2T02330_001Probable glutathione S-transferase GSTF1	0.74	0.83	1	2	2
1020	KMMuB_chr8_G22672	KMMuB_chr8_G22672 (+2)	0.74	0.83	2	2	2
1021	GSMUA_Achr7T06530_001 Ubiquitin-conjugating enzyme E2 variant 1C	GSMUA_Achr7T06530_001Ubiquitin-conjugating enzyme E2 variant 1C	0.73	0.83	1	2	2
1022	KMMuB_chr4_G11215	KMMuB_chr4_G11215 (+3)	0.73	0.83	1	2	2
1023	KMMuB_chr5_G13765	KMMuB_chr5_G13765	0.74	0.83	1	2	2
1024	GSMUA_Achr3T30360_001 Hypothetical protein	GSMUA_Achr3T30360_001Hypothetical protein	0	0.83	0	2	2
1025	oxidoreductase, aldo/keto reductase family protein, putative, expressed	GSMUA_AchrUn_randomT26740_001	0	0.83	0	2	2
1026	KMMuB_chr1_G01606	KMMuB_chr1_G01606	0	0.83	0	2	2
1027	KMMuB_chr6_G15070	KMMuB_chr6_G15070	0	0.83	0	2	2
1028	KMMuB_chr9_G27749	KMMuB_chr9_G27749 (+1)	0	0.83	0	2	2
1029	Acetylglutamate kinase	GSMUA_Achr11T16320_001 (+1)	0	0.83	0	2	2
1030	KMMuB_chr6_G16140	KMMuB_chr6_G16140	0	0.83	0	2	2
1031	Predicted protein	GSMUA_AchrUn_randomT07920_001	0	0.83	0	2	2
1032	KMMuB_chr5_G12646	KMMuB_chr5_G12646	0	0.83	0	2	2
1033	KMMuB_chr8_G24261	KMMuB_chr8_G24261	0	0.83	0	2	2
1034	Putative Small heat shock protein, chloroplastic	GSMUA_Achr10T16640_001 (+1)	0.73	0.83	1	2	2
1035	KMMuB_chr4_G09611	KMMuB_chr4_G09611	0	0.83	0	2	2
1036	KMMuB_chr6_G15235	KMMuB_chr6_G15235 (+5)	0	0.83	0	2	2
1037	KMMuB_chr2_G04979	KMMuB_chr2_G04979	0	0.83	0	2	2
1038	KMMuB_chr3_G08239	KMMuB_chr3_G08239	1	0.83	4	1	4
1039	Germin-like protein 5-1	GSMUA_AchrUn_randomT00050_001 (+1)	1	0.83	4	1	4
1040	Superoxide dismutase [Cu-Zn], chloroplastic	GSMUA_Achr10T06740_001	1	0.83	4	1	4
1041	KMMuB_chr5_G14231	KMMuB_chr5_G14231	1	0.83	4	1	4
1042	Cytochrome b-c1 complex subunit 6	GSMUA_Achr5T00810_001	1	0.83	3	1	3
1043	1,4-alpha-glucan-branching enzyme 2, chloroplastic/amyloplastic	GSMUA_Achr6T07530_001	0.74	0.83	4	1	4
1044	expressed protein	GSMUA_Achr10T05060_001 (+1)	0.73	0.83	3	1	3
1045	KMMuB_chr6_G17777	KMMuB_chr6_G17777 (+1)	0.73	0.83	3	1	3
1046	GSMUA_Achr8T08270_001 Putative Protein tolB	GSMUA_Achr8T08270_001Putative Protein tolB	0.74	0.83	3	1	3
1047	KMMuB_chr7_G18823	KMMuB_chr7_G18823 (+1)	0.73	0.83	2	1	2
1048	60S ribosomal protein L26-2	GSMUA_Achr8T18300_001	0.73	0.83	1	1	1
1049	KMMuB_chr4_G09149	KMMuB_chr4_G09149 (+3)	0.73	0.83	1	1	1
1050	KMMuB_chr1_G01350	KMMuB_chr1_G01350	0.21	0.83	2	1	2
1051	NAD-dependent malic enzyme 59 kDa isoform, mitochondrial	GSMUA_Achr1T00210_001	0.74	0.83	1	1	1
1052	Peroxidase 17	GSMUA_Achr6T30470_001	0.74	0.83	1	1	1
1053	Eukaryotic translation initiation factor 3 subunit E	GSMUA_Achr7T21330_001	0.74	0.83	1	1	1
1054	KMMuB_chr4_G09148	KMMuB_chr4_G09148 (+2)	0.74	0.83	1	1	1
1055	Eukaryotic translation initiation factor 2 subunit beta	GSMUA_Achr3T09740_001 (+1)	0.73	0.83	1	1	1
1056	KMMuB_chr2_G05077	KMMuB_chr2_G05077 (+2)	0.73	0.83	1	1	1
1057	KMMuB_chr3_G05687	KMMuB_chr3_G05687 (+1)	0.73	0.83	1	1	1
1058	KMMuB_chr9_G25764	KMMuB_chr9_G25764	0.73	0.83	1	1	1
1059	KMMuB_chr5_G11693	KMMuB_chr5_G11693	0.15	0.83	1	1	1
1060	KMMuB_chr10_G31578	KMMuB_chr10_G31578	0	0.83	0	1	1
1061	Putative Uncharacterized protein C6C3.02c	GSMUA_Achr10T08830_001 (+1)	0	0.83	0	1	1
1062	Cyclin-dependent kinase F-1	GSMUA_Achr10T14940_001	0	0.83	0	1	1
1063	Glyceraldehyde-3-phosphate dehydrogenase	GSMUA_Achr11T08720_001	0	0.83	0	1	1
1064	Putative Probable proteasome inhibitor	GSMUA_Achr11T18670_001	0	0.83	0	1	1
1065	GSMUA_Achr1T02940_001 Putative expressed protein	GSMUA_Achr1T02940_001Putative expressed protein	0	0.83	0	1	1
1066	Probable inosine triphosphate pyrophosphatase	GSMUA_Achr1T03330_001	0	0.83	0	1	1
1067	GSMUA_Achr1T12460_001 Putative 3,4-dihydroxy-2-butanone kinase	GSMUA_Achr1T12460_001Putative 3,4-dihydroxy-2-butanone kinase	0	0.83	0	1	1
1068	GSMUA_Achr1T25550_001 Whole genome shotgun sequence of line PN40024, scaffold_5.assembly12x...	GSMUA_Achr1T25550_001Whole genome shotgun sequence of line PN40024, scaffold_5.assembly12x...	0	0.83	0	1	1
1069	GSMUA_Achr2T20500_001 COP9 signalosome complex subunit 8	GSMUA_Achr2T20500_001COP9 signalosome complex subunit 8	0	0.83	0	1	1
1070	GSMUA_Achr3T20820_001 ATP synthase subunit O, mitochondrial	GSMUA_Achr3T20820_001ATP synthase subunit O, mitochondrial	0	0.83	0	1	1
1071	GSMUA_Achr3T23190_001 Eukaryotic translation initiation factor 3 subunit A	GSMUA_Achr3T23190_001Eukaryotic translation initiation factor 3 subunit A	0	0.83	0	1	1
1072	Fumarylacetoacetate hydrolase domain-containing protein 1 homolog	GSMUA_Achr3T24110_001 (+1)	0	0.83	0	1	1
1073	GSMUA_Achr3T30440_001 MADS-box transcription factor 14	GSMUA_Achr3T30440_001MADS-box transcription factor 14	0	0.83	0	1	1
1074	Putative Aspartic proteinase nepenthesin-1	GSMUA_Achr3T31640_001 (+1)	0	0.83	0	1	1
1075	50S ribosomal protein L31, chloroplastic	GSMUA_Achr4T01240_001	0	0.83	0	1	1
1076	protein of unknown function DUF1421 domain containing protein, expressed	GSMUA_Achr4T07980_001 (+1)	0	0.83	0	1	1
1077	Riboflavin synthase alpha chain	GSMUA_Achr4T08590_001	0	0.83	0	1	1
1078	GSMUA_Achr4T14550_001 Hypothetical protein	GSMUA_Achr4T14550_001Hypothetical protein	0	0.83	0	1	1
1079	STE_PAK_Ste20_MST_like.1 - STE kinases include homologs to sterile 7, sterile 11 and sterile 20 from yeast, expressed	GSMUA_Achr4T23660_001	0	0.83	0	1	1
1080	GSMUA_Achr5T00240_001 Glyceraldehyde-3-phosphate dehydrogenase, cytosolic	GSMUA_Achr5T00240_001Glyceraldehyde-3-phosphate dehydrogenase, cytosolic	0	0.83	0	1	1
1081	Hypothetical protein	GSMUA_Achr5T16780_001 (+3)	0	0.83	0	1	1
1082	GSMUA_Achr5T17510_001 Monodehydroascorbate reductase, chloroplastic	GSMUA_Achr5T17510_001Monodehydroascorbate reductase, chloroplastic	0	0.83	0	1	1
1083	GSMUA_Achr6T14650_001 Aspartate aminotransferase, mitochondrial	GSMUA_Achr6T14650_001Aspartate aminotransferase, mitochondrial	0	0.83	0	1	1
1084	GSMUA_Achr7T08110_001 Glucose-6-phosphate isomerase, cytosolic 1	GSMUA_Achr7T08110_001Glucose-6-phosphate isomerase, cytosolic 1	0	0.83	0	1	1
1085	Zinc finger CCCH domain-containing protein 14	GSMUA_Achr7T20530_001	0	0.83	0	1	1
1086	GSMUA_Achr8T02210_001 Putative Uncharacterized protein C17orf39 homolog	GSMUA_Achr8T02210_001Putative Uncharacterized protein C17orf39 homolog	0	0.83	0	1	1
1087	Peptide methionine sulfoxide reductase B3, chloroplastic	GSMUA_Achr8T05970_001	0	0.83	0	1	1
1088	GSMUA_Achr8T07840_001 Hypothetical protein	GSMUA_Achr8T07840_001Hypothetical protein	0	0.83	0	1	1
1089	GSMUA_Achr8T16530_001 SAM domain family protein, expressed	GSMUA_Achr8T16530_001SAM domain family protein, expressed	0	0.83	0	1	1
1090	Putative BRASSINOSTEROID INSENSITIVE 1-associated receptor kinase 1	GSMUA_Achr8T18500_001	0	0.83	0	1	1
1091	Ubiquitin-40S ribosomal protein S27a-1	GSMUA_AchrUn_randomT00030_001	0	0.83	0	1	1
1092	Histidinol dehydrogenase, chloroplastic	GSMUA_AchrUn_randomT29190_001	0	0.83	0	1	1
1093	KMMuB_chr10_G30806	KMMuB_chr10_G30806	0	0.83	0	1	1
1094	KMMuB_chr11_G32396	KMMuB_chr11_G32396	0	0.83	0	1	1
1095	KMMuB_chr11_G32721	KMMuB_chr11_G32721	0	0.83	0	1	1
1096	KMMuB_chr11_G33925	KMMuB_chr11_G33925	0	0.83	0	1	1
1097	KMMuB_chr11_G34047	KMMuB_chr11_G34047	0	0.83	0	1	1
1098	KMMuB_chr1_G01181	KMMuB_chr1_G01181 (+1)	0	0.83	0	1	1
1099	KMMuB_chr2_G04788	KMMuB_chr2_G04788 (+4)	0	0.83	0	1	1
1100	KMMuB_chr3_G05884	KMMuB_chr3_G05884	0	0.83	0	1	1
1101	KMMuB_chr4_G11418	KMMuB_chr4_G11418 (+1)	0	0.83	0	1	1
1102	KMMuB_chr4_G11614	KMMuB_chr4_G11614	0	0.83	0	1	1
1103	KMMuB_chr5_G12169	KMMuB_chr5_G12169	0	0.83	0	1	1
1104	KMMuB_chr5_G12170	KMMuB_chr5_G12170 (+1)	0	0.83	0	1	1
1105	KMMuB_chr5_G14460	KMMuB_chr5_G14460 (+1)	0	0.83	0	1	1
1106	KMMuB_chr6_G15521	KMMuB_chr6_G15521 (+1)	0	0.83	0	1	1
1107	KMMuB_chr6_G15567	KMMuB_chr6_G15567 (+1)	0	0.83	0	1	1
1108	KMMuB_chr8_G24992	KMMuB_chr8_G24992 (+1)	0	0.83	0	1	1
1109	KMMuB_chrUn_random_G38929	KMMuB_chrUn_random_G38929	0	0.83	0	1	1
1110	60S ribosomal protein L35a-3	GSMUA_Achr1T05100_001	0.87	0.82	1	3	3
1111	GSMUA_Achr3T02690_001-R	GSMUA_Achr3T02690_001-R (+1)	0	0.82	0	2	2
1112	Pyrophosphate--fructose 6-phosphate 1-phosphotransferase subunit alpha	GSMUA_Achr7T20550_001	0.74	0.82	4	1	4
1113	KMMuB_chr3_G06993	KMMuB_chr3_G06993	1	0.78	3	5	5
1114	Coatomer subunit epsilon-1	GSMUA_Achr2T03150_001	0.73	0.74	3	5	5
1115	KMMuB_chr3_G08068	KMMuB_chr3_G08068 (+2)	0.74	0.74	3	5	5
1116	Ran-binding protein 1 homolog c	GSMUA_Achr10T05950_001	1	0.74	4	4	4
1117	KMMuB_chr4_G08563	KMMuB_chr4_G08563 (+5)	0.74	0.74	4	4	4
1118	KMMuB_chr5_G14694	KMMuB_chr5_G14694	1	0.74	4	4	4
1119	GSMUA_Achr8T07620_001 Fructose-bisphosphate aldolase cytoplasmic isozyme	GSMUA_Achr8T07620_001Fructose-bisphosphate aldolase cytoplasmic isozyme	0.74	0.74	4	4	4
1120	Putative Dihydroflavonol-4-reductase	GSMUA_Achr1T06190_001	0.99	0.74	4	4	4
1121	NADH-ubiquinone oxidoreductase 27 kDa subunit	GSMUA_AchrUn_randomT05630_001	1	0.74	4	4	4
1122	KMMuB_chr5_G14516	KMMuB_chr5_G14516	0.74	0.74	4	4	4
1123	KMMuB_chr10_G30916	KMMuB_chr10_G30916	0.74	0.74	4	4	4
1124	SKP1-like protein 1A	GSMUA_Achr10T07400_001 (+13)	0.74	0.74	4	4	4
1125	Peroxiredoxin-2E, chloroplastic	GSMUA_Achr10T11170_001 (+1)	0.74	0.74	4	4	4
1126	Alpha-galactosidase	GSMUA_Achr6T15820_001 (+1)	0.99	0.74	3	4	4
1127	KMMuB_chr5_G12247	KMMuB_chr5_G12247 (+2)	0.74	0.74	4	4	4
1128	Probable N-acetyl-gamma-glutamyl-phosphate reductase, chloroplastic	GSMUA_Achr10T28580_001	1	0.74	2	4	4
1129	Alanine aminotransferase 2	GSMUA_Achr10T18730_001	1	0.74	4	4	4
1130	Putative Proactivator polypeptide-like 1	GSMUA_Achr10T01830_001	0.74	0.74	3	4	4
1131	KMMuB_chr5_G12233	KMMuB_chr5_G12233 (+2)	1	0.74	4	4	4
1132	70 kDa peptidyl-prolyl isomerase	GSMUA_Achr10T05650_001	1	0.74	1	4	4
1133	Putative Protein disulfide-isomerase	GSMUA_Achr10T14810_001	0.73	0.74	3	4	4
1134	Phospholipase D alpha 1	GSMUA_Achr10T26980_001	0.74	0.74	4	4	4
1135	GSMUA_Achr2T20920_001 Argininosuccinate synthase, chloroplastic	GSMUA_Achr2T20920_001Argininosuccinate synthase, chloroplastic	0.58	0.74	1	4	4
1136	KMMuB_chr3_G05906	KMMuB_chr3_G05906 (+4)	0	0.74	0	4	4
1137	KMMuB_chr10_G29275	KMMuB_chr10_G29275	0	0.74	0	4	4
1138	KMMuB_chr1_G00472	KMMuB_chr1_G00472 (+2)	0	0.74	0	4	4
1139	KMMuB_chr5_G11997	KMMuB_chr5_G11997	0	0.74	0	4	4
1140	KMMuB_chr5_G14553	KMMuB_chr5_G14553	0	0.74	0	4	4
1141	KMMuB_chr8_G21603	KMMuB_chr8_G21603	0	0.74	0	4	4
1142	KMMuB_chrUn_random_G35868	KMMuB_chrUn_random_G35868	0	0.74	0	4	4
1143	Snakin-1	GSMUA_Achr10T18090_001 (+3)	0.73	0.74	1	4	4
1144	KMMuB_chr9_G25634	KMMuB_chr9_G25634	0	0.74	0	4	4
1145	ribosomal protein S2, putative, expressed	GSMUA_AchrUn_randomT25450_001 (+1)	0.74	0.74	4	4	4
1146	Heat shock protein 81-3	GSMUA_Achr11T10020_001	0.73	0.74	1	4	4
1147	KMMuB_chr7_G19045	KMMuB_chr7_G19045 (+1)	1	0.74	4	3	4
1148	60S acidic ribosomal protein P3	GSMUA_Achr9T13990_001	1	0.74	5	3	5
1149	KMMuB_chr11_G32109	KMMuB_chr11_G32109	1	0.74	4	3	4
1150	KMMuB_chr6_G17875	KMMuB_chr6_G17875 (+1)	1	0.74	4	3	4
1151	17.2 kDa class II heat shock protein	GSMUA_Achr10T21120_001	0.74	0.74	5	3	5
1152	Cytochrome b-c1 complex subunit 7	GSMUA_Achr9T07800_001	1	0.74	3	3	3
1153	Phosphatase IMPL1, chloroplastic	GSMUA_Achr11T25660_001	1	0.74	3	3	3
1154	KMMuB_chr7_G19842	KMMuB_chr7_G19842 (+1)	1	0.74	4	3	4
1155	GSMUA_Achr8T21350_001 Superoxide dismutase [Mn] 3.1, mitochondrial	GSMUA_Achr8T21350_001Superoxide dismutase [Mn] 3.1, mitochondrial	1	0.74	4	3	4
1156	lipid binding protein, putative, expressed	GSMUA_Achr2T12230_001 (+1)	0.74	0.74	4	3	4
1157	KMMuB_chr7_G21010	KMMuB_chr7_G21010 (+1)	0.74	0.74	4	3	4
1158	KeraTryp_P00761	MusaId000055056	0.74	0.74	4	3	4
1159	Putative uncharacterized protein	GSMUA_Achr11T18380_001	1	0.74	4	3	4
1160	KMMuB_chr7_G18551	KMMuB_chr7_G18551 (+1)	1	0.74	3	3	3
1161	GSMUA_Achr1T18580_001 Peptidyl-prolyl cis-trans isomerase	GSMUA_Achr1T18580_001Peptidyl-prolyl cis-trans isomerase	1	0.74	4	3	4
1162	KMMuB_chr7_G19043	KMMuB_chr7_G19043 (+1)	1	0.74	4	3	4
1163	Cytochrome c oxidase subunit 6B	GSMUA_Achr8T17630_001	1	0.74	4	3	4
1164	KMMuB_chr7_G19789	KMMuB_chr7_G19789 (+1)	1	0.74	4	3	4
1165	Heat shock 70 kDa protein, mitochondrial	GSMUA_Achr4T19830_001	1	0.74	3	3	3
1166	KMMuB_chr8_G21697	KMMuB_chr8_G21697 (+1)	0.98	0.74	4	3	4
1167	KMMuB_chr7_G19975	KMMuB_chr7_G19975	0.98	0.74	3	3	3
1168	KMMuB_chr4_G10955	KMMuB_chr4_G10955 (+2)	0.74	0.74	3	3	3
1169	GSMUA_Achr3T24620_001 Putative Probable glutamyl-tRNA synthetase, cytoplasmic	GSMUA_Achr3T24620_001Putative Probable glutamyl-tRNA synthetase, cytoplasmic	1	0.74	3	3	3
1170	KMMuB_chr1_G02519	KMMuB_chr1_G02519	0.74	0.74	4	3	4
1171	KMMuB_chr3_G06835	KMMuB_chr3_G06835	0.74	0.74	4	3	4
1172	KMMuB_chr5_G14616	KMMuB_chr5_G14616	0.74	0.74	4	3	4
1173	KMMuB_chr8_G22274	KMMuB_chr8_G22274	0.74	0.74	4	3	4
1174	KMMuB_chr9_G27544	KMMuB_chr9_G27544	0.74	0.74	4	3	4
1175	KMMuB_chr8_G24220	KMMuB_chr8_G24220 (+1)	0.74	0.74	3	3	3
1176	T-complex protein 1 subunit epsilon	GSMUA_Achr6T06770_001	0.31	0.74	4	3	4
1177	GSMUA_Achr2T16250_001 Heat shock cognate 70 kDa protein	GSMUA_Achr2T16250_001Heat shock cognate 70 kDa protein	0.74	0.74	3	3	3
1178	Hypothetical protein	GSMUA_Achr10T31270_001	0.74	0.74	3	3	3
1179	KMMuB_chr2_G04215	KMMuB_chr2_G04215	0.74	0.74	3	3	3
1180	KMMuB_chr2_G04763	KMMuB_chr2_G04763 (+2)	0.74	0.74	3	3	3
1181	KMMuB_chr4_G08843	KMMuB_chr4_G08843 (+1)	0.74	0.74	3	3	3
1182	KMMuB_chr6_G16077	KMMuB_chr6_G16077	0.73	0.74	3	3	3
1183	KMMuB_chr5_G13712	KMMuB_chr5_G13712 (+2)	0.73	0.74	3	3	3
1184	KMMuB_chr5_G14274	KMMuB_chr5_G14274	0.74	0.74	3	3	3
1185	KMMuB_chr8_G22915	KMMuB_chr8_G22915	0.73	0.74	3	3	3
1186	KMMuB_chr2_G04353	KMMuB_chr2_G04353 (+2)	0.73	0.74	2	3	3
1187	KMMuB_chr9_G25108	KMMuB_chr9_G25108	0.73	0.74	2	3	3
1188	GSMUA_Achr4T00040_001 Hypothetical protein	GSMUA_Achr4T00040_001Hypothetical protein (+1)	0.74	0.74	4	3	4
1189	Putative oxidoreductase GLYR1	GSMUA_Achr8T29050_001	0.67	0.74	3	3	3
1190	DEAD-box ATP-dependent RNA helicase 56	GSMUA_Achr8T05380_001 (+1)	0.71	0.74	3	3	3
1191	KMMuB_chr3_G07236	KMMuB_chr3_G07236 (+1)	0.73	0.74	2	3	3
1192	Putative Universal stress protein A-like protein	GSMUA_AchrUn_randomT26890_001	0.74	0.74	4	3	4
1193	KMMuB_chr4_G10970	KMMuB_chr4_G10970 (+2)	0.74	0.74	2	3	3
1194	GSMUA_Achr5T06230_001 Putative Heat shock 70 kDa protein 4L	GSMUA_Achr5T06230_001Putative Heat shock 70 kDa protein 4L	0.73	0.74	2	3	3
1195	KMMuB_chr10_G29631	KMMuB_chr10_G29631	0.74	0.74	2	3	3
1196	KMMuB_chr1_G00835	KMMuB_chr1_G00835 (+7)	0.74	0.74	4	3	4
1197	KMMuB_chr1_G01872	KMMuB_chr1_G01872 (+2)	0.66	0.74	2	3	3
1198	KMMuB_chr7_G20851	KMMuB_chr7_G20851	0.73	0.74	2	3	3
1199	KMMuB_chr2_G04823	KMMuB_chr2_G04823 (+1)	0.16	0.74	2	3	3
1200	Probable NAD(P)H-dependent oxidoreductase 1	GSMUA_Achr8T16620_001	0	0.74	0	3	3
1201	Putative Bifunctional polymyxin resistance protein ArnA	GSMUA_Achr10T11200_001	0.74	0.74	1	3	3
1202	Putative Cysteine desulfurase 1, mitochondrial	GSMUA_Achr9T26240_001	0.74	0.74	1	3	3
1203	KMMuB_chr11_G31795	KMMuB_chr11_G31795	0.74	0.74	1	3	3
1204	KMMuB_chr9_G25483	KMMuB_chr9_G25483	0.74	0.74	1	3	3
1205	GSMUA_Achr7T03170_001 Soluble inorganic pyrophosphatase	GSMUA_Achr7T03170_001Soluble inorganic pyrophosphatase	0.73	0.74	1	3	3
1206	Putative Multiple C2 and transmembrane domain-containing protein 1	GSMUA_AchrUn_randomT09140_001 (+5)	0.73	0.74	3	3	3
1207	KMMuB_chr3_G06089	KMMuB_chr3_G06089	0.73	0.74	1	3	3
1208	KMMuB_chr6_G17023	KMMuB_chr6_G17023 (+2)	0.73	0.74	1	3	3
1209	Cullin-associated NEDD8-dissociated protein 1	GSMUA_Achr10T10890_001 (+1)	0.73	0.74	1	3	3
1210	Hypothetical protein	GSMUA_Achr9T07390_001	0.73	0.74	1	3	3
1211	snRK1-interacting protein 1, putative, expressed	GSMUA_Achr10T10610_001	1	0.74	2	3	3
1212	KMMuB_chr7_G18576	KMMuB_chr7_G18576 (+8)	0.73	0.74	1	3	3
1213	KMMuB_chr11_G34091	KMMuB_chr11_G34091	0.52	0.74	1	3	3
1214	GSMUA_Achr2T21420_001 Transaldolase	GSMUA_Achr2T21420_001Transaldolase	0	0.74	0	3	3
1215	Eukaryotic translation initiation factor 5A-4	GSMUA_Achr3T02260_001	0	0.74	0	3	3
1216	KMMuB_chr3_G07620	KMMuB_chr3_G07620	0	0.74	0	3	3
1217	KMMuB_chr6_G17518	KMMuB_chr6_G17518	0	0.74	0	3	3
1218	KMMuB_chr6_G16612	KMMuB_chr6_G16612	0.74	0.74	1	3	3
1219	KMMuB_chr6_G15142	KMMuB_chr6_G15142	0	0.74	0	3	3
1220	KMMuB_chr2_G04327	KMMuB_chr2_G04327 (+2)	0	0.74	0	3	3
1221	KMMuB_chr7_G18588	KMMuB_chr7_G18588 (+1)	0	0.74	0	3	3
1222	KMMuB_chr7_G19467	KMMuB_chr7_G19467	0	0.74	0	3	3
1223	Putative Non-specific lipid-transfer protein-like protein At2g13820	GSMUA_Achr10T13760_001	0	0.74	0	3	3
1224	Isocitrate dehydrogenase [NADP], chloroplastic (Fragment)	GSMUA_Achr2T23210_001	0	0.74	0	3	3
1225	GSMUA_Achr3T27510_001 Uridylate kinase	GSMUA_Achr3T27510_001Uridylate kinase	0	0.74	0	3	3
1226	Phosphoserine aminotransferase, chloroplastic	GSMUA_Achr4T07540_001	0	0.74	0	3	3
1227	GSMUA_Achr4T20270_001 Polyadenylate-binding protein 2	GSMUA_Achr4T20270_001Polyadenylate-binding protein 2	0	0.74	0	3	3
1228	KMMuB_chr10_G29495	KMMuB_chr10_G29495	0	0.74	0	3	3
1229	KMMuB_chr11_G34086	KMMuB_chr11_G34086	0	0.74	0	3	3
1230	KMMuB_chr3_G05569	KMMuB_chr3_G05569 (+1)	0	0.74	0	3	3
1231	KMMuB_chr6_G15886	KMMuB_chr6_G15886	0	0.74	0	3	3
1232	KMMuB_chr7_G21180	KMMuB_chr7_G21180	0	0.74	0	3	3
1233	KMMuB_chr8_G22804	KMMuB_chr8_G22804	0	0.74	0	3	3
1234	Profilin	GSMUA_Achr3T17580_001	0	0.74	0	3	3
1235	GSMUA_Achr4T04300_001 Coatomer subunit delta-2	GSMUA_Achr4T04300_001Coatomer subunit delta-2	0	0.74	0	3	3
1236	KMMuB_chr2_G04814	KMMuB_chr2_G04814 (+1)	0	0.74	0	3	3
1237	KMMuB_chr3_G06032	KMMuB_chr3_G06032	0	0.74	0	3	3
1238	KMMuB_chr5_G14355	KMMuB_chr5_G14355	0	0.74	0	3	3
1239	KMMuB_chr7_G20876	KMMuB_chr7_G20876	0	0.74	0	3	3
1240	KMMuB_chr9_G25864	KMMuB_chr9_G25864 (+2)	0	0.74	0	3	3
1241	KMMuB_chr4_G11526	KMMuB_chr4_G11526	0	0.74	0	3	3
1242	KMMuB_chr7_G19164	KMMuB_chr7_G19164	0	0.74	0	3	3
1243	KMMuB_chr4_G09108	KMMuB_chr4_G09108 (+2)	0	0.74	0	3	3
1244	Auxin-induced protein PCNT115	GSMUA_Achr9T10640_001	0	0.74	0	3	3
1245	Putative peroxisomal-coenzyme A synthetase	GSMUA_AchrUn_randomT09150_001 (+2)	0	0.74	0	3	3
1246	KMMuB_chr8_G22911	KMMuB_chr8_G22911 (+2)	0.73	0.74	1	3	3
1247	GSMUA_Achr5T05860_001 Probable DNA repair protein RAD23	GSMUA_Achr5T05860_001Probable DNA repair protein RAD23 (+1)	0.73	0.74	2	3	3
1248	14-3-3-like protein	GSMUA_AchrUn_randomT18060_001	0.74	0.74	4	3	4
1249	KMMuB_chr8_G21545	KMMuB_chr8_G21545 (+1)	0.64	0.74	3	3	3
1250	Ubiquitin-activating enzyme E1 2	GSMUA_Achr10T05960_001 (+3)	0	0.74	0	3	3
1251	KMMuB_chr4_G09347	KMMuB_chr4_G09347 (+1)	0	0.74	0	3	3
1252	KMMuB_chr4_G11182	KMMuB_chr4_G11182 (+1)	0	0.74	0	3	3
1253	KMMuB_chr11_G34375	KMMuB_chr11_G34375	1	0.74	4	2	4
1254	KMMuB_chr1_G01032	KMMuB_chr1_G01032	1	0.74	3	2	3
1255	Glucose-6-phosphate/phosphate translocator 2, chloroplastic	GSMUA_Achr4T33530_001	1	0.74	5	2	5
1256	GSMUA_Achr9T10840_001 Putative Horcolin	GSMUA_Achr9T10840_001Putative Horcolin (+1)	1	0.74	5	2	5
1257	GSMUA_Achr1T02850_001 Monosaccharide-sensing protein 2	GSMUA_Achr1T02850_001Monosaccharide-sensing protein 2	1	0.74	4	2	4
1258	KMMuB_chr11_G34194	KMMuB_chr11_G34194	1	0.74	5	2	5
1259	KMMuB_chr8_G21559	KMMuB_chr8_G21559 (+3)	1	0.74	5	2	5
1260	KMMuB_chrUn_random_G37925	KMMuB_chrUn_random_G37925	1	0.74	4	2	4
1261	GSMUA_Achr8T33470_001 Phosphoglycerate kinase, cytosolic	GSMUA_Achr8T33470_001Phosphoglycerate kinase, cytosolic	1	0.74	4	2	4
1262	abscisic stress-ripening, putative, expressed	GSMUA_Achr6T25730_001	0.98	0.74	4	2	4
1263	KMMuB_chr1_G00685	KMMuB_chr1_G00685	1	0.74	1	2	2
1264	Putative Uncharacterized protein DDB_G0288155	GSMUA_AchrUn_randomT14100_001	1	0.74	4	2	4
1265	KMMuB_chr4_G08897	KMMuB_chr4_G08897 (+1)	1	0.74	3	2	3
1266	Glutamate-1-semialdehyde 2,1-aminomutase, chloroplastic	GSMUA_Achr6T07940_001	1	0.74	3	2	3
1267	KMMuB_chr7_G19306	KMMuB_chr7_G19306 (+6)	1	0.74	4	2	4
1268	GSMUA_Achr8T30960_001 ADP-ribosylation factor-like protein 8B	GSMUA_Achr8T30960_001ADP-ribosylation factor-like protein 8B	1	0.74	2	2	2
1269	Putative Methylthioribose kinase	GSMUA_Achr7T05460_001	0.98	0.74	2	2	2
1270	KMMuB_chr3_G07319	KMMuB_chr3_G07319	1	0.74	2	2	2
1271	KMMuB_chr1_G00461	KMMuB_chr1_G00461	1	0.74	4	2	4
1272	KMMuB_chr8_G24756	KMMuB_chr8_G24756	0.74	0.74	5	2	5
1273	Cysteine synthase	GSMUA_Achr9T25760_001	0.97	0.74	4	2	4
1274	KMMuB_chr4_G10777	KMMuB_chr4_G10777	1	0.74	3	2	3
1275	GSMUA_Achr8T16240_001 translocon Tic40, putative, expressed	GSMUA_Achr8T16240_001translocon Tic40, putative, expressed	1	0.74	2	2	2
1276	KMMuB_chr10_G30548	KMMuB_chr10_G30548	0.74	0.74	4	2	4
1277	Proteasome subunit alpha type-2-A	GSMUA_Achr5T19360_001	0.74	0.74	4	2	4
1278	KMMuB_chr8_G21678	KMMuB_chr8_G21678	0.74	0.74	4	2	4
1279	ZOS2-07 - C2H2 zinc finger protein, expressed	GSMUA_Achr6T20930_001 (+1)	0.74	0.74	4	2	4
1280	Auxin-induced protein PCNT115	GSMUA_Achr8T26850_001 (+1)	0.74	0.74	4	2	4
1281	KMMuB_chr7_G19012	KMMuB_chr7_G19012 (+2)	0.74	0.74	4	2	4
1282	GSMUA_Achr7T18420_001 1-aminocyclopropane-1-carboxylate oxidase	GSMUA_Achr7T18420_0011-aminocyclopropane-1-carboxylate oxidase	0.74	0.74	3	2	3
1283	GSMUA_Achr3T18790_001 Eukaryotic translation initiation factor 5A	GSMUA_Achr3T18790_001Eukaryotic translation initiation factor 5A	0.73	0.74	3	2	3
1284	KMMuB_chr8_G23539	KMMuB_chr8_G23539	0.73	0.74	3	2	3
1285	KMMuB_chr9_G27746	KMMuB_chr9_G27746	0.74	0.74	3	2	3
1286	GSMUA_Achr9T05850_001 Vesicle-fusing ATPase	GSMUA_Achr9T05850_001Vesicle-fusing ATPase	0.74	0.74	3	2	3
1287	KMMuB_chr6_G17517	KMMuB_chr6_G17517 (+2)	0.74	0.74	3	2	3
1288	Ubiquitin-conjugating enzyme E2 7	GSMUA_Achr11T24000_001 (+3)	0.74	0.74	3	2	3
1289	nitrilase-associated protein, putative, expressed	GSMUA_Achr1T13590_001	0.74	0.74	3	2	3
1290	Elongation factor 1-gamma 2	GSMUA_Achr9T25030_001	0.74	0.74	3	2	3
1291	KMMuB_chr10_G28426	KMMuB_chr10_G28426	0.74	0.74	3	2	3
1292	KMMuB_chr7_G18888	KMMuB_chr7_G18888	0.74	0.74	3	2	3
1293	GSMUA_Achr3T11650_001 Pyrophosphate--fructose 6-phosphate 1-phosphotransferase subunit...	GSMUA_Achr3T11650_001Pyrophosphate--fructose 6-phosphate 1-phosphotransferase subunit...	0.73	0.74	3	2	3
1294	KMMuB_chr5_G12059	KMMuB_chr5_G12059	0.73	0.74	3	2	3
1295	Putative Cysteine and histidine-rich domain-containing protein 1	GSMUA_AchrUn_randomT20850_001	1	0.74	2	2	2
1296	KMMuB_chr3_G06154	KMMuB_chr3_G06154	0.73	0.74	3	2	3
1297	Elongation factor Tu, mitochondrial	GSMUA_Achr8T06040_001	0.73	0.74	2	2	2
1298	GSMUA_Achr3T17850_001 Elongation factor 1-alpha	GSMUA_Achr3T17850_001Elongation factor 1-alpha	0.73	0.74	2	2	2
1299	KMMuB_chr8_G24300	KMMuB_chr8_G24300	0.73	0.74	2	2	2
1300	KMMuB_chr9_G25464	KMMuB_chr9_G25464 (+2)	0.73	0.74	2	2	2
1301	KMMuB_chr7_G20924	KMMuB_chr7_G20924 (+1)	0.74	0.74	2	2	2
1302	Cytochrome c	GSMUA_Achr11T19450_001 (+2)	0.73	0.74	2	2	2
1303	DNA-damage-repair/toleration protein DRT102	GSMUA_Achr9T22010_001	0.73	0.74	2	2	2
1304	KMMuB_chr1_G02304	KMMuB_chr1_G02304	0.73	0.74	2	2	2
1305	KMMuB_chr4_G10742	KMMuB_chr4_G10742 (+2)	0.73	0.74	2	2	2
1306	KMMuB_chr9_G26456	KMMuB_chr9_G26456 (+2)	0.73	0.74	2	2	2
1307	Putative Aspartate aminotransferase	GSMUA_Achr5T26050_001	0.73	0.74	2	2	2
1308	KMMuB_chr1_G01486	KMMuB_chr1_G01486	0.73	0.74	2	2	2
1309	KMMuB_chr5_G12373	KMMuB_chr5_G12373 (+2)	0.73	0.74	2	2	2
1310	KMMuB_chr7_G19619	KMMuB_chr7_G19619 (+1)	0.73	0.74	2	2	2
1311	KMMuB_chr8_G21883	KMMuB_chr8_G21883 (+1)	0.73	0.74	2	2	2
1312	GSMUA_Achr5T09680_001 Beta-galactosidase 8	GSMUA_Achr5T09680_001Beta-galactosidase 8	0.73	0.74	2	2	2
1313	KMMuB_chr10_G29548	KMMuB_chr10_G29548	0.73	0.74	2	2	2
1314	KMMuB_chr5_G14143	KMMuB_chr5_G14143 (+1)	0.73	0.74	2	2	2
1315	Ras-related protein Rab11D	GSMUA_Achr9T05610_001	1	0.74	1	2	2
1316	KMMuB_chr6_G16464	KMMuB_chr6_G16464 (+2)	1	0.74	1	2	2
1317	GSMUA_Achr9T03170_001 Actin-7	GSMUA_Achr9T03170_001Actin-7	0.73	0.74	1	2	2
1318	GSMUA_Achr8T02420_001 Putative expressed protein	GSMUA_Achr8T02420_001Putative expressed protein	0.74	0.74	1	2	2
1319	KMMuB_chr1_G00820	KMMuB_chr1_G00820	0.74	0.74	1	2	2
1320	KMMuB_chr4_G10251	KMMuB_chr4_G10251 (+1)	0.74	0.74	1	2	2
1321	KMMuB_chr9_G25841	KMMuB_chr9_G25841 (+2)	0.74	0.74	1	2	2
1322	Uncharacterized protein yqjG	GSMUA_Achr10T15260_001	0.74	0.74	1	2	2
1323	GSMUA_Achr3T10290_001 Probable nucleoredoxin 1	GSMUA_Achr3T10290_001Probable nucleoredoxin 1	0.73	0.74	1	2	2
1324	GSMUA_Achr8T17240_001 Annexin D2	GSMUA_Achr8T17240_001Annexin D2	0.73	0.74	1	2	2
1325	Phosphoenolpyruvate carboxykinase [ATP]	GSMUA_Achr8T18810_001 (+1)	0.73	0.74	1	2	2
1326	KMMuB_chr5_G12931	KMMuB_chr5_G12931	0.73	0.74	1	2	2
1327	KMMuB_chr6_G18347	KMMuB_chr6_G18347 (+2)	0.73	0.74	1	2	2
1328	Putative Protein transport protein SEC23	GSMUA_Achr10T04950_001 (+7)	0.73	0.74	1	2	2
1329	KMMuB_chr1_G00573	KMMuB_chr1_G00573 (+1)	0.73	0.74	1	2	2
1330	Elongation factor P	GSMUA_Achr10T03870_001	0.74	0.74	4	2	4
1331	Putative Quinone oxidoreductase PIG3	GSMUA_Achr4T15790_001	0.74	0.74	1	2	2
1332	KMMuB_chr2_G04850	KMMuB_chr2_G04850 (+2)	0.37	0.74	2	2	2
1333	GSMUA_Achr3T22490_001 U6 snRNA-associated Sm-like protein LSm3	GSMUA_Achr3T22490_001U6 snRNA-associated Sm-like protein LSm3 (+1)	0	0.74	0	2	2
1334	KMMuB_chr9_G27886	KMMuB_chr9_G27886 (+1)	0	0.74	0	2	2
1335	Putative 26S proteasome non-ATPase regulatory subunit 9	GSMUA_Achr3T04730_001 (+1)	0	0.74	0	2	2
1336	NADP-dependent glyceraldehyde-3-phosphate dehydrogenase	GSMUA_Achr6T01980_001	0	0.74	0	2	2
1337	Pathogen-related protein	GSMUA_Achr6T17070_001 (+1)	0	0.74	0	2	2
1338	KMMuB_chr5_G13980	KMMuB_chr5_G13980	0	0.74	0	2	2
1339	KMMuB_chr6_G15581	KMMuB_chr6_G15581	0	0.74	0	2	2
1340	KMMuB_chr6_G17471	KMMuB_chr6_G17471	0	0.74	0	2	2
1341	KMMuB_chr8_G24703	KMMuB_chr8_G24703 (+1)	0	0.74	0	2	2
1342	Putative Uncharacterized RNA-binding protein C23E6.01c	GSMUA_Achr10T09240_001 (+3)	0	0.74	0	2	2
1343	Conserved hypothetical protein	GSMUA_Achr10T29100_001 (+3)	0	0.74	0	2	2
1344	GTP-binding nuclear protein Ran-3	GSMUA_Achr1T05300_001	0	0.74	0	2	2
1345	Hypothetical protein	GSMUA_Achr6T30430_001 (+1)	0	0.74	0	2	2
1346	KMMuB_chr1_G00971	KMMuB_chr1_G00971	0	0.74	0	2	2
1347	KMMuB_chr9_G28339	KMMuB_chr9_G28339 (+1)	0	0.74	0	2	2
1348	Chaperonin CPN60-2, mitochondrial	GSMUA_Achr1T11160_001	0	0.74	0	2	2
1349	Putative Uncharacterized protein DDB_G0288155	GSMUA_Achr3T09240_001 (+1)	0	0.74	0	2	2
1350	KMMuB_chr11_G31859	KMMuB_chr11_G31859	0	0.74	0	2	2
1351	KMMuB_chr2_G05047	KMMuB_chr2_G05047 (+1)	0	0.74	0	2	2
1352	KMMuB_chr4_G09982	KMMuB_chr4_G09982 (+1)	0	0.74	0	2	2
1353	KMMuB_chr4_G10731	KMMuB_chr4_G10731 (+3)	0	0.74	0	2	2
1354	KMMuB_chr4_G11004	KMMuB_chr4_G11004 (+1)	0	0.74	0	2	2
1355	KMMuB_chr6_G16106	KMMuB_chr6_G16106	0	0.74	0	2	2
1356	KMMuB_chr7_G21256	KMMuB_chr7_G21256	0	0.74	0	2	2
1357	KMMuB_chr9_G25948	KMMuB_chr9_G25948	0	0.74	0	2	2
1358	Fructokinase-1	GSMUA_Achr11T08860_001	0.74	0.74	3	2	3
1359	GSMUA_Achr1T02880_001 Putative Alcohol dehydrogenase [NADP+] A	GSMUA_Achr1T02880_001Putative Alcohol dehydrogenase [NADP+] A	0	0.74	0	2	2
1360	tetratricopeptide repeat protein 1, putative, expressed	GSMUA_Achr2T02050_001 (+1)	0	0.74	0	2	2
1361	Chalcone synthase E	GSMUA_Achr2T14310_001	0	0.74	0	2	2
1362	GSMUA_Achr3T00130_001 Dihydroorotate dehydrogenase, mitochondrial	GSMUA_Achr3T00130_001Dihydroorotate dehydrogenase, mitochondrial	0	0.74	0	2	2
1363	Putative Annexin D5	GSMUA_Achr3T07580_001 (+1)	0	0.74	0	2	2
1364	GSMUA_Achr3T25870_001 5-nucleotidase surE, putative, expressed	GSMUA_Achr3T25870_0015-nucleotidase surE, putative, expressed	0	0.74	0	2	2
1365	Putative 2-oxoglutarate/malate translocator, chloroplastic	GSMUA_Achr5T17890_001	0	0.74	0	2	2
1366	GSMUA_Achr9T00250_001 Multiprotein-bridging factor 1b	GSMUA_Achr9T00250_001Multiprotein-bridging factor 1b	0	0.74	0	2	2
1367	Probable phospholipid hydroperoxide glutathione peroxidase 6, mitochondrial	GSMUA_AchrUn_randomT06190_001	0	0.74	0	2	2
1368	RNA recognition motif containing protein, putative, expressed	GSMUA_AchrUn_randomT20650_001 (+3)	0	0.74	0	2	2
1369	KMMuB_chr1_G00978	KMMuB_chr1_G00978 (+1)	0	0.74	0	2	2
1370	KMMuB_chr1_G01202	KMMuB_chr1_G01202	0	0.74	0	2	2
1371	KMMuB_chr1_G01927	KMMuB_chr1_G01927 (+2)	0	0.74	0	2	2
1372	KMMuB_chr2_G02832	KMMuB_chr2_G02832 (+1)	0	0.74	0	2	2
1373	KMMuB_chr2_G03306	KMMuB_chr2_G03306	0	0.74	0	2	2
1374	KMMuB_chr4_G08593	KMMuB_chr4_G08593 (+3)	0	0.74	0	2	2
1375	KMMuB_chr4_G08714	KMMuB_chr4_G08714 (+5)	0	0.74	0	2	2
1376	KMMuB_chr4_G08769	KMMuB_chr4_G08769	0	0.74	0	2	2
1377	KMMuB_chr7_G19493	KMMuB_chr7_G19493	0	0.74	0	2	2
1378	KMMuB_chr9_G26557	KMMuB_chr9_G26557 (+2)	0	0.74	0	2	2
1379	ankyrin repeat domain containing protein, expressed	GSMUA_Achr1T03300_001 (+1)	0	0.74	0	2	2
1380	Aspartate aminotransferase, mitochondrial	GSMUA_Achr6T14650_001	0	0.74	0	2	2
1381	KMMuB_chr4_G10890	KMMuB_chr4_G10890	0	0.74	0	2	2
1382	KMMuB_chr5_G12959	KMMuB_chr5_G12959	0	0.74	0	2	2
1383	KMMuB_chr8_G22299	KMMuB_chr8_G22299	0	0.74	0	2	2
1384	KMMuB_chr9_G27648	KMMuB_chr9_G27648	0	0.74	0	2	2
1385	Protein transport protein SEC23	GSMUA_AchrUn_randomT15830_001	0.73	0.74	1	2	2
1386	KMMuB_chr6_G16362	KMMuB_chr6_G16362 (+2)	0	0.74	0	2	2
1387	KMMuB_chr9_G26105-R	KMMuB_chr9_G26105-R	0	0.74	0	2	2
1388	KMMuB_chr7_G19311	KMMuB_chr7_G19311 (+1)	0	0.74	0	2	2
1389	KMMuB_chr11_G34337	KMMuB_chr11_G34337	0	0.74	0	2	2
1390	KMMuB_chr2_G03705	KMMuB_chr2_G03705	0	0.74	0	2	2
1391	KMMuB_chr4_G09028	KMMuB_chr4_G09028 (+1)	0	0.74	0	2	2
1392	Probable bifunctional methylthioribulose-1-phosphate dehydratase/enolase-phosphatase E1	GSMUA_Achr6T27640_001	0	0.74	0	2	2
1393	10 kDa chaperonin	GSMUA_AchrUn_randomT14130_001	0.73	0.74	2	2	2
1394	KMMuB_chr9_G25293	KMMuB_chr9_G25293	0	0.74	0	2	2
1395	KMMuB_chr2_G04473	KMMuB_chr2_G04473	0	0.74	0	2	2
1396	KMMuB_chr7_G20478	KMMuB_chr7_G20478	0	0.74	0	2	2
1397	KMMuB_chr8_G24203	KMMuB_chr8_G24203	0	0.74	0	2	2
1398	KMMuB_chr3_G05714	KMMuB_chr3_G05714	0	0.74	0	2	2
1399	tetratricopeptide repeat containing protein, putative, expressed	GSMUA_Achr5T08180_001	0	0.74	0	2	2
1400	KMMuB_chr9_G26000	KMMuB_chr9_G26000 (+1)	0	0.74	0	2	2
1401	Putative D-tagatose-1,6-bisphosphate aldolase subunit gatY	GSMUA_Achr8T23070_001	0	0.74	0	2	2
1402	KMMuB_chr6_G16641	KMMuB_chr6_G16641 (+1)	0	0.74	0	2	2
1403	KMMuB_chr5_G14194	KMMuB_chr5_G14194 (+5)	0.74	0.74	3	2	3
1404	KMMuB_chr6_G17803	KMMuB_chr6_G17803 (+3)	0	0.74	0	2	2
1405	Leucine aminopeptidase 2, chloroplastic	GSMUA_Achr7T19370_001	1	0.74	5	1	5
1406	GSMUA_Achr8T18890_001 Putative Protein disulfide-isomerase	GSMUA_Achr8T18890_001Putative Protein disulfide-isomerase	1	0.74	4	1	4
1407	Putative Levodione reductase	GSMUA_Achr4T16020_001	1	0.74	5	1	5
1408	Putative Peroxisomal multifunctional enzyme type 2	GSMUA_Achr11T07210_001	1	0.74	4	1	4
1409	Glyceraldehyde-3-phosphate dehydrogenase, cytosolic	GSMUA_Achr5T00240_001	0.74	0.74	4	1	4
1410	KMMuB_chr1_G02794	KMMuB_chr1_G02794	1	0.74	4	1	4
1411	Probable mitochondrial-processing peptidase subunit beta	GSMUA_Achr7T00560_001	1	0.74	3	1	3
1412	Ferredoxin-3, chloroplastic	GSMUA_Achr11T14530_001	1	0.74	4	1	4
1413	KMMuB_chr7_G19227	KMMuB_chr7_G19227	1	0.74	4	1	4
1414	KMMuB_chr7_G18965	KMMuB_chr7_G18965 (+1)	0.99	0.74	4	1	4
1415	RNA recognition motif containing protein, putative, expressed	GSMUA_AchrUn_randomT02880_001	0.99	0.74	4	1	4
1416	KMMuB_chr1_G01105	KMMuB_chr1_G01105	0.74	0.74	4	1	4
1417	KMMuB_chr7_G21223	KMMuB_chr7_G21223	0.74	0.74	4	1	4
1418	KMMuB_chrUn_random_G36624	KMMuB_chrUn_random_G36624	0.74	0.74	4	1	4
1419	Putative Probable ADP-ribosylation factor GTPase-activating protein AGD11	GSMUA_Achr2T13810_001 (+1)	1	0.74	3	1	3
1420	KMMuB_chr7_G21251	KMMuB_chr7_G21251 (+2)	1	0.74	4	1	4
1421	GSMUA_Achr7T01760_001 Putative vesicle-associated membrane protein 726	GSMUA_Achr7T01760_001Putative vesicle-associated membrane protein 726	0.73	0.74	3	1	3
1422	KMMuB_chr10_G30699	KMMuB_chr10_G30699 (+2)	1	0.74	2	1	2
1423	KMMuB_chr8_G24482	KMMuB_chr8_G24482 (+1)	1	0.74	2	1	2
1424	GSMUA_Achr3T07670_001 Probable NAD(P)H-dependent oxidoreductase 1	GSMUA_Achr3T07670_001Probable NAD(P)H-dependent oxidoreductase 1	0.74	0.74	3	1	3
1425	KMMuB_chr6_G15689	KMMuB_chr6_G15689 (+1)	0.74	0.74	3	1	3
1426	KMMuB_chr9_G27601	KMMuB_chr9_G27601	0.74	0.74	3	1	3
1427	KMMuB_chr8_G22038	KMMuB_chr8_G22038 (+2)	0.74	0.74	3	1	3
1428	pex14, putative, expressed	GSMUA_Achr10T20380_001 (+1)	0.73	0.74	3	1	3
1429	Lactoylglutathione lyase	GSMUA_Achr9T30310_001	0.73	0.74	3	1	3
1430	Delta-1-pyrroline-5-carboxylate dehydrogenase 12A1, mitochondrial	GSMUA_AchrUn_randomT11080_001 (+1)	0.73	0.74	3	1	3
1431	Putative 66 kDa stress protein	GSMUA_Achr10T19980_001	0.73	0.74	3	1	3
1432	methionyl-tRNA synthetase, putative, expressed	GSMUA_Achr4T00170_001	0.73	0.74	3	1	3
1433	GSMUA_Achr8T18770_001 Eukaryotic translation initiation factor 2 subunit 3	GSMUA_Achr8T18770_001Eukaryotic translation initiation factor 2 subunit 3	0.73	0.74	3	1	3
1434	Hypothetical protein	GSMUA_Achr5T20660_001	0.73	0.74	3	1	3
1435	Putative Universal stress protein A-like protein	GSMUA_Achr4T06800_001	0.73	0.74	3	1	3
1436	GSMUA_Achr6T02240_001 Putative Patatin group A-3	GSMUA_Achr6T02240_001Putative Patatin group A-3	0.74	0.74	2	1	2
1437	GSMUA_Achr2T02130_001 Probable protein disulfide-isomerase A6	GSMUA_Achr2T02130_001Probable protein disulfide-isomerase A6	0.74	0.74	2	1	2
1438	Endochitinase	GSMUA_Achr3T26900_001	0.74	0.74	2	1	2
1439	Hypothetical protein	GSMUA_AchrUn_randomT09410_001 (+2)	0.74	0.74	4	1	4
1440	expressed protein	GSMUA_Achr5T05240_001	0.73	0.74	2	1	2
1441	Mitochondrial outer membrane protein porin of 34 kDa	GSMUA_AchrUn_randomT08100_001	1	0.74	2	1	2
1442	Actin-depolymerizing factor 1	GSMUA_Achr10T03670_001 (+1)	0.74	0.74	3	1	3
1443	KMMuB_chr11_G32495	KMMuB_chr11_G32495	0.73	0.74	2	1	2
1444	KMMuB_chr2_G04080	KMMuB_chr2_G04080 (+2)	0.73	0.74	2	1	2
1445	KMMuB_chr5_G12261	KMMuB_chr5_G12261 (+2)	0.73	0.74	3	1	3
1446	KMMuB_chr8_G21857	KMMuB_chr8_G21857	0.73	0.74	2	1	2
1447	Probable diaminopimelate decarboxylase, chloroplastic	GSMUA_Achr2T14290_001	0.53	0.74	2	1	2
1448	40S ribosomal protein S15	GSMUA_AchrUn_randomT11920_001 (+7)	0.54	0.74	1	1	1
1449	KMMuB_chr9_G27921	KMMuB_chr9_G27921	0.21	0.74	2	1	2
1450	Eukaryotic peptide chain release factor GTP-binding subunit ERF3B	GSMUA_Achr3T07900_001 (+1)	0.15	0.74	2	1	2
1451	Putative Medium-chain-fatty-acid--CoA ligase	GSMUA_Achr3T08270_001	0.74	0.74	1	1	1
1452	KMMuB_chr3_G08300	KMMuB_chr3_G08300	0.74	0.74	1	1	1
1453	GSMUA_Achr3T09250_001 bacterial transferase hexapeptide domain containing protein,...	GSMUA_Achr3T09250_001bacterial transferase hexapeptide domain containing protein,...	0.74	0.74	1	1	1
1454	Auxin-binding protein T92	GSMUA_Achr5T00890_001	0.74	0.74	1	1	1
1455	KMMuB_chr4_G10935	KMMuB_chr4_G10935 (+1)	0.74	0.74	1	1	1
1456	KMMuB_chr5_G14153	KMMuB_chr5_G14153 (+13)	0.74	0.74	1	1	1
1457	Putative Protein phosphatase 1 regulatory subunit pprA	GSMUA_Achr6T21620_001	0.73	0.74	1	1	1
1458	GSMUA_Achr8T07910_001 Soluble inorganic pyrophosphatase	GSMUA_Achr8T07910_001Soluble inorganic pyrophosphatase	0.73	0.74	1	1	1
1459	GSMUA_Achr4T32330_001 Putative nucleic acid binding protein (Fragment)	GSMUA_Achr4T32330_001Putative nucleic acid binding protein (Fragment)	0.73	0.74	1	1	1
1460	KMMuB_chr6_G15090	KMMuB_chr6_G15090 (+1)	0.73	0.74	1	1	1
1461	Dynamin-related protein 3A	GSMUA_Achr10T29050_001 (+2)	0.73	0.74	1	1	1
1462	Glutathione reductase, chloroplastic (Fragment)	GSMUA_Achr3T29340_001	0.73	0.74	1	1	1
1463	KMMuB_chr6_G14848	KMMuB_chr6_G14848	0.73	0.74	1	1	1
1464	KMMuB_chr6_G16238	KMMuB_chr6_G16238 (+1)	0.73	0.74	1	1	1
1465	KMMuB_chr7_G19847	KMMuB_chr7_G19847 (+2)	0.73	0.74	1	1	1
1466	Putative Polyphenol oxidase A1, chloroplastic	GSMUA_AchrUn_randomT22730_001	0.74	0.74	4	1	4
1467	KMMuB_chr2_G04186	KMMuB_chr2_G04186 (+2)	0.73	0.74	2	1	2
1468	Serine/threonine-protein kinase SAPK2	GSMUA_Achr3T01710_001	0.21	0.74	1	1	1
1469	Hypothetical protein	GSMUA_Achr9T09440_001 (+1)	0	0.74	0	1	1
1470	KMMuB_chr4_G11552	KMMuB_chr4_G11552	0	0.74	0	1	1
1471	Proteasome subunit alpha type-7	GSMUA_Achr11T07170_001	0	0.74	0	1	1
1472	Putative RNA-binding protein Musashi homolog 1	GSMUA_Achr1T19260_001 (+1)	0	0.74	0	1	1
1473	GSMUA_Achr3T11260_001 Ubiquitin-conjugating enzyme E2 variant 1C	GSMUA_Achr3T11260_001Ubiquitin-conjugating enzyme E2 variant 1C	0	0.74	0	1	1
1474	Putative NADH dehydrogenase [ubiquinone] iron-sulfur protein 6, mitochondrial	GSMUA_Achr3T27610_001 (+1)	0	0.74	0	1	1
1475	Putative UPF0566 protein	GSMUA_Achr5T05740_001	0	0.74	0	1	1
1476	GSMUA_Achr5T10340_001 Putative Probable glutathione S-transferase GSTU6	GSMUA_Achr5T10340_001Putative Probable glutathione S-transferase GSTU6	0	0.74	0	1	1
1477	GSMUA_Achr5T16000_001 IN2-2 protein	GSMUA_Achr5T16000_001IN2-2 protein	0	0.74	0	1	1
1478	Putative Monoglyceride lipase	GSMUA_Achr5T24890_001 (+2)	0	0.74	0	1	1
1479	Hypothetical protein	GSMUA_Achr6T15020_001 (+1)	0	0.74	0	1	1
1480	GSMUA_Achr6T20460_001 CTP synthase	GSMUA_Achr6T20460_001CTP synthase	0	0.74	0	1	1
1481	Putative Calcyclin-binding protein	GSMUA_Achr6T26890_001 (+1)	0	0.74	0	1	1
1482	GSMUA_Achr7T06830_001 NAD-dependent malic enzyme 62 kDa isoform, mitochondrial	GSMUA_Achr7T06830_001NAD-dependent malic enzyme 62 kDa isoform, mitochondrial	0	0.74	0	1	1
1483	ribosomal protein L4, putative, expressed	GSMUA_Achr8T02340_001 (+1)	0	0.74	0	1	1
1484	Defensin-like protein 2	GSMUA_Achr8T13600_001	0	0.74	0	1	1
1485	Serine hydroxymethyltransferase 2	GSMUA_Achr9T07310_001	0	0.74	0	1	1
1486	Putative clathrin assembly protein At2g01600	GSMUA_Achr9T21890_001 (+1)	0	0.74	0	1	1
1487	GSMUA_Achr9T25760_001 Cysteine synthase	GSMUA_Achr9T25760_001Cysteine synthase	0	0.74	0	1	1
1488	GSMUA_Achr9T26780_001 40S ribosomal protein S19	GSMUA_Achr9T26780_00140S ribosomal protein S19	0	0.74	0	1	1
1489	Putative Epoxide hydrolase 2	GSMUA_AchrUn_randomT09800_001 (+4)	0	0.74	0	1	1
1490	KMMuB_chr11_G32879	KMMuB_chr11_G32879	0	0.74	0	1	1
1491	KMMuB_chr11_G33466	KMMuB_chr11_G33466 (+1)	0	0.74	0	1	1
1492	KMMuB_chr1_G01467	KMMuB_chr1_G01467	0	0.74	0	1	1
1493	KMMuB_chr1_G01599	KMMuB_chr1_G01599	0	0.74	0	1	1
1494	KMMuB_chr2_G03810	KMMuB_chr2_G03810	0	0.74	0	1	1
1495	KMMuB_chr4_G10181	KMMuB_chr4_G10181 (+1)	0	0.74	0	1	1
1496	KMMuB_chr4_G10708	KMMuB_chr4_G10708	0	0.74	0	1	1
1497	KMMuB_chr4_G11101	KMMuB_chr4_G11101	0	0.74	0	1	1
1498	KMMuB_chr5_G11778	KMMuB_chr5_G11778	0	0.74	0	1	1
1499	KMMuB_chr5_G12434	KMMuB_chr5_G12434	0	0.74	0	1	1
1500	KMMuB_chr5_G12508	KMMuB_chr5_G12508	0	0.74	0	1	1
1501	KMMuB_chr5_G12851	KMMuB_chr5_G12851 (+1)	0	0.74	0	1	1
1502	KMMuB_chr6_G15164	KMMuB_chr6_G15164 (+1)	0	0.74	0	1	1
1503	KMMuB_chr6_G15657	KMMuB_chr6_G15657 (+1)	0	0.74	0	1	1
1504	KMMuB_chr6_G17581	KMMuB_chr6_G17581 (+1)	0	0.74	0	1	1
1505	KMMuB_chr6_G18376	KMMuB_chr6_G18376	0	0.74	0	1	1
1506	KMMuB_chr7_G18939	KMMuB_chr7_G18939 (+1)	0	0.74	0	1	1
1507	KMMuB_chr7_G19297	KMMuB_chr7_G19297 (+3)	0	0.74	0	1	1
1508	KMMuB_chr7_G20913	KMMuB_chr7_G20913	0	0.74	0	1	1
1509	KMMuB_chr7_G20985	KMMuB_chr7_G20985	0	0.74	0	1	1
1510	KMMuB_chr8_G22595	KMMuB_chr8_G22595	0	0.74	0	1	1
1511	KMMuB_chr9_G25397	KMMuB_chr9_G25397	0	0.74	0	1	1
1512	KMMuB_chr9_G27848	KMMuB_chr9_G27848 (+3)	0	0.74	0	1	1
1513	KMMuB_chrUn_random_G35774	KMMuB_chrUn_random_G35774	0	0.74	0	1	1
1514	Ubiquitin-fold modifier 1	GSMUA_Achr10T09600_001 (+3)	0	0.74	0	1	1
1515	DAG protein, chloroplast precursor, putative, expressed	GSMUA_Achr10T12230_001 (+3)	0	0.74	0	1	1
1516	14-3-3 protein 6	GSMUA_Achr10T24740_001	0	0.74	0	1	1
1517	Nitrogen regulatory protein P-II	GSMUA_Achr1T12980_001	0	0.74	0	1	1
1518	Protein-L-isoaspartate O-methyltransferase	GSMUA_Achr1T27750_001 (+1)	0	0.74	0	1	1
1519	OsPOP10 - Putative Prolyl Oligopeptidase homologue, expressed	GSMUA_Achr4T00850_001	0	0.74	0	1	1
1520	Cysteine synthase	GSMUA_Achr4T21350_001	0	0.74	0	1	1
1521	extracellular ligand-gated ion channel, putative, expressed	GSMUA_Achr7T05500_001	0	0.74	0	1	1
1522	protein binding protein, putative, expressed	GSMUA_Achr8T11220_001	0	0.74	0	1	1
1523	Probable isoaspartyl peptidase/L-asparaginase 2	GSMUA_Achr8T15570_001 (+5)	0	0.74	0	1	1
1524	GSMUA_Achr8T27910_001 Putative Acidic endochitinase SE2	GSMUA_Achr8T27910_001Putative Acidic endochitinase SE2	0	0.74	0	1	1
1525	Proteasome subunit beta type-5-B	GSMUA_Achr9T07850_001	0	0.74	0	1	1
1526	Putative Aspartic proteinase nepenthesin-1	GSMUA_AchrUn_randomT15900_001	0	0.74	0	1	1
1527	KMMuB_chr11_G33357	KMMuB_chr11_G33357	0	0.74	0	1	1
1528	KMMuB_chr3_G05287	KMMuB_chr3_G05287 (+4)	0	0.74	0	1	1
1529	KMMuB_chr3_G05390	KMMuB_chr3_G05390 (+1)	0	0.74	0	1	1
1530	KMMuB_chr3_G07828	KMMuB_chr3_G07828	0	0.74	0	1	1
1531	KMMuB_chr4_G08657	KMMuB_chr4_G08657 (+2)	0	0.74	0	1	1
1532	KMMuB_chr4_G09187	KMMuB_chr4_G09187	0	0.74	0	1	1
1533	KMMuB_chr4_G11485	KMMuB_chr4_G11485	0	0.74	0	1	1
1534	KMMuB_chr5_G11974	KMMuB_chr5_G11974 (+1)	0	0.74	0	1	1
1535	KMMuB_chr6_G18185	KMMuB_chr6_G18185 (+3)	0	0.74	0	1	1
1536	KMMuB_chr7_G18940	KMMuB_chr7_G18940 (+1)	0	0.74	0	1	1
1537	KMMuB_chr9_G26880	KMMuB_chr9_G26880 (+1)	0	0.74	0	1	1
1538	KMMuB_chr9_G26965	KMMuB_chr9_G26965	0	0.74	0	1	1
1539	KMMuB_chr9_G28049	KMMuB_chr9_G28049 (+1)	0	0.74	0	1	1
1540	KMMuB_chrUn_random_G38961	KMMuB_chrUn_random_G38961	0	0.74	0	1	1
1541	Clavaminate synthase-like protein At3g21360	GSMUA_Achr11T12340_001	0	0.74	0	1	1
1542	KMMuB_chr11_G32032	KMMuB_chr11_G32032 (+1)	1	0.74	4	1	4
1543	KMMuB_chr5_G12872	KMMuB_chr5_G12872	1	0.73	4	3	4
1544	KMMuB_chrUn_random_G37970	KMMuB_chrUn_random_G37970	0.56	0.73	3	3	3
1545	Rab GDP dissociation inhibitor alpha	GSMUA_Achr6T18380_001	0.28	0.73	1	3	3
1546	Protein CutA 1, chloroplastic	GSMUA_Achr10T19250_001	0.74	0.73	4	3	4
1547	KMMuB_chr3_G07680	KMMuB_chr3_G07680	0	0.73	0	3	3
1548	KMMuB_chr7_G20565	KMMuB_chr7_G20565	1	0.73	4	2	4
1549	KMMuB_chr11_G33803	KMMuB_chr11_G33803	1	0.73	4	2	4
1550	KMMuB_chr5_G14187	KMMuB_chr5_G14187	1	0.73	3	2	3
1551	KMMuB_chr4_G11508	KMMuB_chr4_G11508	1	0.73	4	2	4
1552	Glucose-6-phosphate 1-dehydrogenase, cytoplasmic isoform	GSMUA_Achr8T28750_001	0.74	0.73	4	2	4
1553	GSMUA_Achr9T23930_001 UTP--glucose-1-phosphate uridylyltransferase	GSMUA_Achr9T23930_001UTP--glucose-1-phosphate uridylyltransferase	1	0.73	3	2	3
1554	Protein IN2-1 homolog B	GSMUA_Achr9T04210_001	1	0.73	3	2	3
1555	KMMuB_chr3_G07072	KMMuB_chr3_G07072 (+1)	0.74	0.73	4	2	4
1556	KMMuB_chr9_G28175	KMMuB_chr9_G28175 (+1)	1	0.73	3	2	3
1557	Putative Importin-5	GSMUA_Achr4T17360_001	0.99	0.73	2	2	2
1558	KMMuB_chr11_G32718	KMMuB_chr11_G32718 (+3)	1	0.73	4	2	4
1559	DAG protein, chloroplast precursor, putative, expressed	GSMUA_Achr6T08230_001	0.73	0.73	3	2	3
1560	KMMuB_chr5_G12324	KMMuB_chr5_G12324 (+1)	0.74	0.73	4	2	4
1561	KMMuB_chr6_G17576	KMMuB_chr6_G17576 (+1)	1	0.73	3	2	3
1562	Glucose-6-phosphate isomerase	GSMUA_Achr9T15110_001	0.73	0.73	3	2	3
1563	KMMuB_chr8_G24718	KMMuB_chr8_G24718	0.74	0.73	3	2	3
1564	GSMUA_Achr5T25890_001 Putative S-(hydroxymethyl)glutathione dehydrogenase	GSMUA_Achr5T25890_001Putative S-(hydroxymethyl)glutathione dehydrogenase	1	0.73	2	2	2
1565	KMMuB_chr3_G05817	KMMuB_chr3_G05817	0.73	0.73	2	2	2
1566	KMMuB_chr4_G10173	KMMuB_chr4_G10173	0.73	0.73	3	2	3
1567	KMMuB_chr7_G18880	KMMuB_chr7_G18880 (+1)	0.74	0.73	3	2	3
1568	Putative uncharacterized protein Sb02g037160	GSMUA_Achr5T14810_001	0.74	0.73	2	2	2
1569	GSMUA_Achr4T05780_001 60S ribosomal protein L7-2	GSMUA_Achr4T05780_00160S ribosomal protein L7-2	0.73	0.73	2	2	2
1570	GSMUA_Achr6T02850_001 Probable ATP synthase 24 kDa subunit, mitochondrial	GSMUA_Achr6T02850_001Probable ATP synthase 24 kDa subunit, mitochondrial	0.73	0.73	2	2	2
1571	KMMuB_chr6_G17399	KMMuB_chr6_G17399	0.73	0.73	2	2	2
1572	KMMuB_chr8_G22048	KMMuB_chr8_G22048	0.74	0.73	2	2	2
1573	KMMuB_chr3_G06007	KMMuB_chr3_G06007 (+1)	1	0.73	2	2	2
1574	KMMuB_chr10_G31466	KMMuB_chr10_G31466	0.73	0.73	2	2	2
1575	Glycerate dehydrogenase	GSMUA_Achr5T18950_001	0.74	0.73	1	2	2
1576	Putative Pyruvate kinase, cytosolic isozyme	GSMUA_Achr11T12430_001	1	0.73	4	2	4
1577	GSMUA_Achr5T25410_001 Glyceraldehyde-3-phosphate dehydrogenase, cytosolic 3	GSMUA_Achr5T25410_001Glyceraldehyde-3-phosphate dehydrogenase, cytosolic 3	0.73	0.73	1	2	2
1578	KMMuB_chr7_G18913	KMMuB_chr7_G18913 (+4)	0.73	0.73	1	2	2
1579	stress responsive protein, putative, expressed	GSMUA_Achr11T25060_001	0	0.73	0	2	2
1580	Putative Diacylglycerol kinase iota	GSMUA_Achr11T25960_001 (+1)	0	0.73	0	2	2
1581	Naringenin,2-oxoglutarate 3-dioxygenase (Fragment)	GSMUA_Achr2T02770_001	0	0.73	0	2	2
1582	1,2-dihydroxy-3-keto-5-methylthiopentene dioxygenase 4	GSMUA_Achr4T10660_001 (+1)	0	0.73	0	2	2
1583	60S ribosomal protein L28-2	GSMUA_Achr5T09610_001	0	0.73	0	2	2
1584	Putative Acidic endochitinase SE2	GSMUA_Achr8T27880_001	0	0.73	0	2	2
1585	KMMuB_chr2_G04580	KMMuB_chr2_G04580 (+1)	0	0.73	0	2	2
1586	KMMuB_chr2_G04840	KMMuB_chr2_G04840	0	0.73	0	2	2
1587	KMMuB_chr8_G22061	KMMuB_chr8_G22061 (+1)	0	0.73	0	2	2
1588	KMMuB_chr8_G22616	KMMuB_chr8_G22616 (+1)	0	0.73	0	2	2
1589	KMMuB_chr9_G28091	KMMuB_chr9_G28091 (+2)	0	0.73	0	2	2
1590	KMMuB_chrUn_random_G35272	KMMuB_chrUn_random_G35272	0	0.73	0	2	2
1591	EF hand family protein, putative, expressed	GSMUA_Achr4T11750_001 (+1)	0	0.73	0	2	2
1592	KMMuB_chr5_G12825	KMMuB_chr5_G12825	0	0.73	0	2	2
1593	KMMuB_chr7_G21220	KMMuB_chr7_G21220	0	0.73	0	2	2
1594	KMMuB_chr11_G32621	KMMuB_chr11_G32621	0	0.73	0	2	2
1595	KMMuB_chr8_G23949	KMMuB_chr8_G23949	0	0.73	0	2	2
1596	KMMuB_chr9_G25331	KMMuB_chr9_G25331	0	0.73	0	2	2
1597	GSMUA_Achr5T17090_001 Probable NADP-dependent oxidoreductase P2	GSMUA_Achr5T17090_001Probable NADP-dependent oxidoreductase P2	0	0.73	0	2	2
1598	KMMuB_chr6_G15849	KMMuB_chr6_G15849 (+5)	0	0.73	0	2	2
1599	KMMuB_chr1_G00744	KMMuB_chr1_G00744	0.74	0.73	5	1	5
1600	Putative Macrophage migration inhibitory factor homolog	GSMUA_Achr2T18930_001	1	0.73	4	1	4
1601	KMMuB_chrUn_random_G35322	KMMuB_chrUn_random_G35322	1	0.73	4	1	4
1602	GSMUA_Achr8T29050_001 Putative oxidoreductase GLYR1	GSMUA_Achr8T29050_001Putative oxidoreductase GLYR1	1	0.73	3	1	3
1603	Putative Universal stress protein A-like protein	GSMUA_Achr5T00180_001	1	0.73	5	1	5
1604	GSMUA_Achr3T26310_001 Glycine dehydrogenase [decarboxylating], mitochondrial	GSMUA_Achr3T26310_001Glycine dehydrogenase [decarboxylating], mitochondrial	1	0.73	4	1	4
1605	Ketol-acid reductoisomerase, chloroplastic	GSMUA_Achr6T21410_001	1	0.73	5	1	5
1606	KMMuB_chr1_G00017	KMMuB_chr1_G00017	1	0.73	3	1	3
1607	GSMUA_Achr3T29470_001 Putative Universal stress protein A-like protein	GSMUA_Achr3T29470_001Putative Universal stress protein A-like protein	1	0.73	4	1	4
1608	KMMuB_chr5_G12511	KMMuB_chr5_G12511	1	0.73	4	1	4
1609	Coatomer subunit delta-2	GSMUA_Achr4T04300_001	1	0.73	3	1	3
1610	KMMuB_chr11_G34205	KMMuB_chr11_G34205	0.74	0.73	4	1	4
1611	Putative Probable gibberellin receptor GID1L3	GSMUA_Achr7T12950_001	0.74	0.73	4	1	4
1612	Bifunctional 3-dehydroquinate dehydratase/shikimate dehydrogenase, chloroplastic	GSMUA_Achr7T03670_001 (+1)	0.73	0.73	4	1	4
1613	GSMUA_Achr8T21000_001 Protein IN2-1 homolog B	GSMUA_Achr8T21000_001Protein IN2-1 homolog B	1	0.73	3	1	3
1614	KMMuB_chr9_G27589	KMMuB_chr9_G27589	0.74	0.73	4	1	4
1615	Putative Protein vip1	GSMUA_Achr5T14070_001	1	0.73	2	1	2
1616	Hypothetical protein	GSMUA_Achr10T19240_001	0.74	0.73	3	1	3
1617	KMMuB_chr9_G25732	KMMuB_chr9_G25732 (+2)	0.74	0.73	4	1	4
1618	GSMUA_Achr7T04230_001 Putative Flavonol-3-O-glycoside-7-O-glucosyltransferase 1	GSMUA_Achr7T04230_001Putative Flavonol-3-O-glycoside-7-O-glucosyltransferase 1	0.74	0.73	3	1	3
1619	GSMUA_Achr6T09510_001 Probable fructose-bisphosphate aldolase 3, chloroplastic	GSMUA_Achr6T09510_001Probable fructose-bisphosphate aldolase 3, chloroplastic	0.73	0.73	3	1	3
1620	Anthranilate phosphoribosyltransferase, chloroplastic	GSMUA_Achr11T13270_001	0.73	0.73	3	1	3
1621	Succinyl-CoA ligase [GDP-forming] subunit alpha-2, mitochondrial	GSMUA_Achr2T12460_001	0.73	0.73	3	1	3
1622	T-complex protein 1 subunit gamma	GSMUA_Achr6T23290_001	0.73	0.73	3	1	3
1623	KMMuB_chr2_G03384	KMMuB_chr2_G03384	0.73	0.73	3	1	3
1624	KMMuB_chr5_G13736	KMMuB_chr5_G13736 (+2)	0.74	0.73	4	1	4
1625	expressed protein	GSMUA_Achr4T19150_001	0.73	0.73	3	1	3
1626	KMMuB_chr1_G01479	KMMuB_chr1_G01479 (+4)	0.98	0.73	3	1	3
1627	KMMuB_chr9_G26287	KMMuB_chr9_G26287 (+1)	1	0.73	1	1	1
1628	KMMuB_chr3_G07541	KMMuB_chr3_G07541 (+2)	0.74	0.73	3	1	3
1629	KMMuB_chr3_G06138	KMMuB_chr3_G06138 (+1)	0.74	0.73	2	1	2
1630	KMMuB_chr6_G15814	KMMuB_chr6_G15814	0.73	0.73	2	1	2
1631	KMMuB_chr8_G24581	KMMuB_chr8_G24581	0.73	0.73	2	1	2
1632	Hypothetical protein	GSMUA_Achr7T02590_001 (+1)	0.74	0.73	2	1	2
1633	KMMuB_chr7_G19543	KMMuB_chr7_G19543 (+2)	0.74	0.73	2	1	2
1634	Putative Serine/threonine-protein kinase CBK1	GSMUA_Achr4T31940_001 (+5)	0.73	0.73	2	1	2
1635	GSMUA_Achr8T09410_001 Ankyrin repeat domain-containing protein 2	GSMUA_Achr8T09410_001Ankyrin repeat domain-containing protein 2	0.73	0.73	2	1	2
1636	KMMuB_chr8_G21511	KMMuB_chr8_G21511	0.73	0.73	2	1	2
1637	KMMuB_chr6_G15696	KMMuB_chr6_G15696	0.6	0.73	2	1	2
1638	Polyadenylate-binding protein 2	GSMUA_Achr7T05430_001	1	0.73	1	1	1
1639	GSMUA_Achr7T07510_001 Ribosome-recycling factor, chloroplastic	GSMUA_Achr7T07510_001Ribosome-recycling factor, chloroplastic	1	0.73	1	1	1
1640	KMMuB_chr6_G17210	KMMuB_chr6_G17210 (+1)	1	0.73	1	1	1
1641	GSMUA_Achr7T20550_001 Pyrophosphate--fructose 6-phosphate 1-phosphotransferase subunit...	GSMUA_Achr7T20550_001Pyrophosphate--fructose 6-phosphate 1-phosphotransferase subunit...	0.73	0.73	1	1	1
1642	KMMuB_chr7_G19047	KMMuB_chr7_G19047 (+1)	0.35	0.73	2	1	2
1643	KMMuB_chr5_G12952	KMMuB_chr5_G12952	0.74	0.73	1	1	1
1644	KMMuB_chr8_G23700	KMMuB_chr8_G23700 (+1)	0.74	0.73	1	1	1
1645	Nudix hydrolase 26, chloroplastic	GSMUA_Achr11T09080_001 (+1)	0.74	0.73	1	1	1
1646	GSMUA_Achr6T15820_001 Alpha-galactosidase	GSMUA_Achr6T15820_001Alpha-galactosidase	0.74	0.73	1	1	1
1647	Putative Dihydroflavonol-4-reductase	GSMUA_Achr8T24070_001	0.74	0.73	1	1	1
1648	GSMUA_Achr9T08540_001 Putative Dihydrolipoyllysine-residue acetyltransferase component...	GSMUA_Achr9T08540_001Putative Dihydrolipoyllysine-residue acetyltransferase component...	0.74	0.73	1	1	1
1649	KMMuB_chr7_G19329	KMMuB_chr7_G19329 (+1)	0.73	0.73	2	1	2
1650	Putative Extended synaptotagmin-2	GSMUA_Achr4T25570_001 (+1)	0.73	0.73	1	1	1
1651	Enoyl-[acyl-carrier-protein] reductase [NADH], chloroplastic	GSMUA_Achr4T19270_001	0.73	0.73	1	1	1
1652	Hypothetical protein	GSMUA_Achr5T10810_001 (+1)	0.73	0.73	1	1	1
1653	Bifunctional nitrilase/nitrile hydratase NIT4A	GSMUA_Achr8T13970_001	0.73	0.73	1	1	1
1654	Putative Ubiquitin fusion degradation protein 1 homolog	GSMUA_Achr9T20830_001 (+1)	0.73	0.73	1	1	1
1655	KMMuB_chr6_G15855	KMMuB_chr6_G15855 (+2)	0.73	0.73	1	1	1
1656	KMMuB_chr7_G21040	KMMuB_chr7_G21040	0.73	0.73	1	1	1
1657	Galactokinase	GSMUA_Achr1T03440_001 (+1)	0.68	0.73	1	1	1
1658	KMMuB_chr6_G17607	KMMuB_chr6_G17607	0.35	0.73	1	1	1
1659	Tropinone reductase homolog At1g07440	GSMUA_Achr10T00490_001	0	0.73	0	1	1
1660	Putative DnaJ homolog subfamily B member 13	GSMUA_Achr11T12390_001 (+4)	0	0.73	0	1	1
1661	Glutathione synthetase, chloroplastic	GSMUA_Achr11T19030_001 (+1)	0	0.73	0	1	1
1662	Peptidyl-prolyl cis-trans isomerase	GSMUA_Achr1T18580_001	0	0.73	0	1	1
1663	GSMUA_Achr2T01800_001 T-complex protein 1 subunit beta	GSMUA_Achr2T01800_001T-complex protein 1 subunit beta	0	0.73	0	1	1
1664	Acyl-coenzyme A oxidase 2, peroxisomal	GSMUA_Achr2T22160_001 (+1)	0	0.73	0	1	1
1665	GSMUA_Achr3T12590_001 Probable inactive purple acid phosphatase 29	GSMUA_Achr3T12590_001Probable inactive purple acid phosphatase 29	0	0.73	0	1	1
1666	GSMUA_Achr4T09320_001 Putative Elongation factor Ts	GSMUA_Achr4T09320_001Putative Elongation factor Ts	0	0.73	0	1	1
1667	Tropinone reductase homolog At1g07440	GSMUA_Achr5T04560_001 (+4)	0	0.73	0	1	1
1668	Malate dehydrogenase, chloroplastic	GSMUA_Achr5T23320_001	0	0.73	0	1	1
1669	Phospholipid hydroperoxide glutathione peroxidase 1, chloroplastic	GSMUA_Achr5T24260_001 (+3)	0	0.73	0	1	1
1670	Formamidase	GSMUA_Achr6T34720_001	0	0.73	0	1	1
1671	GSMUA_Achr7T04340_001 Elicitor-responsive protein 3	GSMUA_Achr7T04340_001Elicitor-responsive protein 3	0	0.73	0	1	1
1672	Heat shock cognate 70 kDa protein	GSMUA_Achr7T15160_001	0	0.73	0	1	1
1673	Coatomer subunit zeta-1	GSMUA_Achr7T15270_001	0	0.73	0	1	1
1674	Uridine 5'-monophosphate synthase (Fragment)	GSMUA_Achr8T29590_001	0	0.73	0	1	1
1675	Actin	GSMUA_AchrUn_randomT01440_001	0	0.73	0	1	1
1676	KMMuB_chr10_G29545	KMMuB_chr10_G29545	0	0.73	0	1	1
1677	KMMuB_chr11_G32462	KMMuB_chr11_G32462	0	0.73	0	1	1
1678	KMMuB_chr2_G05150	KMMuB_chr2_G05150 (+5)	0	0.73	0	1	1
1679	KMMuB_chr3_G07743	KMMuB_chr3_G07743 (+5)	0	0.73	0	1	1
1680	KMMuB_chr4_G10094	KMMuB_chr4_G10094	0	0.73	0	1	1
1681	KMMuB_chr4_G10713	KMMuB_chr4_G10713	0	0.73	0	1	1
1682	KMMuB_chr6_G18366	KMMuB_chr6_G18366 (+3)	0	0.73	0	1	1
1683	KMMuB_chr6_G18468	KMMuB_chr6_G18468 (+1)	0	0.73	0	1	1
1684	KMMuB_chr8_G22573	KMMuB_chr8_G22573	0	0.73	0	1	1
1685	KMMuB_chr8_G23244	KMMuB_chr8_G23244 (+1)	0	0.73	0	1	1
1686	KMMuB_chr8_G23653	KMMuB_chr8_G23653	0	0.73	0	1	1
1687	KMMuB_chr9_G25639	KMMuB_chr9_G25639	0	0.73	0	1	1
1688	KMMuB_chrUn_random_G35668	KMMuB_chrUn_random_G35668	0	0.73	0	1	1
1689	KMMuB_chrUn_random_G38715	KMMuB_chrUn_random_G38715	0	0.73	0	1	1
1690	Mitogen-activated protein kinase 1	GSMUA_Achr10T00980_001 (+5)	0	0.73	0	1	1
1691	Small nuclear ribonucleoprotein Sm D3	GSMUA_Achr10T07280_001 (+3)	0	0.73	0	1	1
1692	Isoleucyl-tRNA synthetase, cytoplasmic	GSMUA_Achr10T10140_001 (+1)	0	0.73	0	1	1
1693	40S ribosomal protein S25-4	GSMUA_Achr10T15690_001 (+2)	0.73	0.73	1	1	1
1694	Putative ATPase family AAA domain-containing protein 3	GSMUA_Achr10T20480_001 (+5)	0	0.73	0	1	1
1695	ADP,ATP carrier protein 1, chloroplastic	GSMUA_Achr10T28360_001 (+1)	0	0.73	0	1	1
1696	Mitogen-activated protein kinase homolog MMK2	GSMUA_Achr11T02910_001 (+6)	0	0.73	0	1	1
1697	NPL4-like protein	GSMUA_Achr11T13750_001 (+1)	0	0.73	0	1	1
1698	Hypothetical protein	GSMUA_Achr11T20200_001 (+1)	0	0.73	0	1	1
1699	Isocitrate dehydrogenase [NADP]	GSMUA_Achr1T05110_001	0	0.73	0	1	1
1700	Putative Monoglyceride lipase	GSMUA_Achr1T08950_001 (+1)	0	0.73	0	1	1
1701	Serine/threonine-protein phosphatase PP2A-1 catalytic subunit	GSMUA_Achr1T11730_001 (+2)	0	0.73	0	1	1
1702	GSMUA_Achr1T13710_001 Heat shock protein 101	GSMUA_Achr1T13710_001Heat shock protein 101	0	0.73	0	1	1
1703	GSMUA_Achr1T21570_001 Inositol-3-phosphate synthase	GSMUA_Achr1T21570_001Inositol-3-phosphate synthase	0	0.73	0	1	1
1704	LL-diaminopimelate aminotransferase, chloroplastic	GSMUA_Achr1T22750_001	0	0.73	0	1	1
1705	expressed protein	GSMUA_Achr2T00950_001 (+3)	0	0.73	0	1	1
1706	GSMUA_Achr2T02770_001 Naringenin,2-oxoglutarate 3-dioxygenase (Fragment)	GSMUA_Achr2T02770_001Naringenin,2-oxoglutarate 3-dioxygenase (Fragment)	0	0.73	0	1	1
1707	FG-GAP repeat-containing protein, putative, expressed	GSMUA_Achr2T12270_001	0	0.73	0	1	1
1708	Protein translation factor SUI1 homolog	GSMUA_Achr2T14050_001 (+10)	0	0.73	0	1	1
1709	GSMUA_Achr2T21920_001 FYVE zinc finger family protein, expressed	GSMUA_Achr2T21920_001FYVE zinc finger family protein, expressed	0	0.73	0	1	1
1710	Putative Probable gibberellin receptor GID1L3	GSMUA_Achr3T06860_001 (+1)	0	0.73	0	1	1
1711	proteasome-related, putative, expressed	GSMUA_Achr3T16460_001	0	0.73	0	1	1
1712	GSMUA_Achr3T18600_001 40S ribosomal protein S27-2	GSMUA_Achr3T18600_00140S ribosomal protein S27-2	0	0.73	0	1	1
1713	Pyruvate kinase isozyme G, chloroplastic	GSMUA_Achr4T21740_001 (+1)	0	0.73	0	1	1
1714	GSMUA_Achr4T24900_001 Putative Copper chaperone for superoxide dismutase	GSMUA_Achr4T24900_001Putative Copper chaperone for superoxide dismutase	0	0.73	0	1	1
1715	Pyruvate decarboxylase isozyme 2	GSMUA_Achr5T07390_001	0	0.73	0	1	1
1716	GSMUA_Achr6T05140_001 Uncharacterized protein At2g34160	GSMUA_Achr6T05140_001Uncharacterized protein At2g34160	0	0.73	0	1	1
1717	VHS and GAT domain containing protein, expressed	GSMUA_Achr6T17680_001 (+1)	0	0.73	0	1	1
1718	Iron-sulfur cluster assembly enzyme ISCU, mitochondrial	GSMUA_Achr6T22070_001	0	0.73	0	1	1
1719	LIMR family protein At5g01460	GSMUA_Achr6T32830_001 (+3)	0	0.73	0	1	1
1720	pectinacetylesterase domain containing protein, expressed	GSMUA_Achr7T07220_001	0	0.73	0	1	1
1721	Protein transport protein Sec61 subunit beta	GSMUA_Achr7T22710_001	0	0.73	0	1	1
1722	Putative glucose-6-phosphate 1-epimerase	GSMUA_Achr7T25580_001	0	0.73	0	1	1
1723	GSMUA_Achr7T25580_001 Putative glucose-6-phosphate 1-epimerase	GSMUA_Achr7T25580_001Putative glucose-6-phosphate 1-epimerase	0	0.73	0	1	1
1724	Anthocyanidin reductase	GSMUA_Achr8T01490_001 (+1)	0	0.73	0	1	1
1725	Putative Importin subunit beta	GSMUA_Achr8T01910_001 (+1)	0	0.73	0	1	1
1726	GSMUA_Achr8T03250_001 UPF0727 protein	GSMUA_Achr8T03250_001UPF0727 protein	0	0.73	0	1	1
1727	GSMUA_Achr8T14200_001 Mitochondrial outer membrane protein porin of 36 kDa	GSMUA_Achr8T14200_001Mitochondrial outer membrane protein porin of 36 kDa	0	0.73	0	1	1
1728	Putative Probable phosphomevalonate kinase	GSMUA_Achr8T14640_001 (+1)	0	0.73	0	1	1
1729	GSMUA_Achr8T31160_001 Putative Xaa-Pro aminopeptidase 1	GSMUA_Achr8T31160_001Putative Xaa-Pro aminopeptidase 1	0	0.73	0	1	1
1730	Glucose-6-phosphate isomerase	GSMUA_Achr9T15100_001	0	0.73	0	1	1
1731	Putative 1-aminocyclopropane-1-carboxylate deaminase	GSMUA_Achr9T15740_001 (+1)	0	0.73	0	1	1
1732	Branched-chain-amino-acid aminotransferase-like protein 2	GSMUA_Achr9T17460_001 (+1)	0	0.73	0	1	1
1733	GSMUA_Achr9T17530_001 endo-1,3;1,4-beta-D-glucanase precursor, putative, expressed	GSMUA_Achr9T17530_001endo-1,3;1,4-beta-D-glucanase precursor, putative, expressed (+1)	0	0.73	0	1	1
1734	2Fe-2S ferredoxin	GSMUA_Achr9T18160_001	0	0.73	0	1	1
1735	DEAD-box ATP-dependent RNA helicase 34	GSMUA_Achr9T23810_001	0	0.73	0	1	1
1736	Agmatine deiminase	GSMUA_Achr9T28110_001 (+1)	0	0.73	0	1	1
1737	GSMUA_Achr9T30280_001 Putative aconitate hydratase, cytoplasmic	GSMUA_Achr9T30280_001Putative aconitate hydratase, cytoplasmic	0	0.73	0	1	1
1738	KMMuB_chr10_G30149	KMMuB_chr10_G30149	0	0.73	0	1	1
1739	KMMuB_chr10_G31428	KMMuB_chr10_G31428 (+1)	0	0.73	0	1	1
1740	KMMuB_chr11_G32542	KMMuB_chr11_G32542	0	0.73	0	1	1
1741	KMMuB_chr11_G33706	KMMuB_chr11_G33706	0	0.73	0	1	1
1742	KMMuB_chr1_G00702	KMMuB_chr1_G00702 (+1)	0	0.73	0	1	1
1743	KMMuB_chr1_G00979	KMMuB_chr1_G00979	0	0.73	0	1	1
1744	KMMuB_chr1_G01504	KMMuB_chr1_G01504	0	0.73	0	1	1
1745	KMMuB_chr1_G02099	KMMuB_chr1_G02099	0	0.73	0	1	1
1746	KMMuB_chr2_G03832	KMMuB_chr2_G03832 (+5)	0.73	0.73	1	1	1
1747	KMMuB_chr2_G04822	KMMuB_chr2_G04822	0	0.73	0	1	1
1748	KMMuB_chr3_G08114	KMMuB_chr3_G08114	0	0.73	0	1	1
1749	KMMuB_chr4_G09121	KMMuB_chr4_G09121 (+1)	0	0.73	0	1	1
1750	KMMuB_chr4_G09791	KMMuB_chr4_G09791	0	0.73	0	1	1
1751	KMMuB_chr4_G09803	KMMuB_chr4_G09803 (+1)	0	0.73	0	1	1
1752	KMMuB_chr6_G15362	KMMuB_chr6_G15362	0	0.73	0	1	1
1753	KMMuB_chr6_G15851	KMMuB_chr6_G15851	0	0.73	0	1	1
1754	KMMuB_chr6_G15891	KMMuB_chr6_G15891	0	0.73	0	1	1
1755	KMMuB_chr6_G17585	KMMuB_chr6_G17585 (+1)	0	0.73	0	1	1
1756	KMMuB_chr6_G18072	KMMuB_chr6_G18072	0	0.73	0	1	1
1757	KMMuB_chr7_G19488	KMMuB_chr7_G19488 (+1)	0	0.73	0	1	1
1758	KMMuB_chr7_G19762	KMMuB_chr7_G19762 (+1)	0	0.73	0	1	1
1759	KMMuB_chr8_G24271	KMMuB_chr8_G24271 (+1)	0	0.73	0	1	1
1760	KMMuB_chr8_G24725	KMMuB_chr8_G24725 (+1)	0	0.73	0	1	1
1761	KMMuB_chr8_G24785	KMMuB_chr8_G24785	0	0.73	0	1	1
1762	KMMuB_chr8_G24926	KMMuB_chr8_G24926 (+2)	0	0.73	0	1	1
1763	KMMuB_chr9_G25425	KMMuB_chr9_G25425 (+4)	0	0.73	0	1	1
1764	KMMuB_chr9_G26459	KMMuB_chr9_G26459	0	0.73	0	1	1
1765	Putative uncharacterized protein	GSMUA_Achr11T04170_001 (+1)	0.73	0.73	3	1	3
1766	KMMuB_chr7_G20687	KMMuB_chr7_G20687 (+2)	0	0.73	0	1	1
1767	KMMuB_chr7_G18680	KMMuB_chr7_G18680	0.73	0.72	2	1	2
1768	plasminogen activator inhibitor 1 RNA-binding protein, putative, expressed	GSMUA_Achr9T05920_001 (+1)	0.73	0.71	1	2	2
1769	KMMuB_chr6_G16220	KMMuB_chr6_G16220	0.73	0.7	1	3	3
1770	KMMuB_chr8_G24007	KMMuB_chr8_G24007	1	0.7	3	1	3
1771	GSMUA_Achr9T16120_001 Betaine aldehyde dehydrogenase 1, chloroplastic	GSMUA_Achr9T16120_001Betaine aldehyde dehydrogenase 1, chloroplastic	0.73	0.7	1	1	1
1772	KMMuB_chr10_G29656	KMMuB_chr10_G29656	0.74	0.68	4	1	4
1773	KMMuB_chr6_G17201-R	KMMuB_chr6_G17201-R	0.74	0.67	4	1	4
1774	Reticulon-like protein B5	GSMUA_Achr10T22000_001 (+1)	0.73	0.64	1	1	1
1775	KMMuB_chr2_G04568	KMMuB_chr2_G04568	0.74	0.62	4	2	4
1776	Putative Prefoldin subunit 6	GSMUA_Achr10T14320_001 (+3)	0.73	0.59	2	1	2
1777	Hypersensitive-induced response protein 1	GSMUA_Achr7T23910_001 (+1)	0.73	0.57	2	2	2
1778	Hypothetical protein	GSMUA_Achr8T31760_001	1	0.52	2	2	2
1779	Acyl carrier protein, mitochondrial	GSMUA_Achr1T11200_001 (+1)	0.74	0.49	3	3	3
1780	Serine carboxypeptidase II-2 (Fragment)	GSMUA_Achr7T19430_001	0.73	0.48	3	2	3
1781	Glutathione S-transferase 3	GSMUA_Achr11T20440_001	0.74	0.48	3	1	3
1782	NDP1, putative, expressed	GSMUA_Achr10T00450_001	0.92	0.46	2	2	2
1783	GSMUA_Achr7T21080_001-R	GSMUA_Achr7T21080_001-R	0.74	0.43	4	2	4
1784	Ras-related protein Rab7	GSMUA_Achr7T14370_001	1	0.39	1	1	1
1785	Beta-glucosidase 1	GSMUA_Achr3T29530_001	0.99	0.38	3	2	3
1786	retrotransposon protein, putative, unclassified, expressed	GSMUA_Achr5T00320_001	0.73	0.36	1	1	1
1787	KMMuB_chr3_G08304	KMMuB_chr3_G08304	0.73	0.33	1	1	1
1788	GSMUA_Achr8T14150_001 dual specificity protein phosphatase, putative, expressed	GSMUA_Achr8T14150_001dual specificity protein phosphatase, putative, expressed	0.74	0.32	1	1	1
1789	60S ribosomal protein L5	GSMUA_Achr10T04230_001 (+1)	1	0.26	4	1	4
1790	Putative selenium-binding protein	GSMUA_Achr7T02760_001	0.74	0.25	2	1	2
1791	KMMuB_chr7_G21257	KMMuB_chr7_G21257	0.74	0.24	4	1	4
1792	4-hydroxy-3-methylbut-2-en-1-yl diphosphate synthase	GSMUA_Achr1T08940_001	0.73	0.23	4	1	4
1793	4,5-DOPA dioxygenase extradiol-like protein	GSMUA_Achr8T08330_001	1	0.22	3	1	3
1794	KMMuB_chr3_G07898	KMMuB_chr3_G07898	1	0.21	3	1	3
1795	Villin-2	GSMUA_Achr3T08560_001	0.74	0.21	2	1	2
1796	Putative 4-alpha-glucanotransferase	GSMUA_Achr3T08780_001	0.73	0.19	3	1	3
1797	KMMuB_chr6_G18442	KMMuB_chr6_G18442	1	0.17	5	1	5
1798	Hypothetical protein	GSMUA_Achr5T27780_001	0.73	0.17	2	1	2
1799	KMMuB_chr8_G24658	KMMuB_chr8_G24658 (+1)	1	0.16	4	2	4
1800	KMMuB_chr10_G29658	KMMuB_chr10_G29658	0.74	0.14	4	1	4
1801	Probable serine/threonine-protein kinase At5g41260	GSMUA_Achr10T00640_001 (+13)	0.74	0.14	2	1	2
1802	plasminogen activator inhibitor 1 RNA-binding protein, putative, expressed	GSMUA_Achr7T25080_001	0.73	0.14	1	1	1
1803	Putative cupin domain containing protein, expressed	GSMUA_Achr4T04730_001	1	0	5	0	5
1804	Lipoxygenase 1	GSMUA_Achr6T25090_001	1	0	4	0	4
1805	GSMUA_Achr6T27190_001 Glucose-1-phosphate adenylyltransferase large subunit 2, chloroplastic	GSMUA_Achr6T27190_001Glucose-1-phosphate adenylyltransferase large subunit 2, chloroplastic	1	0	4	0	4
1806	Superoxide dismutase [Mn] 3.1, mitochondrial	GSMUA_Achr3T18000_001	1	0	4	0	4
1807	KMMuB_chr7_G18848	KMMuB_chr7_G18848	1	0	4	0	4
1808	KMMuB_chr3_G07608	KMMuB_chr3_G07608	1	0	4	0	4
1809	KMMuB_chr2_G03590	KMMuB_chr2_G03590	1	0	4	0	4
1810	Fumarate hydratase 1, mitochondrial	GSMUA_Achr11T21550_001	1	0	4	0	4
1811	GSMUA_Achr1T06370_001 Caffeic acid 3-O-methyltransferase	GSMUA_Achr1T06370_001Caffeic acid 3-O-methyltransferase	1	0	3	0	3
1812	GSMUA_Achr5T10010_001 V-type proton ATPase subunit G	GSMUA_Achr5T10010_001V-type proton ATPase subunit G	1	0	3	0	3
1813	KMMuB_chr4_G08659	KMMuB_chr4_G08659	1	0	4	0	4
1814	KMMuB_chr9_G25967	KMMuB_chr9_G25967	1	0	4	0	4
1815	KMMuB_chr5_G11825	KMMuB_chr5_G11825	1	0	3	0	3
1816	KMMuB_chr8_G23047	KMMuB_chr8_G23047 (+1)	1	0	3	0	3
1817	KMMuB_chr5_G11728	KMMuB_chr5_G11728	1	0	3	0	3
1818	Probable mannitol dehydrogenase	GSMUA_Achr9T27270_001	1	0	4	0	4
1819	KMMuB_chr8_G24037	KMMuB_chr8_G24037	1	0	4	0	4
1820	Two pore calcium channel protein 1	GSMUA_Achr4T15270_001 (+1)	1	0	4	0	4
1821	GSMUA_Achr3T18480_001 Cysteine proteinase inhibitor 12	GSMUA_Achr3T18480_001Cysteine proteinase inhibitor 12	0.74	0	4	0	4
1822	Putative Lysosomal alpha-mannosidase	GSMUA_Achr8T00520_001	1	0	5	0	5
1823	GSMUA_Achr3T12980_001 Plastid-lipid-associated protein, chloroplastic	GSMUA_Achr3T12980_001Plastid-lipid-associated protein, chloroplastic	1	0	4	0	4
1824	GSMUA_Achr9T16110_001 Germin-like protein 8-14	GSMUA_Achr9T16110_001Germin-like protein 8-14	1	0	4	0	4
1825	Putative Polyneuridine-aldehyde esterase	GSMUA_AchrUn_randomT19430_001	1	0	4	0	4
1826	Putative Ribonuclease 1	GSMUA_Achr9T07930_001	1	0	5	0	5
1827	KMMuB_chr6_G15749	KMMuB_chr6_G15749	1	0	4	0	4
1828	KMMuB_chr7_G18567	KMMuB_chr7_G18567	1	0	4	0	4
1829	Putative Stem-specific protein TSJT1	GSMUA_Achr3T30980_001	0.99	0	4	0	4
1830	Alpha-glucan water dikinase, chloroplastic	GSMUA_Achr3T14470_001	1	0	4	0	4
1831	CBL-interacting protein kinase 32	GSMUA_Achr11T19940_001	1	0	4	0	4
1832	Putative Polyneuridine-aldehyde esterase	GSMUA_AchrUn_randomT25250_001	0.74	0	4	0	4
1833	KMMuB_chr3_G07831	KMMuB_chr3_G07831	1	0	4	0	4
1834	KMMuB_chr3_G06700	KMMuB_chr3_G06700	0.73	0	3	0	3
1835	KMMuB_chr4_G08503	KMMuB_chr4_G08503	1	0	2	0	2
1836	KMMuB_chr2_G04962	KMMuB_chr2_G04962	1	0	2	0	2
1837	Gamma-soluble NSF attachment protein	GSMUA_Achr11T13690_001 (+1)	1	0	4	0	4
1838	GSMUA_Achr6T05830_001 Probable aquaporin TIP2-2	GSMUA_Achr6T05830_001Probable aquaporin TIP2-2	1	0	4	0	4
1839	IAA-amino acid hydrolase ILR1-like 1	GSMUA_Achr4T15750_001	1	0	4	0	4
1840	KMMuB_chr6_G16543	KMMuB_chr6_G16543 (+1)	1	0	4	0	4
1841	KMMuB_chr9_G26457	KMMuB_chr9_G26457	0.99	0	4	0	4
1842	Putative Cytochrome P450 71D10	GSMUA_Achr11T26470_001	0.74	0	5	0	5
1843	LTPL11 - Protease inhibitor/seed storage/LTP family protein precursor, expressed	GSMUA_Achr11T19820_001	1	0	4	0	4
1844	Glucan endo-1,3-beta-glucosidase 7	GSMUA_Achr6T31650_001	1	0	3	0	3
1845	Ribonuclease 2	GSMUA_Achr7T23750_001	1	0	3	0	3
1846	nifU, putative, expressed	GSMUA_AchrUn_randomT12320_001	1	0	3	0	3
1847	KMMuB_chr7_G21104	KMMuB_chr7_G21104 (+1)	1	0	3	0	3
1848	Arginine biosynthesis bifunctional protein ArgJ, chloroplastic	GSMUA_Achr10T13560_001 (+1)	1	0	3	0	3
1849	ATP-dependent Clp protease ATP-binding subunit clpA homolog CD4B, chloroplastic	GSMUA_Achr8T09160_001	0.98	0	3	0	3
1850	Putative UPF0133 protein Synpcc7942_0464	GSMUA_AchrUn_randomT13130_001	0.74	0	3	0	3
1851	Unknown protein DS12 from 2D-PAGE of leaf, chloroplastic	GSMUA_Achr8T29680_001 (+1)	0.74	0	4	0	4
1852	GSMUA_Achr1T09400_001 Glucose-1-phosphate adenylyltransferase small subunit, chloroplastic	GSMUA_Achr1T09400_001Glucose-1-phosphate adenylyltransferase small subunit, chloroplastic	0.74	0	4	0	4
1853	Protein IN2-1 homolog B	GSMUA_Achr10T03200_001 (+1)	0.74	0	4	0	4
1854	Pectinesterase 3	GSMUA_Achr11T05430_001	0.74	0	4	0	4
1855	60S acidic ribosomal protein P2A	GSMUA_Achr4T02910_001	0.74	0	4	0	4
1856	GSMUA_Achr5T09540_001 Putative uncharacterized protein	GSMUA_Achr5T09540_001Putative uncharacterized protein (+1)	0.74	0	4	0	4
1857	GSMUA_Achr7T03240_001 Hypothetical protein	GSMUA_Achr7T03240_001Hypothetical protein	0.74	0	4	0	4
1858	Putative Protein thiJ	GSMUA_Achr8T19930_001	0.74	0	4	0	4
1859	oryzain beta chain precursor, putative, expressed	GSMUA_AchrUn_randomT24280_001	0.74	0	4	0	4
1860	KMMuB_chr10_G30397	KMMuB_chr10_G30397	0.74	0	4	0	4
1861	KMMuB_chr4_G08808	KMMuB_chr4_G08808	0.74	0	4	0	4
1862	KMMuB_chr5_G12679	KMMuB_chr5_G12679	0.74	0	4	0	4
1863	KMMuB_chr8_G22240	KMMuB_chr8_G22240	0.74	0	4	0	4
1864	KMMuB_chrUn_random_G38626	KMMuB_chrUn_random_G38626	0.74	0	4	0	4
1865	Putative G3BP-like protein	GSMUA_Achr11T02470_001 (+4)	0.74	0	4	0	4
1866	Hypothetical protein	GSMUA_Achr10T00530_001	0.74	0	4	0	4
1867	GSMUA_Achr1T05200_001 Putative Bowman-Birk type proteinase inhibitor 2	GSMUA_Achr1T05200_001Putative Bowman-Birk type proteinase inhibitor 2	1	0	3	0	3
1868	WD40-like Beta Propeller Repeat family protein, expressed	GSMUA_Achr11T04830_001	0.74	0	4	0	4
1869	Putative 1-aminocyclopropane-1-carboxylate oxidase homolog 4	GSMUA_Achr10T05420_001	1	0	3	0	3
1870	S-norcoclaurine synthase 1	GSMUA_Achr11T04470_001 (+1)	1	0	4	0	4
1871	GSMUA_Achr5T18810_001 Enolase	GSMUA_Achr5T18810_001Enolase	1	0	3	0	3
1872	KMMuB_chr6_G17448	KMMuB_chr6_G17448	1	0	3	0	3
1873	GSMUA_Achr6T07940_001 Glutamate-1-semialdehyde 2,1-aminomutase, chloroplastic	GSMUA_Achr6T07940_001Glutamate-1-semialdehyde 2,1-aminomutase, chloroplastic	1	0	3	0	3
1874	GSMUA_Achr1T10520_001 V-type proton ATPase catalytic subunit A	GSMUA_Achr1T10520_001V-type proton ATPase catalytic subunit A	0.99	0	3	0	3
1875	GSMUA_Achr5T13870_001 3-hydroxyisobutyryl-CoA hydrolase 1	GSMUA_Achr5T13870_0013-hydroxyisobutyryl-CoA hydrolase 1	0.98	0	3	0	3
1876	KMMuB_chr10_G30931	KMMuB_chr10_G30931	0.73	0	4	0	4
1877	Putative uncharacterized protein	GSMUA_Achr7T02050_001 (+1)	0.74	0	3	0	3
1878	Putative Horcolin	GSMUA_Achr9T10830_001	0.74	0	3	0	3
1879	FAM10 family protein At4g22670	GSMUA_Achr5T14490_001	0.73	0	3	0	3
1880	Putative Long-chain-fatty-acid--CoA ligase 3	GSMUA_Achr1T13190_001	1	0	2	0	2
1881	GSMUA_Achr6T05970_001 Anthranilate synthase component II	GSMUA_Achr6T05970_001Anthranilate synthase component II	1	0	2	0	2
1882	GSMUA_Achr7T17790_001 Probable L-ascorbate peroxidase 4	GSMUA_Achr7T17790_001Probable L-ascorbate peroxidase 4	1	0	2	0	2
1883	KMMuB_chr3_G05947	KMMuB_chr3_G05947	1	0	2	0	2
1884	rickettsia 17 kDa surface antigen family protein, expressed	GSMUA_Achr10T04430_001	1	0	4	0	4
1885	Rab GDP dissociation inhibitor alpha	GSMUA_Achr7T23620_001	1	0	2	0	2
1886	KMMuB_chr4_G08599	KMMuB_chr4_G08599	0.99	0	2	0	2
1887	KMMuB_chr4_G08876	KMMuB_chr4_G08876 (+1)	1	0	3	0	3
1888	Proteasome subunit beta type-2-A	GSMUA_Achr10T08560_001 (+3)	0.74	0	3	0	3
1889	Dehydrogenase/reductase SDR family member 12	GSMUA_Achr10T21050_001	0.74	0	3	0	3
1890	Putative Thiamin pyrophosphokinase 1	GSMUA_Achr11T05640_001	0.74	0	3	0	3
1891	Putative Proactivator polypeptide	GSMUA_Achr11T10640_001 (+1)	0.74	0	3	0	3
1892	Putative Proactivator polypeptide	GSMUA_Achr11T19740_001 (+1)	0.74	0	3	0	3
1893	Putative Leucoanthocyanidin dioxygenase	GSMUA_Achr1T05280_001 (+1)	0.74	0	3	0	3
1894	Hypothetical protein	GSMUA_Achr1T05480_001	0.74	0	3	0	3
1895	Putative Oligopeptidase A	GSMUA_Achr1T17790_001	0.74	0	3	0	3
1896	Putative 18 kDa seed maturation protein	GSMUA_Achr1T19670_001	0.74	0	3	0	3
1897	Hypothetical protein	GSMUA_Achr6T10240_001 (+1)	0.74	0	3	0	3
1898	Protein HIRA	GSMUA_Achr7T03320_001	0.74	0	3	0	3
1899	GSMUA_Achr7T08560_001 3-hydroxyisobutyryl-CoA hydrolase-like protein 3	GSMUA_Achr7T08560_0013-hydroxyisobutyryl-CoA hydrolase-like protein 3	0.74	0	3	0	3
1900	GSMUA_Achr7T20850_001 Pyrophosphate-energized vacuolar membrane proton pump	GSMUA_Achr7T20850_001Pyrophosphate-energized vacuolar membrane proton pump	0.74	0	3	0	3
1901	2,3-bisphosphoglycerate-independent phosphoglycerate mutase	GSMUA_Achr7T21890_001	0.74	0	3	0	3
1902	60S acidic ribosomal protein P2B	GSMUA_Achr7T25500_001 (+1)	0.74	0	3	0	3
1903	GSMUA_Achr8T01040_001 Thioredoxin F2, chloroplastic	GSMUA_Achr8T01040_001Thioredoxin F2, chloroplastic	0.74	0	3	0	3
1904	Geranylgeranyl pyrophosphate synthase, chloroplastic	GSMUA_Achr9T23020_001 (+1)	0.74	0	3	0	3
1905	Phosphomannomutase	GSMUA_Achr9T23680_001 (+1)	0.74	0	3	0	3
1906	Mitochondrial import receptor subunit TOM20	GSMUA_AchrUn_randomT00960_001	1	0	3	0	3
1907	tetraspanin family protein, putative, expressed	GSMUA_AchrUn_randomT04720_001	0.74	0	3	0	3
1908	ATP-dependent Clp protease proteolytic subunit 2, mitochondrial	GSMUA_AchrUn_randomT04860_001	0.74	0	3	0	3
1909	GLTP domain containing protein, putative, expressed	GSMUA_AchrUn_randomT16620_001	0.74	0	3	0	3
1910	Peroxidase	GSMUA_AchrUn_randomT25180_001	0.74	0	3	0	3
1911	KMMuB_chr1_G01868	KMMuB_chr1_G01868 (+2)	0.74	0	3	0	3
1912	KMMuB_chr3_G06330	KMMuB_chr3_G06330 (+1)	0.74	0	3	0	3
1913	KMMuB_chr5_G12023	KMMuB_chr5_G12023 (+2)	0.74	0	3	0	3
1914	KMMuB_chr6_G15395	KMMuB_chr6_G15395 (+1)	0.74	0	3	0	3
1915	KMMuB_chr8_G24398	KMMuB_chr8_G24398	0.74	0	3	0	3
1916	GSMUA_Achr1T23880_001 Putative UDP-N-acetylglucosamine--N-acetylmuramyl-(pentapeptide)...	GSMUA_Achr1T23880_001Putative UDP-N-acetylglucosamine--N-acetylmuramyl-(pentapeptide)...	0.73	0	3	0	3
1917	UPF0047 protein yjbQ	GSMUA_Achr1T27920_001	0.73	0	3	0	3
1918	NADH-ubiquinone oxidoreductase 75 kDa subunit, mitochondrial	GSMUA_Achr2T06690_001	0.73	0	3	0	3
1919	GSMUA_Achr3T08780_001 Putative 4-alpha-glucanotransferase	GSMUA_Achr3T08780_001Putative 4-alpha-glucanotransferase	0.73	0	3	0	3
1920	GSMUA_Achr5T14560_001 60S ribosomal protein L17-1	GSMUA_Achr5T14560_00160S ribosomal protein L17-1	0.73	0	3	0	3
1921	GSMUA_Achr8T30900_001 Phosphoglucomutase, cytoplasmic 2	GSMUA_Achr8T30900_001Phosphoglucomutase, cytoplasmic 2	0.73	0	3	0	3
1922	GSMUA_Achr9T01620_001 Serine hydroxymethyltransferase 2	GSMUA_Achr9T01620_001Serine hydroxymethyltransferase 2	0.73	0	3	0	3
1923	Probable voltage-gated potassium channel subunit beta	GSMUA_Achr9T23530_001	0.73	0	3	0	3
1924	Putative Whole genome shotgun sequence of line PN40024, scaffold_0.assembly12x (Fragment)	GSMUA_AchrUn_randomT09900_001 (+1)	0.73	0	3	0	3
1925	KMMuB_chr10_G30796	KMMuB_chr10_G30796	0.73	0	3	0	3
1926	KMMuB_chr5_G13063	KMMuB_chr5_G13063 (+1)	0.73	0	3	0	3
1927	KMMuB_chr5_G14640	KMMuB_chr5_G14640	0.73	0	3	0	3
1928	KMMuB_chr6_G15580	KMMuB_chr6_G15580	0.73	0	3	0	3
1929	KMMuB_chr7_G18729	KMMuB_chr7_G18729	0.73	0	3	0	3
1930	KMMuB_chr8_G24155	KMMuB_chr8_G24155 (+2)	0.73	0	3	0	3
1931	KMMuB_chr9_G27907	KMMuB_chr9_G27907	0.74	0	3	0	3
1932	Metallothionein-like protein type 3	GSMUA_Achr3T16210_001 (+1)	0.74	0	3	0	3
1933	GSMUA_Achr3T11040_001 ADP,ATP carrier protein, mitochondrial	GSMUA_Achr3T11040_001ADP,ATP carrier protein, mitochondrial	0.73	0	3	0	3
1934	KMMuB_chr7_G18958	KMMuB_chr7_G18958 (+1)	0.99	0	3	0	3
1935	ATP synthase subunit delta', mitochondrial	GSMUA_Achr1T00580_001	0.73	0	3	0	3
1936	Uncharacterized GPI-anchored protein At4g28100	GSMUA_Achr8T03700_001 (+1)	0.73	0	3	0	3
1937	KMMuB_chr2_G03254	KMMuB_chr2_G03254	1	0	2	0	2
1938	GSMUA_Achr1T16970_001 Protein disulfide-isomerase	GSMUA_Achr1T16970_001Protein disulfide-isomerase	0.74	0	3	0	3
1939	GSMUA_Achr3T27620_001 RuBisCO large subunit-binding protein subunit beta, chloroplastic	GSMUA_Achr3T27620_001RuBisCO large subunit-binding protein subunit beta, chloroplastic	0.73	0	3	0	3
1940	3-oxoacyl-[acyl-carrier-protein] reductase 3, chloroplastic	GSMUA_Achr9T07760_001 (+1)	0.73	0	4	0	4
1941	GSMUA_Achr5T25000_001 Pyruvate dehydrogenase E1 component subunit beta, mitochondrial	GSMUA_Achr5T25000_001Pyruvate dehydrogenase E1 component subunit beta, mitochondrial	0.74	0	2	0	2
1942	KMMuB_chr1_G00260	KMMuB_chr1_G00260	0.74	0	2	0	2
1943	KMMuB_chr4_G08408	KMMuB_chr4_G08408	0.74	0	2	0	2
1944	KMMuB_chr3_G07100	KMMuB_chr3_G07100	0.74	0	3	0	3
1945	KMMuB_chr11_G34275	KMMuB_chr11_G34275	1	0	1	0	1
1946	KMMuB_chr9_G25966	KMMuB_chr9_G25966	0.73	0	1	0	1
1947	RuBisCO large subunit-binding protein subunit beta, chloroplastic	GSMUA_Achr9T23240_001	0.74	0	2	0	2
1948	1,2-dihydroxy-3-keto-5-methylthiopentene dioxygenase 2	GSMUA_Achr1T14110_001 (+1)	0.74	0	4	0	4
1949	Putative Adenylyl cyclase-associated protein	GSMUA_Achr1T27080_001 (+1)	0.74	0	4	0	4
1950	Putative NADH dehydrogenase [ubiquinone] 1 alpha subcomplex subunit 8	GSMUA_Achr3T17940_001 (+3)	0.74	0	4	0	4
1951	RuBisCO large subunit-binding protein subunit beta, chloroplastic	GSMUA_Achr3T27620_001	0.74	0	2	0	2
1952	GSMUA_Achr4T08830_001 V-type proton ATPase subunit C	GSMUA_Achr4T08830_001V-type proton ATPase subunit C	0.74	0	2	0	2
1953	Putative Mitochondrial Rho GTPase 1	GSMUA_AchrUn_randomT01140_001	0.74	0	2	0	2
1954	KMMuB_chr1_G01513	KMMuB_chr1_G01513 (+1)	0.74	0	2	0	2
1955	KMMuB_chr2_G04043	KMMuB_chr2_G04043 (+2)	0.74	0	2	0	2
1956	KMMuB_chr3_G05895	KMMuB_chr3_G05895	0.74	0	2	0	2
1957	KMMuB_chr4_G09441	KMMuB_chr4_G09441	0.74	0	2	0	2
1958	KMMuB_chr5_G14685	KMMuB_chr5_G14685	0.74	0	2	0	2
1959	KMMuB_chr6_G17043	KMMuB_chr6_G17043 (+1)	0.74	0	4	0	4
1960	KMMuB_chr8_G22643	KMMuB_chr8_G22643 (+1)	0.74	0	2	0	2
1961	KMMuB_chrUn_random_G36885	KMMuB_chrUn_random_G36885	0.74	0	2	0	2
1962	60S ribosomal protein L7-4	GSMUA_Achr10T06250_001	0.73	0	2	0	2
1963	Probable glutathione S-transferase parA	GSMUA_Achr10T08470_001 (+1)	0.74	0	3	0	3
1964	Chlorophyll synthase, chloroplastic	GSMUA_Achr10T13070_001	0.73	0	2	0	2
1965	Pollen-specific protein SF3	GSMUA_Achr10T13910_001 (+1)	0.73	0	2	0	2
1966	14-3-3-like protein F	GSMUA_Achr10T30360_001	0.73	0	2	0	2
1967	Putative Brain protein 44	GSMUA_Achr11T00180_001 (+1)	0.73	0	2	0	2
1968	Putative Tyramine N-feruloyltransferase 4/11	GSMUA_Achr11T02030_001 (+1)	0.73	0	2	0	2
1969	Putative S-norcoclaurine synthase 1	GSMUA_Achr11T04520_001 (+3)	0.74	0	4	0	4
1970	erwinia induced protein 2, putative, expressed	GSMUA_Achr11T13310_001	0.73	0	2	0	2
1971	Succinate dehydrogenase [ubiquinone] iron-sulfur subunit 2, mitochondrial	GSMUA_Achr11T19160_001	0.73	0	3	0	3
1972	GSMUA_Achr1T01270_001 Probable aquaporin TIP1-1	GSMUA_Achr1T01270_001Probable aquaporin TIP1-1	0.73	0	2	0	2
1973	V-type proton ATPase subunit d2	GSMUA_Achr1T11740_001 (+3)	0.73	0	2	0	2
1974	Putative 3'-N-debenzoyl-2'-deoxytaxol N-benzoyltransferase	GSMUA_Achr1T20250_001 (+3)	0.73	0	2	0	2
1975	GSMUA_Achr1T25650_001 NOI protein, nitrate-induced, putative, expressed	GSMUA_Achr1T25650_001NOI protein, nitrate-induced, putative, expressed	0.73	0	2	0	2
1976	tetraspanin family protein, putative, expressed	GSMUA_Achr2T00620_001 (+3)	0.73	0	2	0	2
1977	GSMUA_Achr2T00670_001 20 kDa chaperonin, chloroplastic	GSMUA_Achr2T00670_00120 kDa chaperonin, chloroplastic	0.73	0	2	0	2
1978	GSMUA_Achr2T02080_001 huntingtin-interacting protein HYPK, putative, expressed	GSMUA_Achr2T02080_001huntingtin-interacting protein HYPK, putative, expressed	0.73	0	2	0	2
1979	Putative Universal stress protein A-like protein	GSMUA_Achr2T22060_001	0.73	0	2	0	2
1980	Protein-L-isoaspartate O-methyltransferase	GSMUA_Achr3T02610_001	0.73	0	2	0	2
1981	GSMUA_Achr3T28180_001 Hypothetical protein	GSMUA_Achr3T28180_001Hypothetical protein	0.73	0	2	0	2
1982	GSMUA_Achr4T08110_001 Aspartate aminotransferase, cytoplasmic	GSMUA_Achr4T08110_001Aspartate aminotransferase, cytoplasmic	0.73	0	2	0	2
1983	GSMUA_Achr4T19270_001 Enoyl-[acyl-carrier-protein] reductase [NADH], chloroplastic	GSMUA_Achr4T19270_001Enoyl-[acyl-carrier-protein] reductase [NADH], chloroplastic	0.73	0	2	0	2
1984	Malate dehydrogenase, glyoxysomal	GSMUA_Achr5T02000_001	0.73	0	2	0	2
1985	GSMUA_Achr5T03620_001 6-phosphogluconate dehydrogenase, decarboxylating	GSMUA_Achr5T03620_0016-phosphogluconate dehydrogenase, decarboxylating	0.73	0	2	0	2
1986	CHCH domain containing protein, expressed	GSMUA_Achr5T15080_001 (+2)	0.73	0	2	0	2
1987	GSMUA_Achr6T15590_001 60S ribosomal protein L13a-4	GSMUA_Achr6T15590_00160S ribosomal protein L13a-4	0.73	0	2	0	2
1988	Uncharacterized protein At5g63510, mitochondrial	GSMUA_Achr6T27510_001 (+1)	0.73	0	2	0	2
1989	GSMUA_Achr6T29430_001 Ribonuclease UK114	GSMUA_Achr6T29430_001Ribonuclease UK114 (+1)	0.73	0	2	0	2
1990	GSMUA_Achr7T02210_001 Pyrophosphate--fructose 6-phosphate 1-phosphotransferase subunit...	GSMUA_Achr7T02210_001Pyrophosphate--fructose 6-phosphate 1-phosphotransferase subunit...	0.73	0	2	0	2
1991	GSMUA_Achr7T03250_001 anthocyanidin 3-O-glucosyltransferase, putative, expressed	GSMUA_Achr7T03250_001anthocyanidin 3-O-glucosyltransferase, putative, expressed	0.73	0	2	0	2
1992	Putative Flavonol-3-O-glycoside-7-O-glucosyltransferase 1	GSMUA_Achr7T04230_001	0.73	0	2	0	2
1993	GSMUA_Achr7T12170_001 Putative Protein disulfide-isomerase A6	GSMUA_Achr7T12170_001Putative Protein disulfide-isomerase A6	0.73	0	2	0	2
1994	GSMUA_Achr7T15480_001 L-ascorbate peroxidase, cytosolic	GSMUA_Achr7T15480_001L-ascorbate peroxidase, cytosolic	0.73	0	2	0	2
1995	Proteasome subunit alpha type-2	GSMUA_Achr8T13980_001	0.73	0	2	0	2
1996	Putative Protein disulfide-isomerase	GSMUA_Achr8T18890_001	0.73	0	2	0	2
1997	40S ribosomal protein SA	GSMUA_Achr8T30490_001	0.73	0	2	0	2
[truncated: 147 more rows]

## Sheet: protein identification 1 sample
Table S1:Overview of proteins identified confidently in only 1 biological replicate and their respective probabillity in each species.
			identification probability		number of biological samples
	Identified Proteins (2144)	Accession Number	cavendish	plantain	cavendish	plantain	max
1	KMMuB_chr6_G18040	KMMuB_chr6_G18040	1	1	5	5	5
2	KMMuB_chr4_G11572	KMMuB_chr4_G11572	1	1	5	5	5
3	KMMuB_chr9_G25210	KMMuB_chr9_G25210	1	1	5	5	5
4	Granule-bound starch synthase 1, chloroplastic/amyloplastic	GSMUA_Achr1T08190_001	1	1	5	5	5
5	KMMuB_chr6_G18296	KMMuB_chr6_G18296	1	1	5	5	5
6	KMMuB_chr2_G04523	KMMuB_chr2_G04523	1	1	5	5	5
7	KMMuB_chr1_G01143	KMMuB_chr1_G01143	1	1	5	5	5
8	Isoflavone reductase homolog	GSMUA_Achr2T14320_001	1	1	5	5	5
9	KMMuB_chr3_G06296	KMMuB_chr3_G06296	1	1	5	5	5
10	UTP--glucose-1-phosphate uridylyltransferase	GSMUA_Achr9T23930_001	1	1	5	5	5
11	KMMuB_chr1_G01535	KMMuB_chr1_G01535	1	1	5	5	5
12	KMMuB_chr10_G30772	KMMuB_chr10_G30772	1	1	5	5	5
13	KMMuB_chr2_G03826	KMMuB_chr2_G03826	1	1	5	5	5
14	GSMUA_Achr6T33120_001 L-ascorbate peroxidase, cytosolic	GSMUA_Achr6T33120_001L-ascorbate peroxidase, cytosolic	1	1	5	5	5
15	KMMuB_chr4_G09086	KMMuB_chr4_G09086	1	1	5	5	5
16	KMMuB_chr8_G21831	KMMuB_chr8_G21831	1	1	5	5	5
17	KMMuB_chrUn_random_G36601	KMMuB_chrUn_random_G36601	1	1	5	5	5
18	Formate dehydrogenase, mitochondrial	GSMUA_Achr3T01200_001	1	1	5	5	5
19	Enolase	GSMUA_Achr5T18810_001	1	1	5	5	5
20	KMMuB_chr3_G05330	KMMuB_chr3_G05330	1	1	4	5	5
21	KMMuB_chr3_G07087	KMMuB_chr3_G07087	1	1	5	5	5
22	KMMuB_chr9_G26128	KMMuB_chr9_G26128	1	1	5	5	5
23	KMMuB_chr9_G27621	KMMuB_chr9_G27621	1	1	5	5	5
24	KMMuB_chr8_G22918	KMMuB_chr8_G22918	1	1	5	5	5
25	KMMuB_chr9_G25961	KMMuB_chr9_G25961	1	1	5	5	5
26	KMMuB_chr7_G19503	KMMuB_chr7_G19503	1	1	5	5	5
27	Alpha-glucan phosphorylase, H isozyme	GSMUA_Achr6T33840_001	1	1	5	5	5
28	KMMuB_chr6_G17844	KMMuB_chr6_G17844	1	1	5	5	5
29	KMMuB_chr9_G25702	KMMuB_chr9_G25702	1	1	5	5	5
30	KMMuB_chr8_G24695	KMMuB_chr8_G24695	1	1	5	5	5
31	KMMuB_chr8_G22099	KMMuB_chr8_G22099	1	1	5	5	5
32	Lichenase	GSMUA_Achr10T01250_001	1	1	5	5	5
33	KMMuB_chr7_G18954	KMMuB_chr7_G18954	1	1	4	5	5
34	KMMuB_chr7_G18687	KMMuB_chr7_G18687	1	1	5	5	5
35	KMMuB_chr9_G27509	KMMuB_chr9_G27509	1	1	5	5	5
36	KMMuB_chr1_G02252	KMMuB_chr1_G02252 (+3)	1	1	4	5	5
37	Glutamate decarboxylase 1	GSMUA_Achr4T31270_001	1	1	5	5	5
38	KMMuB_chr5_G12234	KMMuB_chr5_G12234	1	1	5	5	5
39	Glyceraldehyde-3-phosphate dehydrogenase, cytosolic 3	GSMUA_Achr11T11040_001	1	1	5	5	5
40	KMMuB_chr3_G07925	KMMuB_chr3_G07925	1	1	5	5	5
41	Putative Acidic endochitinase	GSMUA_AchrUn_randomT12350_001	1	1	5	5	5
42	KMMuB_chr9_G25209	KMMuB_chr9_G25209	1	1	5	5	5
43	KMMuB_chr2_G04909	KMMuB_chr2_G04909	1	1	5	5	5
44	KMMuB_chr8_G21572	KMMuB_chr8_G21572	1	1	5	5	5
45	KMMuB_chrUn_random_G35270	KMMuB_chrUn_random_G35270	1	1	5	5	5
46	KMMuB_chr11_G32576	KMMuB_chr11_G32576	1	1	5	5	5
47	KMMuB_chr3_G07146	KMMuB_chr3_G07146	1	1	4	5	5
48	ATP synthase subunit alpha, mitochondrial	GSMUA_AchrUn_randomT15230_001	1	1	5	5	5
49	Aldehyde dehydrogenase family 2 member B7, mitochondrial	GSMUA_Achr5T05290_001	1	1	5	5	5
50	GSMUA_Achr2T22040_001 4-alpha-glucanotransferase, chloroplastic/amyloplastic	GSMUA_Achr2T22040_0014-alpha-glucanotransferase, chloroplastic/amyloplastic	1	1	5	5	5
51	KMMuB_chr7_G20737	KMMuB_chr7_G20737	1	1	5	5	5
52	Phosphoglucomutase, cytoplasmic 2	GSMUA_Achr8T30900_001	1	1	5	5	5
53	KMMuB_chr3_G08121	KMMuB_chr3_G08121	1	1	5	5	5
54	Phosphoglucomutase, chloroplastic	GSMUA_Achr8T19110_001	1	1	4	5	5
55	KMMuB_chr1_G01832	KMMuB_chr1_G01832	1	1	5	5	5
56	KMMuB_chrUn_random_G34437	KMMuB_chrUn_random_G34437	1	1	5	5	5
57	Protein disulfide-isomerase	GSMUA_Achr1T16970_001	1	1	5	5	5
58	Malate dehydrogenase, cytoplasmic	GSMUA_Achr4T21920_001	1	1	5	5	5
59	KMMuB_chr1_G01291	KMMuB_chr1_G01291 (+1)	1	1	5	5	5
60	KMMuB_chr6_G14977	KMMuB_chr6_G14977	1	1	5	5	5
61	Abscisic stress ripening	GSMUA_Achr11T12030_001	1	1	5	5	5
62	GSMUA_Achr4T08580_001 Malate dehydrogenase, mitochondrial	GSMUA_Achr4T08580_001Malate dehydrogenase, mitochondrial	1	1	5	5	5
63	KMMuB_chr9_G27669	KMMuB_chr9_G27669	1	1	4	5	5
64	KMMuB_chr1_G01051	KMMuB_chr1_G01051	1	1	4	5	5
65	KMMuB_chr8_G24557	KMMuB_chr8_G24557	1	1	5	5	5
66	KMMuB_chr9_G25677	KMMuB_chr9_G25677	1	1	5	5	5
67	KMMuB_chr7_G18621	KMMuB_chr7_G18621	1	1	5	5	5
68	KMMuB_chr2_G05003	KMMuB_chr2_G05003	1	1	5	5	5
69	KMMuB_chr7_G19397	KMMuB_chr7_G19397	1	1	4	5	5
70	Uncharacterized oxidoreductase At4g09670	GSMUA_Achr4T24140_001	1	1	5	5	5
71	Chaperonin CPN60-2, mitochondrial	GSMUA_Achr10T08040_001	1	1	4	5	5
72	KMMuB_chr11_G33678	KMMuB_chr11_G33678	1	1	4	5	5
73	NADP-dependent malic enzyme	GSMUA_AchrUn_randomT19370_001	1	1	5	5	5
74	Ketol-acid reductoisomerase, chloroplastic	GSMUA_Achr7T24470_001	1	1	5	5	5
75	D-3-phosphoglycerate dehydrogenase, chloroplastic	GSMUA_Achr10T06200_001	1	1	5	5	5
76	GSMUA_Achr4T32600_001 Alpha-1,4 glucan phosphorylase L isozyme, chloroplastic/amyloplastic	GSMUA_Achr4T32600_001Alpha-1,4 glucan phosphorylase L isozyme, chloroplastic/amyloplastic	1	1	5	5	5
77	Putative Polyphenol oxidase A1, chloroplastic	GSMUA_AchrUn_randomT22740_001	1	1	5	5	5
78	KMMuB_chr1_G01860	KMMuB_chr1_G01860	1	1	5	5	5
79	GSMUA_Achr3T26900_001 Endochitinase	GSMUA_Achr3T26900_001Endochitinase	1	1	5	5	5
80	Triosephosphate isomerase, cytosolic	GSMUA_Achr11T24370_001	1	1	5	5	5
81	KMMuB_chr7_G18595	KMMuB_chr7_G18595	1	1	4	5	5
82	KMMuB_chr4_G10620	KMMuB_chr4_G10620	1	1	5	5	5
83	KMMuB_chr9_G27555	KMMuB_chr9_G27555	1	1	4	5	5
84	RuBisCO large subunit-binding protein subunit alpha, chloroplastic	GSMUA_AchrUn_randomT08730_001	1	1	5	5	5
85	KMMuB_chr4_G11243	KMMuB_chr4_G11243	1	1	4	5	5
86	KMMuB_chr4_G10471	KMMuB_chr4_G10471	1	1	5	5	5
87	Phosphoglycerate kinase, cytosolic	GSMUA_Achr1T25780_001	1	1	5	5	5
88	Pyrophosphate-energized vacuolar membrane proton pump	GSMUA_Achr7T20850_001	1	1	5	5	5
89	Glyceraldehyde-3-phosphate dehydrogenase, cytosolic 3	GSMUA_Achr11T19110_001	1	1	5	5	5
90	Aconitate hydratase 2, mitochondrial	GSMUA_Achr11T01170_001	1	1	5	5	5
91	Betaine aldehyde dehydrogenase 1, chloroplastic	GSMUA_Achr9T16120_001	1	1	5	5	5
92	KMMuB_chr5_G11973	KMMuB_chr5_G11973	1	1	4	5	5
93	KMMuB_chr1_G01211	KMMuB_chr1_G01211	1	1	4	5	5
94	KMMuB_chr10_G31257	KMMuB_chr10_G31257	1	1	4	5	5
95	Glucose-1-phosphate adenylyltransferase small subunit, chloroplastic	GSMUA_Achr1T09400_001	1	1	5	5	5
96	KMMuB_chr11_G32183	KMMuB_chr11_G32183	1	1	4	5	5
97	KMMuB_chr10_G30749	KMMuB_chr10_G30749	1	1	5	5	5
98	KMMuB_chr4_G10172	KMMuB_chr4_G10172	1	1	5	5	5
99	KMMuB_chr9_G28132	KMMuB_chr9_G28132	1	1	5	5	5
100	Putative Horcolin	GSMUA_Achr9T10790_001 (+1)	1	1	5	5	5
101	26S protease regulatory subunit 6A homolog	GSMUA_Achr5T04520_001	1	1	5	5	5
102	KMMuB_chr7_G19042	KMMuB_chr7_G19042	1	1	4	5	5
103	KMMuB_chr10_G31153	KMMuB_chr10_G31153	1	1	5	5	5
104	KMMuB_chr10_G30448	KMMuB_chr10_G30448	1	1	4	5	5
105	Peroxiredoxin-2C	GSMUA_Achr10T22170_001	1	1	5	5	5
106	KMMuB_chr6_G15626	KMMuB_chr6_G15626	1	1	5	5	5
107	KMMuB_chr4_G09710	KMMuB_chr4_G09710	1	1	4	5	5
108	KMMuB_chr1_G01919	KMMuB_chr1_G01919	1	1	5	5	5
109	KMMuB_chr2_G03261	KMMuB_chr2_G03261	1	1	4	5	5
110	KMMuB_chr1_G00487	KMMuB_chr1_G00487	1	1	4	5	5
111	KMMuB_chr1_G00559	KMMuB_chr1_G00559 (+1)	1	1	5	5	5
112	KMMuB_chr7_G19471	KMMuB_chr7_G19471	1	1	4	5	5
113	KMMuB_chr8_G24990	KMMuB_chr8_G24990	0	1	0	5	5
114	Germin-like protein 12-1	GSMUA_Achr9T30640_001 (+1)	1	1	5	5	5
115	GSMUA_Achr3T06170_001 Aldehyde dehydrogenase family 2 member B7, mitochondrial	GSMUA_Achr3T06170_001Aldehyde dehydrogenase family 2 member B7, mitochondrial	1	1	4	5	5
116	KMMuB_chr8_G21974	KMMuB_chr8_G21974	1	1	4	5	5
117	KMMuB_chr8_G22650	KMMuB_chr8_G22650	1	1	5	5	5
118	KMMuB_chr2_G04196	KMMuB_chr2_G04196	1	1	4	5	5
119	KMMuB_chr3_G07318	KMMuB_chr3_G07318	1	1	4	5	5
120	KMMuB_chr1_G02283	KMMuB_chr1_G02283	1	1	5	5	5
121	KMMuB_chr2_G04336	KMMuB_chr2_G04336	1	1	5	5	5
122	Putative Pyruvate kinase, cytosolic isozyme	GSMUA_Achr10T15400_001	1	1	5	5	5
123	KMMuB_chr7_G18746	KMMuB_chr7_G18746	1	1	4	5	5
124	2,3-bisphosphoglycerate-independent phosphoglycerate mutase	GSMUA_Achr10T29150_001	1	1	4	5	5
125	KMMuB_chr1_G00549	KMMuB_chr1_G00549	1	1	5	5	5
126	KMMuB_chr7_G21117	KMMuB_chr7_G21117	1	1	4	5	5
127	Probable NAD(P)H-dependent oxidoreductase 1	GSMUA_Achr8T16660_001	1	1	4	5	5
128	Aspartate aminotransferase, cytoplasmic	GSMUA_Achr4T08110_001	1	1	5	5	5
129	KMMuB_chr11_G33220	KMMuB_chr11_G33220 (+1)	1	1	5	5	5
130	Mitochondrial outer membrane protein porin	GSMUA_Achr7T23900_001	1	1	4	5	5
131	Superoxide dismutase [Cu-Zn]	GSMUA_Achr2T02380_001 (+1)	1	1	5	5	5
132	KMMuB_chr9_G26109	KMMuB_chr9_G26109	1	1	5	5	5
133	KMMuB_chr4_G11056	KMMuB_chr4_G11056	1	1	4	5	5
134	KMMuB_chr6_G17942	KMMuB_chr6_G17942	1	1	4	5	5
135	KMMuB_chr6_G18486	KMMuB_chr6_G18486	1	1	4	5	5
136	dirigent, putative, expressed	GSMUA_Achr10T16840_001	1	1	5	5	5
137	KMMuB_chr3_G06208	KMMuB_chr3_G06208	1	1	4	5	5
138	mitochondrial import inner membrane translocase subunit Tim17, putative, expressed	GSMUA_Achr10T22700_001	1	1	5	5	5
139	KMMuB_chr4_G08375	KMMuB_chr4_G08375	1	1	4	5	5
140	Aldehyde dehydrogenase family 7 member B4	GSMUA_Achr8T23610_001	1	1	4	5	5
141	Putative selenium-binding protein	GSMUA_Achr6T36110_001	1	1	5	5	5
142	KMMuB_chr8_G21749	KMMuB_chr8_G21749	1	1	5	5	5
143	peptidyl-prolyl cis-trans isomerase, putative, expressed	GSMUA_Achr6T16580_001 (+1)	1	1	5	5	5
144	KMMuB_chr6_G18289	KMMuB_chr6_G18289	1	1	4	5	5
145	Proteasome subunit alpha type-5	GSMUA_Achr10T18720_001	1	1	5	5	5
146	KMMuB_chr6_G15215	KMMuB_chr6_G15215	1	1	4	5	5
147	Elongation factor 1-delta	GSMUA_Achr2T06640_001	1	1	4	5	5
148	KMMuB_chr9_G25673	KMMuB_chr9_G25673	1	1	4	5	5
149	KMMuB_chr6_G16268	KMMuB_chr6_G16268	1	1	4	5	5
150	Probable ATP synthase 24 kDa subunit, mitochondrial	GSMUA_Achr6T02850_001	1	1	5	5	5
151	Lactoylglutathione lyase	GSMUA_Achr6T19750_001	1	1	5	5	5
152	GSMUA_Achr4T16630_001 Putative Non-specific lipid-transfer protein	GSMUA_Achr4T16630_001Putative Non-specific lipid-transfer protein	1	1	5	5	5
153	KMMuB_chrUn_random_G35628	KMMuB_chrUn_random_G35628	1	1	5	5	5
154	Importin subunit alpha-1b	GSMUA_Achr3T24150_001	1	1	5	5	5
155	KMMuB_chr5_G11694	KMMuB_chr5_G11694	1	1	4	5	5
156	KMMuB_chr5_G12417	KMMuB_chr5_G12417	1	1	4	5	5
157	KMMuB_chr1_G02035	KMMuB_chr1_G02035	1	1	4	5	5
158	KMMuB_chr1_G02016	KMMuB_chr1_G02016	1	1	4	5	5
159	KMMuB_chr7_G18583	KMMuB_chr7_G18583	1	1	4	5	5
160	KMMuB_chr11_G33855	KMMuB_chr11_G33855	1	1	5	5	5
161	KMMuB_chr6_G17519	KMMuB_chr6_G17519 (+1)	1	1	5	5	5
162	Succinyl-CoA ligase [GDP-forming] subunit beta, mitochondrial	GSMUA_Achr8T19050_001	1	1	4	5	5
163	Elongation factor 1-beta 1	GSMUA_Achr11T20310_001	1	1	5	5	5
164	KMMuB_chr9_G28331	KMMuB_chr9_G28331 (+1)	1	1	4	5	5
165	KMMuB_chr7_G21139	KMMuB_chr7_G21139	1	1	4	5	5
166	KMMuB_chr3_G06282	KMMuB_chr3_G06282	1	1	4	5	5
167	KMMuB_chr7_G20037	KMMuB_chr7_G20037	1	1	4	5	5
168	KMMuB_chr3_G05670	KMMuB_chr3_G05670	1	1	4	5	5
169	GSMUA_Achr7T15160_001 Heat shock cognate 70 kDa protein	GSMUA_Achr7T15160_001Heat shock cognate 70 kDa protein	1	1	4	5	5
170	KMMuB_chr2_G03452	KMMuB_chr2_G03452	1	1	4	5	5
171	Lipoxygenase 2.3, chloroplastic	GSMUA_Achr3T11780_001	1	1	5	5	5
172	V-type proton ATPase catalytic subunit A	GSMUA_Achr11T08060_001	1	1	4	5	5
173	KMMuB_chr11_G32507	KMMuB_chr11_G32507	0.99	1	4	5	5
174	KMMuB_chr1_G01961	KMMuB_chr1_G01961	1	1	4	5	5
175	KMMuB_chr9_G27470	KMMuB_chr9_G27470	1	1	4	5	5
176	KMMuB_chr6_G15871	KMMuB_chr6_G15871	1	1	4	5	5
177	KMMuB_chr9_G26022	KMMuB_chr9_G26022	1	1	4	5	5
178	KMMuB_chrUn_random_G37664	KMMuB_chrUn_random_G37664	1	1	4	5	5
179	NADH-cytochrome b5 reductase-like protein	GSMUA_Achr10T20890_001	1	1	4	5	5
180	Dihydrolipoyllysine-residue acetyltransferase component 3 of pyruvate dehydrogenase complex, mitochondrial	GSMUA_Achr10T08050_001	1	1	5	5	5
181	KMMuB_chr1_G01721	KMMuB_chr1_G01721	1	1	4	5	5
182	KMMuB_chr4_G08471	KMMuB_chr4_G08471	1	1	4	5	5
183	KMMuB_chr10_G29150	KMMuB_chr10_G29150	1	1	5	5	5
184	Annexin-like protein RJ4	GSMUA_Achr4T00360_001	1	1	4	5	5
185	40S ribosomal protein S12	GSMUA_Achr4T31630_001	1	1	5	5	5
186	KMMuB_chr6_G15298	KMMuB_chr6_G15298	1	1	4	5	5
187	KMMuB_chr8_G24957	KMMuB_chr8_G24957	1	1	4	5	5
188	KMMuB_chr5_G11683	KMMuB_chr5_G11683	1	1	4	5	5
189	Ketol-acid reductoisomerase, chloroplastic	GSMUA_Achr3T32100_001	1	1	4	5	5
190	2-Cys peroxiredoxin BAS1-like, chloroplastic	GSMUA_Achr8T16140_001	1	1	5	5	5
191	10 kDa chaperonin	GSMUA_Achr8T21710_001	1	1	4	5	5
192	KMMuB_chr11_G31799	KMMuB_chr11_G31799	1	1	4	5	5
193	Proteasome subunit alpha type-1-A	GSMUA_Achr10T20580_001	1	1	4	5	5
194	KMMuB_chr3_G07914	KMMuB_chr3_G07914	0.74	1	5	5	5
195	Aminomethyltransferase, mitochondrial	GSMUA_Achr5T00680_001	1	1	3	5	5
196	KMMuB_chr8_G23757	KMMuB_chr8_G23757	1	1	5	5	5
197	ADP,ATP carrier protein 1, mitochondrial	GSMUA_Achr10T31570_001	1	1	5	5	5
198	KMMuB_chr5_G12369	KMMuB_chr5_G12369	1	1	4	5	5
199	KMMuB_chr8_G21962	KMMuB_chr8_G21962	1	1	4	5	5
200	40S ribosomal protein S19	GSMUA_Achr6T34920_001	1	1	4	5	5
201	GSMUA_Achr1T19880_001 Ubiquitin-conjugating enzyme E2 variant 1C	GSMUA_Achr1T19880_001Ubiquitin-conjugating enzyme E2 variant 1C	1	1	4	5	5
202	2-hydroxyacyl-CoA lyase	GSMUA_Achr1T20870_001	1	1	4	5	5
203	KMMuB_chrUn_random_G36048	KMMuB_chrUn_random_G36048	1	1	4	5	5
204	KMMuB_chr7_G18804	KMMuB_chr7_G18804	1	1	4	5	5
205	KMMuB_chr10_G30593	KMMuB_chr10_G30593 (+3)	1	1	4	5	5
206	KMMuB_chr7_G21468	KMMuB_chr7_G21468	1	1	5	5	5
207	KMMuB_chr4_G10876	KMMuB_chr4_G10876	1	1	5	5	5
208	KMMuB_chr4_G09464	KMMuB_chr4_G09464	1	1	4	5	5
209	Isoamylase 3, chloroplastic	GSMUA_Achr9T14980_001	1	1	4	5	5
210	KMMuB_chr8_G23082	KMMuB_chr8_G23082	1	1	4	5	5
211	GSMUA_Achr2T21150_001 peptidyl-prolyl cis-trans isomerase, putative, expressed	GSMUA_Achr2T21150_001peptidyl-prolyl cis-trans isomerase, putative, expressed	1	1	4	5	5
212	KMMuB_chr5_G13801	KMMuB_chr5_G13801	1	1	4	5	5
213	Probable inactive purple acid phosphatase 29	GSMUA_Achr3T12590_001	1	1	4	5	5
214	KMMuB_chr3_G07373	KMMuB_chr3_G07373	1	1	4	5	5
215	Cysteine synthase, chloroplastic/chromoplastic	GSMUA_Achr9T02430_001	1	1	5	5	5
216	KMMuB_chr6_G14958	KMMuB_chr6_G14958	1	1	5	5	5
217	KMMuB_chr1_G02199	KMMuB_chr1_G02199 (+1)	1	1	4	5	5
218	KMMuB_chr6_G14951	KMMuB_chr6_G14951	1	1	4	5	5
219	Putative Uncharacterized protein C167.05	GSMUA_Achr11T14300_001	1	1	5	5	5
220	KMMuB_chr2_G04963	KMMuB_chr2_G04963	1	1	4	5	5
221	KMMuB_chr8_G24140	KMMuB_chr8_G24140	1	1	4	5	5
222	KMMuB_chr1_G01993	KMMuB_chr1_G01993	1	1	4	5	5
223	GSMUA_Achr5T26830_001 Succinate-semialdehyde dehydrogenase, mitochondrial	GSMUA_Achr5T26830_001Succinate-semialdehyde dehydrogenase, mitochondrial	1	1	4	5	5
224	KMMuB_chr8_G23861	KMMuB_chr8_G23861	1	1	4	5	5
225	KMMuB_chr7_G18855	KMMuB_chr7_G18855	1	1	4	5	5
226	KMMuB_chr6_G15200	KMMuB_chr6_G15200	1	1	4	5	5
227	KMMuB_chr3_G07894	KMMuB_chr3_G07894	1	1	4	5	5
228	KMMuB_chr10_G30113	KMMuB_chr10_G30113	1	1	4	5	5
229	KMMuB_chr6_G17681	KMMuB_chr6_G17681	1	1	4	5	5
230	KMMuB_chr7_G19204	KMMuB_chr7_G19204	0.74	1	1	5	5
231	KMMuB_chr3_G05261	KMMuB_chr3_G05261	1	1	5	5	5
232	GSMUA_Achr1T10930_001 Glutathione reductase, cytosolic	GSMUA_Achr1T10930_001Glutathione reductase, cytosolic	1	1	4	5	5
233	KMMuB_chr9_G27926	KMMuB_chr9_G27926	1	1	4	5	5
234	KMMuB_chr10_G29112	KMMuB_chr10_G29112	1	1	4	5	5
235	KMMuB_chr6_G17823	KMMuB_chr6_G17823	1	1	4	5	5
236	GSMUA_Achr6T07530_001 1,4-alpha-glucan-branching enzyme 2, chloroplastic/amyloplastic	GSMUA_Achr6T07530_0011,4-alpha-glucan-branching enzyme 2, chloroplastic/amyloplastic	1	1	4	5	5
237	Pyruvate dehydrogenase E1 component subunit alpha-1, mitochondrial	GSMUA_Achr1T18330_001 (+1)	1	1	4	5	5
238	KMMuB_chr11_G33918	KMMuB_chr11_G33918	1	1	5	5	5
239	T-complex protein 1 subunit zeta	GSMUA_Achr1T14710_001	1	1	5	5	5
240	KMMuB_chr10_G29736	KMMuB_chr10_G29736 (+1)	1	1	5	5	5
241	KMMuB_chr3_G05819	KMMuB_chr3_G05819	1	1	4	5	5
242	KMMuB_chr6_G16329	KMMuB_chr6_G16329 (+1)	1	1	4	5	5
243	KMMuB_chr3_G07163	KMMuB_chr3_G07163	1	1	4	5	5
244	KMMuB_chr6_G15150	KMMuB_chr6_G15150	1	1	5	5	5
245	Glutathione S-transferase DHAR2	GSMUA_Achr11T24520_001	1	1	5	5	5
246	KMMuB_chr2_G04671	KMMuB_chr2_G04671	1	1	4	5	5
247	KMMuB_chr4_G08914	KMMuB_chr4_G08914	1	1	3	5	5
248	Pyruvate dehydrogenase E1 component subunit beta, mitochondrial	GSMUA_Achr5T25000_001	1	1	4	5	5
249	KMMuB_chr11_G33846	KMMuB_chr11_G33846	0	1	0	5	5
250	KMMuB_chr5_G11797	KMMuB_chr5_G11797 (+1)	1	1	5	5	5
251	KMMuB_chr3_G06148	KMMuB_chr3_G06148	1	1	4	5	5
252	ATP synthase subunit d, mitochondrial	GSMUA_Achr10T27350_001	1	1	5	5	5
253	Proteasome subunit beta type-7-A	GSMUA_Achr7T03760_001	1	1	4	5	5
254	Putative 12S seed storage globulin 1	GSMUA_Achr10T22870_001	1	1	4	5	5
255	KMMuB_chr10_G31233	KMMuB_chr10_G31233 (+1)	1	1	4	5	5
256	KMMuB_chr8_G22710	KMMuB_chr8_G22710	1	1	5	5	5
257	KMMuB_chr8_G21893	KMMuB_chr8_G21893	1	1	4	5	5
258	KMMuB_chr6_G17213	KMMuB_chr6_G17213	1	1	4	5	5
259	KMMuB_chr2_G03902	KMMuB_chr2_G03902 (+1)	1	1	5	5	5
260	KMMuB_chr2_G04918	KMMuB_chr2_G04918 (+3)	1	1	3	5	5
261	KMMuB_chr9_G27670	KMMuB_chr9_G27670	1	1	3	5	5
262	KMMuB_chr8_G22215	KMMuB_chr8_G22215 (+3)	1	1	5	5	5
263	KMMuB_chr9_G25281	KMMuB_chr9_G25281	1	1	5	5	5
264	KMMuB_chr6_G16093	KMMuB_chr6_G16093	1	1	4	5	5
265	KMMuB_chr2_G02970	KMMuB_chr2_G02970	1	1	4	5	5
266	KMMuB_chr8_G22223	KMMuB_chr8_G22223	1	1	4	5	5
267	Auxin-induced protein PCNT115	GSMUA_Achr5T16020_001	1	1	4	5	5
268	Probable nucleoredoxin 1	GSMUA_Achr3T10290_001	1	1	3	5	5
269	KMMuB_chr7_G18662	KMMuB_chr7_G18662	1	1	3	5	5
270	KMMuB_chr9_G25914	KMMuB_chr9_G25914	1	1	4	5	5
271	KMMuB_chr2_G04507	KMMuB_chr2_G04507	1	1	4	5	5
272	KMMuB_chr11_G33428	KMMuB_chr11_G33428 (+8)	1	1	4	5	5
273	KMMuB_chr10_G30594	KMMuB_chr10_G30594	1	1	4	5	5
274	KMMuB_chrUn_random_G37293	KMMuB_chrUn_random_G37293	1	1	4	5	5
275	Beta-galactosidase 6	GSMUA_Achr4T20830_001	1	1	4	5	5
276	1-aminocyclopropane-1-carboxylate oxidase	GSMUA_Achr7T18420_001	1	1	4	5	5
277	Dihydrolipoyllysine-residue succinyltransferase component of 2-oxoglutarate dehydrogenase complex 2, mitochondrial	GSMUA_AchrUn_randomT19630_001	1	1	4	5	5
278	Putative Heat shock protein STI	GSMUA_Achr11T03720_001	1	1	4	5	5
279	KMMuB_chr4_G11346	KMMuB_chr4_G11346	0	1	0	5	5
280	GDP-mannose 3,5-epimerase 2	GSMUA_Achr8T04450_001	1	1	5	5	5
281	Putative Villin-2	GSMUA_Achr3T08580_001	1	1	4	5	5
282	OsAPx7 - Stromal Ascorbate Peroxidase encoding gene 5,8, expressed	GSMUA_Achr10T16040_001	1	1	4	5	5
283	MTA/SAH nucleosidase, putative, expressed	GSMUA_AchrUn_randomT07890_001	1	1	4	5	5
284	Regulator of ribonuclease-like protein 2	GSMUA_Achr3T14020_001	1	1	4	5	5
285	KMMuB_chr4_G10684	KMMuB_chr4_G10684	1	1	3	5	5
286	Putative Diphosphomevalonate decarboxylase	GSMUA_Achr6T16180_001	1	1	3	5	5
287	KMMuB_chr11_G32522	KMMuB_chr11_G32522 (+3)	1	1	4	5	5
288	KMMuB_chrUn_random_G37150	KMMuB_chrUn_random_G37150	1	1	4	5	5
289	KMMuB_chr10_G31124	KMMuB_chr10_G31124	1	1	4	5	5
290	KMMuB_chr1_G00996	KMMuB_chr1_G00996	1	1	4	5	5
291	KMMuB_chr3_G05288	KMMuB_chr3_G05288 (+2)	1	1	5	5	5
292	KMMuB_chr9_G28124	KMMuB_chr9_G28124	1	1	4	5	5
293	KMMuB_chr3_G07139	KMMuB_chr3_G07139 (+2)	1	1	4	5	5
294	KMMuB_chr8_G21843	KMMuB_chr8_G21843	1	1	4	5	5
295	GEM-like protein 1	GSMUA_AchrUn_randomT23280_001	1	1	4	5	5
296	KMMuB_chr5_G13157	KMMuB_chr5_G13157	0.73	1	2	5	5
297	KMMuB_chr3_G05265	KMMuB_chr3_G05265	0	1	0	5	5
298	KMMuB_chr8_G22488	KMMuB_chr8_G22488	1	1	4	5	5
299	GSMUA_Achr2T03470_001 Proteasome subunit alpha type-7	GSMUA_Achr2T03470_001Proteasome subunit alpha type-7	1	1	4	5	5
300	KMMuB_chr2_G04351	KMMuB_chr2_G04351	1	1	4	5	5
301	GSMUA_Achr7T24720_001 Pyruvate kinase isozyme G, chloroplastic	GSMUA_Achr7T24720_001Pyruvate kinase isozyme G, chloroplastic	1	1	4	5	5
302	KMMuB_chr3_G05459	KMMuB_chr3_G05459	0.74	1	4	5	5
303	Soluble inorganic pyrophosphatase	GSMUA_Achr10T13550_001	1	1	4	5	5
304	KMMuB_chr2_G05055	KMMuB_chr2_G05055 (+1)	1	1	4	5	5
305	KMMuB_chr5_G14552	KMMuB_chr5_G14552 (+2)	0.74	1	4	5	5
306	GSMUA_Achr7T13650_001 Mitochondrial-processing peptidase subunit alpha	GSMUA_Achr7T13650_001Mitochondrial-processing peptidase subunit alpha	1	1	3	5	5
307	Probable ATP-citrate synthase	GSMUA_Achr11T05030_001	1	1	4	5	5
308	KMMuB_chr10_G31494	KMMuB_chr10_G31494	1	1	1	5	5
309	KMMuB_chr1_G01149	KMMuB_chr1_G01149	0	1	0	5	5
310	KMMuB_chr5_G14207	KMMuB_chr5_G14207	1	1	4	5	5
311	KMMuB_chr3_G08195	KMMuB_chr3_G08195	1	1	4	5	5
312	KMMuB_chr3_G07642	KMMuB_chr3_G07642	1	1	4	5	5
313	Membrane steroid-binding protein 2	GSMUA_Achr11T21180_001	1	1	4	5	5
314	KMMuB_chrUn_random_G34907	KMMuB_chrUn_random_G34907	1	1	4	5	5
315	Obg-like ATPase 1	GSMUA_Achr8T07170_001	0.99	1	1	5	5
316	KMMuB_chr6_G18191	KMMuB_chr6_G18191	0.65	1	1	5	5
317	KMMuB_chr5_G13162	KMMuB_chr5_G13162	1	1	4	5	5
318	Putative UPF0424 protein C1orf128	GSMUA_Achr3T25970_001	1	1	4	5	5
319	KMMuB_chr5_G14335	KMMuB_chr5_G14335	1	1	4	5	5
320	40S ribosomal protein S4	GSMUA_Achr5T27000_001	0.99	1	4	5	5
321	60S ribosomal protein L8	GSMUA_Achr11T22610_001	1	1	3	5	5
322	KMMuB_chr10_G29849	KMMuB_chr10_G29849 (+5)	1	1	4	5	5
323	KMMuB_chr4_G10682	KMMuB_chr4_G10682	1	1	3	5	5
324	KMMuB_chr8_G21965	KMMuB_chr8_G21965	1	1	2	5	5
325	Putative Nuclear migration protein nudC	GSMUA_Achr11T13090_001	1	1	4	5	5
326	KMMuB_chr4_G08400	KMMuB_chr4_G08400	1	1	5	5	5
327	KMMuB_chr7_G20958	KMMuB_chr7_G20958	1	1	4	5	5
328	KMMuB_chr4_G08456	KMMuB_chr4_G08456	1	1	4	5	5
329	KMMuB_chr4_G10086	KMMuB_chr4_G10086	1	1	4	5	5
330	KMMuB_chr6_G17439	KMMuB_chr6_G17439 (+1)	1	1	4	5	5
331	ML domain protein, putative, expressed	GSMUA_Achr5T23580_001 (+1)	1	1	5	5	5
332	Alpha-aminoadipic semialdehyde synthase	GSMUA_Achr10T23170_001	1	1	5	5	5
333	KMMuB_chr3_G06192	KMMuB_chr3_G06192 (+3)	1	1	3	5	5
334	KMMuB_chr9_G25161	KMMuB_chr9_G25161	0.74	1	3	5	5
335	Enolase 1, chloroplastic	GSMUA_Achr9T14590_001	0	1	0	5	5
336	fasciclin-like arabinogalactan protein 8 precursor, putative, expressed	GSMUA_AchrUn_randomT25500_001	1	1	4	5	5
337	KMMuB_chr9_G28143	KMMuB_chr9_G28143 (+2)	1	1	4	5	5
338	KMMuB_chr6_G17911	KMMuB_chr6_G17911	1	1	3	5	5
339	KMMuB_chr10_G31371	KMMuB_chr10_G31371	1	1	4	5	5
340	KMMuB_chr7_G21339	KMMuB_chr7_G21339 (+1)	1	1	4	5	5
341	KMMuB_chr2_G03250	KMMuB_chr2_G03250 (+2)	0.74	1	4	5	5
342	GSMUA_Achr5T29380_001 Proliferation-associated protein 2G4	GSMUA_Achr5T29380_001Proliferation-associated protein 2G4	1	1	2	5	5
343	KMMuB_chr8_G23675	KMMuB_chr8_G23675	0.73	1	2	5	5
344	KMMuB_chr2_G02877	KMMuB_chr2_G02877	0.73	1	2	5	5
345	KMMuB_chr1_G01899	KMMuB_chr1_G01899	0	1	0	5	5
346	KMMuB_chr4_G09237	KMMuB_chr4_G09237 (+2)	1	1	4	5	5
347	RuBisCO large subunit-binding protein subunit alpha, chloroplastic	GSMUA_Achr11T22050_001	1	1	5	5	5
348	KMMuB_chr1_G01432	KMMuB_chr1_G01432 (+3)	1	1	4	5	5
349	KMMuB_chr4_G09142	KMMuB_chr4_G09142	0.74	1	4	5	5
350	KMMuB_chr2_G04583	KMMuB_chr2_G04583	1	1	3	5	5
351	KMMuB_chrUn_random_G34433	KMMuB_chrUn_random_G34433 (+1)	1	1	3	5	5
352	Glucose-6-phosphate isomerase, cytosolic 1	GSMUA_Achr7T08110_001	1	1	3	5	5
353	Phosphoglycerate kinase, cytosolic	GSMUA_Achr11T18370_001	1	1	4	5	5
354	Putative Heat shock protein 90	GSMUA_Achr10T26930_001	1	1	4	5	5
355	KMMuB_chr11_G33739	KMMuB_chr11_G33739	0	1	0	5	5
356	KMMuB_chr1_G01636	KMMuB_chr1_G01636	0.99	1	5	5	5
357	KMMuB_chr9_G25782	KMMuB_chr9_G25782	1	1	4	5	5
358	KMMuB_chr1_G02076	KMMuB_chr1_G02076	1	1	3	5	5
359	Uncharacterized protein At4g28440	GSMUA_Achr3T03210_001 (+1)	1	1	4	5	5
360	Ornithine carbamoyltransferase, chloroplastic	GSMUA_Achr6T09000_001	1	1	2	5	5
361	KMMuB_chr11_G34286	KMMuB_chr11_G34286 (+1)	1	1	4	5	5
362	KMMuB_chr6_G18335	KMMuB_chr6_G18335	1	1	1	5	5
363	Isopentenyl-diphosphate Delta-isomerase II	GSMUA_Achr11T19080_001	1	1	4	5	5
364	KMMuB_chr2_G03195	KMMuB_chr2_G03195	0	1	0	5	5
365	Small heat shock protein, chloroplastic	GSMUA_Achr2T12540_001	0	1	0	5	5
366	KMMuB_chr9_G25149	KMMuB_chr9_G25149 (+1)	1	1	4	5	5
367	Nitrogen regulatory protein P-II	GSMUA_AchrUn_randomT18290_001	1	1	3	5	5
368	Succinate dehydrogenase [ubiquinone] iron-sulfur subunit 2, mitochondrial	GSMUA_Achr11T08740_001	1	1	4	5	5
369	KMMuB_chr9_G28220	KMMuB_chr9_G28220 (+1)	1	1	4	5	5
370	Mitochondrial outer membrane protein porin of 36 kDa	GSMUA_Achr8T14200_001	1	1	3	5	5
371	KMMuB_chr7_G19852	KMMuB_chr7_G19852	0.73	1	2	5	5
372	GSMUA_Achr1T17550_001 Catalase isozyme 2	GSMUA_Achr1T17550_001Catalase isozyme 2 (+1)	1	1	5	5	5
373	KMMuB_chr9_G27594	KMMuB_chr9_G27594	0.74	1	4	5	5
374	Cytochrome c	GSMUA_Achr7T23550_001 (+1)	1	1	3	5	5
375	KMMuB_chr4_G09236	KMMuB_chr4_G09236 (+1)	1	1	4	5	5
376	KMMuB_chr3_G06204	KMMuB_chr3_G06204 (+2)	1	1	4	5	5
377	Villin-2	GSMUA_Achr11T06140_001	1	1	4	5	5
378	KMMuB_chr5_G12387	KMMuB_chr5_G12387 (+1)	0.74	1	4	5	5
379	Isocitrate dehydrogenase [NAD] catalytic subunit 5, mitochondrial	GSMUA_AchrUn_randomT20390_001	1	1	4	5	5
380	KMMuB_chr4_G10741	KMMuB_chr4_G10741	0.99	1	1	5	5
381	KMMuB_chr9_G25107	KMMuB_chr9_G25107	0	1	0	5	5
382	KMMuB_chr3_G05643	KMMuB_chr3_G05643 (+1)	0.99	1	3	5	5
383	KMMuB_chr1_G01252	KMMuB_chr1_G01252	0.74	1	3	5	5
384	Pyrophosphate--fructose 6-phosphate 1-phosphotransferase subunit beta	GSMUA_Achr8T22590_001	0.73	1	1	5	5
385	KMMuB_chrUn_random_G38780	KMMuB_chrUn_random_G38780 (+1)	1	1	4	5	5
386	KMMuB_chr2_G03699	KMMuB_chr2_G03699	0	1	0	5	5
387	KMMuB_chr6_G15456	KMMuB_chr6_G15456	0.74	1	4	5	5
388	KMMuB_chr11_G33340	KMMuB_chr11_G33340 (+1)	1	1	4	5	5
389	Putative Protein grpE	GSMUA_AchrUn_randomT12470_001	1	1	4	5	5
390	Cysteine proteinase 1	GSMUA_Achr6T27980_001 (+1)	0.74	1	2	5	5
391	KMMuB_chr4_G08923	KMMuB_chr4_G08923 (+2)	1	1	3	5	5
392	KMMuB_chr11_G31860	KMMuB_chr11_G31860 (+1)	1	1	4	5	5
393	KMMuB_chr1_G01934	KMMuB_chr1_G01934	0.73	1	1	5	5
394	KMMuB_chr4_G09681	KMMuB_chr4_G09681 (+2)	0.74	1	3	5	5
395	Eukaryotic initiation factor iso-4F subunit p82-34	GSMUA_Achr4T12750_001	0	1	0	5	5
396	KMMuB_chr6_G18491	KMMuB_chr6_G18491 (+1)	0	1	0	5	5
397	KMMuB_chr10_G30520	KMMuB_chr10_G30520 (+5)	0	1	0	5	5
398	KMMuB_chr3_G05762	KMMuB_chr3_G05762	0	1	0	5	5
399	GSMUA_Achr1T21160_001 18.5 kDa class I heat shock protein	GSMUA_Achr1T21160_00118.5 kDa class I heat shock protein	0	1	0	5	5
400	KMMuB_chr6_G15109	KMMuB_chr6_G15109	0.74	1	3	5	5
401	GSMUA_Achr4T25000_001 Eukaryotic translation initiation factor 4E-2	GSMUA_Achr4T25000_001Eukaryotic translation initiation factor 4E-2 (+1)	0.74	1	4	5	5
402	GSMUA_Achr4T00970_001 V-type proton ATPase subunit E	GSMUA_Achr4T00970_001V-type proton ATPase subunit E (+1)	1	1	4	5	5
403	proton pump interactor, putative, expressed	GSMUA_Achr6T21610_001	0.98	1	2	5	5
404	KMMuB_chr3_G07916	KMMuB_chr3_G07916	0	1	0	5	5
405	KMMuB_chr10_G30313	KMMuB_chr10_G30313 (+1)	1	1	4	5	5
406	Putative Dolichyl-diphosphooligosaccharide--protein glycosyltransferase 48 kDa subunit	GSMUA_AchrUn_randomT22910_001	1	1	2	5	5
407	Ankyrin repeat domain-containing protein 2	GSMUA_AchrUn_randomT01190_001	1	1	4	5	5
408	KMMuB_chr11_G34098	KMMuB_chr11_G34098 (+1)	1	1	3	5	5
409	KMMuB_chr2_G03330	KMMuB_chr2_G03330 (+1)	0	1	0	5	5
410	KMMuB_chr11_G32429	KMMuB_chr11_G32429 (+3)	0.73	1	3	5	5
411	Putative Tyrosyl-tRNA synthetase	GSMUA_AchrUn_randomT08320_001	0	1	0	5	5
412	KMMuB_chr5_G13747	KMMuB_chr5_G13747	0	1	0	5	5
413	26S protease regulatory subunit 8 homolog A	GSMUA_Achr10T27140_001	1	1	3	5	5
414	Putative stress responsive A/B Barrel domain containing protein, expressed	GSMUA_Achr10T17620_001	0.74	1	1	5	5
415	KMMuB_chr11_G33114	KMMuB_chr11_G33114 (+1)	0	1	0	5	5
416	60S ribosomal protein L10	GSMUA_Achr10T12900_001	1	1	1	5	5
417	KMMuB_chr6_G16276	KMMuB_chr6_G16276 (+1)	0.98	1	4	5	5
418	KMMuB_chr10_G31380	KMMuB_chr10_G31380 (+1)	1	1	1	5	5
419	KMMuB_chr11_G34247	KMMuB_chr11_G34247	1	1	4	4	4
420	KMMuB_chr3_G05965	KMMuB_chr3_G05965	1	1	4	4	4
421	KMMuB_chr6_G18356	KMMuB_chr6_G18356	1	1	4	4	4
422	KMMuB_chr11_G32131	KMMuB_chr11_G32131	1	1	5	4	5
423	KMMuB_chr6_G15045	KMMuB_chr6_G15045	1	1	5	4	5
424	(3R)-hydroxymyristoyl-[acyl-carrier-protein] dehydratase	GSMUA_Achr1T13210_001	1	1	4	4	4
425	Thioredoxin H1	GSMUA_Achr4T22400_001	1	1	5	4	5
426	KMMuB_chr4_G08812	KMMuB_chr4_G08812	1	1	5	4	5
427	GSMUA_Achr3T27080_001 Putative Intracellular protease 1	GSMUA_Achr3T27080_001Putative Intracellular protease 1	1	1	5	4	5
428	KMMuB_chr9_G27811	KMMuB_chr9_G27811	1	1	4	4	4
429	GSMUA_Achr9T12430_001 Putative Polygalacturonase inhibitor	GSMUA_Achr9T12430_001Putative Polygalacturonase inhibitor	1	1	5	4	5
430	late embryogenesis abundant protein, putative, expressed	GSMUA_Achr10T04300_001	1	1	5	4	5
431	L-ascorbate peroxidase, cytosolic	GSMUA_Achr5T07280_001	1	1	5	4	5
432	GSMUA_Achr9T24140_001 Triosephosphate isomerase, chloroplastic	GSMUA_Achr9T24140_001Triosephosphate isomerase, chloroplastic	1	1	5	4	5
433	KMMuB_chr10_G30212	KMMuB_chr10_G30212	1	1	4	4	4
434	KMMuB_chr1_G01477	KMMuB_chr1_G01477	1	1	4	4	4
435	KMMuB_chr6_G15297	KMMuB_chr6_G15297	1	1	4	4	4
436	Probable glutathione S-transferase parA	GSMUA_Achr9T26030_001	1	1	4	4	4
437	KMMuB_chr9_G26605	KMMuB_chr9_G26605	1	1	4	4	4
438	KMMuB_chr9_G28267	KMMuB_chr9_G28267	1	1	4	4	4
439	Nucleoside diphosphate kinase B	GSMUA_Achr11T23090_001	1	1	5	4	5
440	Nucleoside diphosphate kinase 1	GSMUA_Achr5T18300_001	1	1	5	4	5
441	GSMUA_Achr5T28700_001 Triosephosphate isomerase, cytosolic	GSMUA_Achr5T28700_001Triosephosphate isomerase, cytosolic	1	1	5	4	5
442	KMMuB_chr4_G11428	KMMuB_chr4_G11428	1	1	4	4	4
443	Probable aquaporin PIP2-6	GSMUA_Achr2T11190_001	1	1	5	4	5
444	Probable NADP-dependent oxidoreductase P2	GSMUA_Achr5T17090_001	1	1	5	4	5
445	KMMuB_chr3_G06616	KMMuB_chr3_G06616	1	1	4	4	4
446	KMMuB_chr7_G19816	KMMuB_chr7_G19816	1	1	5	4	5
447	KMMuB_chr3_G05338	KMMuB_chr3_G05338	1	1	4	4	4
448	GSMUA_Achr3T11550_001 Transketolase, chloroplastic	GSMUA_Achr3T11550_001Transketolase, chloroplastic	1	1	4	4	4
449	OSIGBa0147B06.5 protein	GSMUA_Achr8T12870_001	1	1	4	4	4
450	KMMuB_chr4_G10437	KMMuB_chr4_G10437	1	1	5	4	5
451	KMMuB_chr7_G19665	KMMuB_chr7_G19665	1	1	5	4	5
452	KMMuB_chr7_G19990	KMMuB_chr7_G19990	1	1	4	4	4
453	Putative aconitate hydratase, cytoplasmic	GSMUA_Achr9T30280_001	1	1	4	4	4
454	Glucose-6-phosphate isomerase	GSMUA_Achr10T25060_001	1	1	4	4	4
455	GSMUA_Achr8T30250_001 Phospholipase A1-Igamma1, chloroplastic	GSMUA_Achr8T30250_001Phospholipase A1-Igamma1, chloroplastic	1	1	5	4	5
456	KMMuB_chr6_G15503	KMMuB_chr6_G15503 (+1)	1	1	4	4	4
457	Xylose isomerase	GSMUA_Achr9T17670_001	1	1	4	4	4
458	GSMUA_Achr3T18000_001 Superoxide dismutase [Mn] 3.1, mitochondrial	GSMUA_Achr3T18000_001Superoxide dismutase [Mn] 3.1, mitochondrial	1	1	5	4	5
459	KMMuB_chr9_G27698	KMMuB_chr9_G27698	1	1	5	4	5
460	Uncharacterized protein At5g10860, mitochondrial	GSMUA_Achr1T05580_001	1	1	5	4	5
461	KMMuB_chr7_G20187	KMMuB_chr7_G20187	0.74	1	4	4	4
462	GSMUA_Achr8T00520_001 Putative Lysosomal alpha-mannosidase	GSMUA_Achr8T00520_001Putative Lysosomal alpha-mannosidase	1	1	4	4	4
463	KMMuB_chr11_G34252	KMMuB_chr11_G34252 (+2)	1	1	5	4	5
464	KMMuB_chr10_G31067	KMMuB_chr10_G31067	1	1	4	4	4
465	Ankyrin repeat domain-containing protein 2	GSMUA_Achr8T09410_001	1	1	4	4	4
466	KMMuB_chrUn_random_G35433	KMMuB_chrUn_random_G35433	1	1	5	4	5
467	KMMuB_chr11_G32400	KMMuB_chr11_G32400	1	1	4	4	4
468	GSMUA_Achr1T08940_001 4-hydroxy-3-methylbut-2-en-1-yl diphosphate synthase	GSMUA_Achr1T08940_0014-hydroxy-3-methylbut-2-en-1-yl diphosphate synthase	1	1	3	4	4
469	Aspartic proteinase oryzasin-1	GSMUA_Achr8T27020_001	1	1	3	4	4
470	KMMuB_chr9_G27928	KMMuB_chr9_G27928	1	1	4	4	4
471	KMMuB_chr6_G15387	KMMuB_chr6_G15387	1	1	4	4	4
472	Nucleoside diphosphate kinase B	GSMUA_Achr8T15010_001	1	1	4	4	4
473	KMMuB_chr8_G23216	KMMuB_chr8_G23216	1	1	4	4	4
474	Alcohol dehydrogenase 1	GSMUA_Achr8T29470_001	1	1	4	4	4
475	KMMuB_chr5_G13529	KMMuB_chr5_G13529 (+2)	1	1	4	4	4
476	subtilisin N-terminal Region family protein, expressed	GSMUA_Achr5T01150_001	1	1	4	4	4
477	KMMuB_chr8_G23049	KMMuB_chr8_G23049	1	1	3	4	4
478	Alcohol dehydrogenase 1	GSMUA_Achr2T08040_001	1	1	5	4	5
479	Probable steroid-binding protein 3	GSMUA_Achr6T03970_001 (+1)	1	1	4	4	4
480	KMMuB_chr6_G17756	KMMuB_chr6_G17756 (+1)	1	1	5	4	5
481	Actin-2	GSMUA_Achr10T03730_001	1	1	5	4	5
482	KMMuB_chr6_G18114	KMMuB_chr6_G18114	1	1	4	4	4
483	KMMuB_chr7_G19866	KMMuB_chr7_G19866 (+1)	1	1	4	4	4
484	KMMuB_chr4_G09567	KMMuB_chr4_G09567 (+1)	1	1	4	4	4
485	KMMuB_chr4_G08385	KMMuB_chr4_G08385	1	1	4	4	4
486	KMMuB_chrUn_random_G39488	KMMuB_chrUn_random_G39488	1	1	4	4	4
487	KMMuB_chr5_G11692	KMMuB_chr5_G11692	1	1	4	4	4
488	KMMuB_chr2_G03650	KMMuB_chr2_G03650	1	1	4	4	4
489	GSMUA_Achr3T30980_001 Putative Stem-specific protein TSJT1	GSMUA_Achr3T30980_001Putative Stem-specific protein TSJT1	1	1	4	4	4
490	40S ribosomal protein S11	GSMUA_Achr6T35270_001	1	1	4	4	4
491	KMMuB_chr1_G01775	KMMuB_chr1_G01775	1	1	5	4	5
492	KMMuB_chr4_G09287	KMMuB_chr4_G09287	1	1	4	4	4
493	Proteasome subunit beta type-1	GSMUA_Achr11T16560_001	1	1	4	4	4
494	KMMuB_chr2_G04758	KMMuB_chr2_G04758	1	1	4	4	4
495	GSMUA_Achr9T02440_001 60S ribosomal protein L5	GSMUA_Achr9T02440_00160S ribosomal protein L5	1	1	4	4	4
496	KMMuB_chr6_G17686	KMMuB_chr6_G17686	1	1	4	4	4
497	GSMUA_Achr3T24740_001 Putative Cathepsin B	GSMUA_Achr3T24740_001Putative Cathepsin B	1	1	4	4	4
498	Putative Aspartic proteinase nepenthesin-1	GSMUA_Achr8T09610_001	0.98	1	4	4	4
499	KMMuB_chr1_G00957	KMMuB_chr1_G00957	1	1	2	4	4
500	Heat shock cognate 70 kDa protein	GSMUA_Achr2T16250_001	1	1	5	4	5
501	KMMuB_chr4_G11577	KMMuB_chr4_G11577	1	1	4	4	4
502	Alpha-soluble NSF attachment protein	GSMUA_Achr10T04790_001	1	1	4	4	4
503	GSMUA_Achr4T20110_001 Probable plastid-lipid-associated protein 2, chloroplastic	GSMUA_Achr4T20110_001Probable plastid-lipid-associated protein 2, chloroplastic	1	1	3	4	4
504	GSMUA_Achr5T24780_001 Hypothetical protein	GSMUA_Achr5T24780_001Hypothetical protein	1	1	3	4	4
505	KMMuB_chr3_G07974	KMMuB_chr3_G07974	1	1	4	4	4
506	Probable protein disulfide-isomerase A6	GSMUA_Achr11T13980_001	1	1	4	4	4
507	KMMuB_chr9_G26327	KMMuB_chr9_G26327	1	1	4	4	4
508	KMMuB_chr1_G02308	KMMuB_chr1_G02308	1	1	4	4	4
509	KMMuB_chr4_G10930	KMMuB_chr4_G10930	1	1	3	4	4
510	Phosphoglucan, water dikinase, chloroplastic	GSMUA_Achr9T07400_001	1	1	3	4	4
511	KMMuB_chr8_G22702	KMMuB_chr8_G22702	1	1	4	4	4
512	KMMuB_chr11_G32949	KMMuB_chr11_G32949	1	1	4	4	4
513	KMMuB_chr4_G09048	KMMuB_chr4_G09048	0.74	1	4	4	4
514	KMMuB_chr4_G10388	KMMuB_chr4_G10388	1	1	3	4	4
515	KMMuB_chr4_G11489	KMMuB_chr4_G11489 (+1)	0.74	1	2	4	4
516	Sucrose-phosphatase 2	GSMUA_Achr11T13740_001	1	1	4	4	4
517	KMMuB_chr5_G14528	KMMuB_chr5_G14528	1	1	4	4	4
518	Citrate synthase, glyoxysomal	GSMUA_Achr10T14170_001	1	1	4	4	4
519	KMMuB_chr11_G31690	KMMuB_chr11_G31690 (+1)	1	1	4	4	4
520	KMMuB_chr3_G05358	KMMuB_chr3_G05358	1	1	4	4	4
521	KMMuB_chr7_G19243	KMMuB_chr7_G19243 (+2)	1	1	4	4	4
522	Seryl-tRNA synthetase	GSMUA_Achr1T22660_001	1	1	4	4	4
523	KMMuB_chr9_G25379	KMMuB_chr9_G25379	1	1	3	4	4
524	Hypothetical protein	GSMUA_Achr5T05550_001	1	1	2	4	4
525	KMMuB_chr6_G15688	KMMuB_chr6_G15688	1	1	5	4	5
526	KMMuB_chr8_G24090	KMMuB_chr8_G24090	1	1	5	4	5
527	GSMUA_Achr5T23650_001 Soluble inorganic pyrophosphatase	GSMUA_Achr5T23650_001Soluble inorganic pyrophosphatase	0.74	1	4	4	4
528	Probable phospholipid hydroperoxide glutathione peroxidase 6, mitochondrial	GSMUA_Achr11T04010_001	1	1	5	4	5
529	KMMuB_chr8_G23679	KMMuB_chr8_G23679	0.73	1	2	4	4
530	KMMuB_chr2_G04358	KMMuB_chr2_G04358	0	1	0	4	4
531	GSMUA_Achr8T03910_001 Threonine synthase 1, chloroplastic	GSMUA_Achr8T03910_001Threonine synthase 1, chloroplastic	1	1	4	4	4
532	KMMuB_chr10_G29832	KMMuB_chr10_G29832 (+1)	1	1	4	4	4
533	Plasma membrane ATPase 1	GSMUA_Achr9T10970_001	1	1	4	4	4
534	KMMuB_chr7_G20714	KMMuB_chr7_G20714	0.74	1	4	4	4
535	KMMuB_chr6_G16624	KMMuB_chr6_G16624 (+2)	1	1	5	4	5
536	GSMUA_Achr4T08030_001 Phosphoenolpyruvate carboxylase, housekeeping isozyme	GSMUA_Achr4T08030_001Phosphoenolpyruvate carboxylase, housekeeping isozyme	1	1	4	4	4
537	Probable NADH dehydrogenase [ubiquinone] 1 alpha subcomplex subunit 5, mitochondrial	GSMUA_Achr11T16110_001	1	1	4	4	4
538	KMMuB_chr5_G14193	KMMuB_chr5_G14193 (+1)	1	1	5	4	5
539	KMMuB_chr1_G01765	KMMuB_chr1_G01765 (+1)	1	1	3	4	4
540	KMMuB_chr6_G16945	KMMuB_chr6_G16945 (+1)	1	1	4	4	4
541	Proteasome subunit alpha type-6	GSMUA_Achr10T17500_001 (+1)	1	1	4	4	4
542	Malate dehydrogenase, mitochondrial	GSMUA_AchrUn_randomT11210_001	1	1	4	4	4
543	GSMUA_Achr4T23110_001 Putative Pathogenesis-related protein PRB1-3	GSMUA_Achr4T23110_001Putative Pathogenesis-related protein PRB1-3	1	1	5	4	5
544	KMMuB_chr4_G08786	KMMuB_chr4_G08786 (+1)	1	1	4	4	4
545	KMMuB_chr7_G19474	KMMuB_chr7_G19474 (+2)	1	1	3	4	4
546	KMMuB_chr4_G09286	KMMuB_chr4_G09286	1	1	4	4	4
547	KMMuB_chr5_G11726	KMMuB_chr5_G11726 (+1)	1	1	4	4	4
548	L-ascorbate peroxidase, cytosolic	GSMUA_Achr6T33120_001	1	1	4	4	4
549	Proteasome subunit beta type-4	GSMUA_Achr11T15050_001	1	1	3	4	4
550	KMMuB_chr11_G34277	KMMuB_chr11_G34277 (+1)	1	1	4	4	4
551	cupin superfamily protein, putative, expressed	GSMUA_Achr10T31160_001	1	1	4	4	4
552	GSMUA_Achr6T00740_001 3-hydroxyisobutyryl-CoA hydrolase-like protein 3	GSMUA_Achr6T00740_0013-hydroxyisobutyryl-CoA hydrolase-like protein 3	1	1	2	4	4
553	Putative Leukotriene A-4 hydrolase	GSMUA_Achr4T16860_001	1	1	2	4	4
554	KMMuB_chr4_G10497	KMMuB_chr4_G10497	1	1	1	4	4
555	KMMuB_chr10_G31503	KMMuB_chr10_G31503	1	1	4	4	4
556	KMMuB_chr8_G22257	KMMuB_chr8_G22257 (+4)	1	1	4	4	4
557	KMMuB_chr8_G24909	KMMuB_chr8_G24909	1	1	4	4	4
558	KMMuB_chr6_G15807	KMMuB_chr6_G15807	1	1	3	4	4
559	GSMUA_Achr6T02260_001 Snakin-1	GSMUA_Achr6T02260_001Snakin-1	1	1	3	4	4
560	GSMUA_Achr1T26660_001 Bifunctional protein folD	GSMUA_Achr1T26660_001Bifunctional protein folD	0.99	1	3	4	4
561	calcium-binding EF hand family protein, putative, expressed	GSMUA_Achr4T14870_001	1	1	3	4	4
562	KMMuB_chr11_G34099	KMMuB_chr11_G34099 (+1)	1	1	2	4	4
563	KMMuB_chr2_G03614	KMMuB_chr2_G03614	1	1	4	4	4
564	KMMuB_chr2_G04584	KMMuB_chr2_G04584 (+1)	1	1	4	4	4
565	KMMuB_chr3_G06078	KMMuB_chr3_G06078 (+1)	0.73	1	3	4	4
566	KMMuB_chr1_G00099	KMMuB_chr1_G00099 (+1)	0.99	1	3	4	4
567	KMMuB_chr11_G31916	KMMuB_chr11_G31916	1	1	3	4	4
568	bolA, putative, expressed	GSMUA_Achr11T06480_001	1	1	3	4	4
569	KMMuB_chr5_G14526	KMMuB_chr5_G14526 (+1)	1	1	4	4	4
570	KMMuB_chrUn_random_G36748	KMMuB_chrUn_random_G36748 (+1)	0.74	1	4	4	4
571	KMMuB_chr8_G24060	KMMuB_chr8_G24060	0.73	1	1	4	4
572	KMMuB_chr5_G13062	KMMuB_chr5_G13062	0.23	1	3	4	4
573	KMMuB_chr6_G15889	KMMuB_chr6_G15889	0	1	0	4	4
574	KMMuB_chr8_G24841	KMMuB_chr8_G24841	0.74	1	4	4	4
575	Hypothetical protein	GSMUA_Achr2T19840_001	1	1	4	4	4
576	KMMuB_chr2_G03291	KMMuB_chr2_G03291 (+1)	1	1	4	4	4
577	KMMuB_chr3_G05950	KMMuB_chr3_G05950 (+1)	0.74	1	4	4	4
578	Adenylate kinase B	GSMUA_Achr10T16560_001	1	1	4	4	4
579	Putative Probable esterase PIR7A	GSMUA_Achr8T10050_001	0.73	1	3	4	4
580	KMMuB_chr10_G30906	KMMuB_chr10_G30906	0.99	1	4	4	4
581	Argininosuccinate lyase	GSMUA_Achr11T05170_001	1	1	4	4	4
582	transcription factor BTF3, putative, expressed	GSMUA_Achr1T02000_001	0.73	1	4	4	4
583	KMMuB_chr2_G04108	KMMuB_chr2_G04108 (+1)	1	1	2	4	4
584	KMMuB_chr11_G32225	KMMuB_chr11_G32225 (+3)	1	1	4	4	4
585	Putative Heat shock 70 kDa protein 4L	GSMUA_Achr5T06230_001	1	1	2	4	4
586	Superoxide dismutase [Cu-Zn], chloroplastic	GSMUA_Achr9T20410_001	0.42	1	2	4	4
587	KMMuB_chr5_G13683	KMMuB_chr5_G13683	0	1	0	4	4
588	KMMuB_chr11_G34013	KMMuB_chr11_G34013	0	1	0	4	4
589	KMMuB_chr10_G28437	KMMuB_chr10_G28437	0	1	0	4	4
590	KMMuB_chr3_G05224	KMMuB_chr3_G05224 (+3)	1	1	4	4	4
591	GSMUA_Achr9T07030_001 5-AMP-activated protein kinase beta-1 subunit-related, putative,...	GSMUA_Achr9T07030_0015-AMP-activated protein kinase beta-1 subunit-related, putative,...	0.74	1	4	4	4
592	Serine carboxypeptidase-like 51	GSMUA_Achr10T06760_001	0.74	1	5	4	5
593	Ribulose-phosphate 3-epimerase, cytoplasmic isoform	GSMUA_Achr11T15350_001 (+1)	1	1	4	4	4
594	KMMuB_chr2_G03706	KMMuB_chr2_G03706	0.73	1	3	4	4
595	NAD-dependent malic enzyme 62 kDa isoform, mitochondrial	GSMUA_Achr7T06830_001	0.74	1	3	4	4
596	KMMuB_chr6_G15274	KMMuB_chr6_G15274 (+8)	1	1	4	4	4
597	KMMuB_chrUn_random_G35199	KMMuB_chrUn_random_G35199	1	1	3	4	4
598	60S ribosomal protein L24	GSMUA_AchrUn_randomT14440_001 (+3)	1	1	3	4	4
599	Pyruvate dehydrogenase E1 component subunit alpha-1, mitochondrial	GSMUA_Achr10T29610_001	1	1	4	4	4
600	KMMuB_chr5_G13740	KMMuB_chr5_G13740 (+1)	0.98	1	4	4	4
601	Peptidyl-prolyl cis-trans isomerase CYP19-4	GSMUA_Achr7T17320_001	1	1	3	4	4
602	60S ribosomal protein L7-4	GSMUA_Achr11T08130_001	1	1	4	4	4
603	KMMuB_chr5_G12980	KMMuB_chr5_G12980	0.45	1	3	4	4
604	Probable glutathione S-transferase GSTF1	GSMUA_Achr2T02330_001	1	1	1	4	4
605	KMMuB_chr2_G04684	KMMuB_chr2_G04684	0.74	1	4	4	4
606	expressed protein	GSMUA_Achr3T18440_001	0.74	1	4	4	4
607	KMMuB_chr4_G08535	KMMuB_chr4_G08535	0.74	1	3	4	4
608	KMMuB_chr5_G12598	KMMuB_chr5_G12598	0.74	1	3	4	4
609	KMMuB_chr5_G12551	KMMuB_chr5_G12551	1	1	2	4	4
610	GSMUA_Achr5T17690_001 RNA recognition motif containing protein, putative, expressed	GSMUA_Achr5T17690_001RNA recognition motif containing protein, putative, expressed (+1)	1	1	3	4	4
611	KMMuB_chr10_G30886	KMMuB_chr10_G30886	0.74	1	1	4	4
612	KMMuB_chrUn_random_G35697	KMMuB_chrUn_random_G35697 (+1)	0.74	1	4	4	4
613	KMMuB_chr6_G17523	KMMuB_chr6_G17523	0	1	0	4	4
614	KMMuB_chr5_G13316	KMMuB_chr5_G13316 (+1)	0	1	0	4	4
615	Putative Alpha-glucosidase 2	GSMUA_Achr11T06330_001	0	1	0	4	4
616	KMMuB_chr2_G03852	KMMuB_chr2_G03852 (+2)	0.73	1	3	4	4
617	KMMuB_chr9_G26949	KMMuB_chr9_G26949 (+1)	0.73	1	3	4	4
618	RAN GTPase-activating protein 1	GSMUA_Achr11T01660_001	0.99	1	4	4	4
619	KMMuB_chr8_G24780	KMMuB_chr8_G24780	0.7	1	1	4	4
620	GSMUA_Achr1T09500_001 Probable acetyl-CoA acetyltransferase, cytosolic 2	GSMUA_Achr1T09500_001Probable acetyl-CoA acetyltransferase, cytosolic 2	0.73	1	1	4	4
621	KMMuB_chr10_G30125	KMMuB_chr10_G30125	0	1	0	4	4
622	KMMuB_chr8_G24976	KMMuB_chr8_G24976	0	1	0	4	4
623	KMMuB_chr10_G31130	KMMuB_chr10_G31130	0	1	0	4	4
624	KMMuB_chr2_G04522	KMMuB_chr2_G04522 (+1)	0.73	1	3	4	4
625	Probable 26S proteasome non-ATPase regulatory subunit 3	GSMUA_Achr11T01140_001 (+2)	0.74	1	2	4	4
626	GSMUA_Achr5T27090_001 Importin subunit alpha-1a	GSMUA_Achr5T27090_001Importin subunit alpha-1a	0.74	1	2	4	4
627	KMMuB_chr1_G01735	KMMuB_chr1_G01735	0.74	1	2	4	4
628	KMMuB_chr1_G00412	KMMuB_chr1_G00412 (+5)	1	1	1	4	4
629	Putative Ubiquitin carboxyl-terminal hydrolase isozyme L3	GSMUA_Achr11T23000_001	0.74	1	4	4	4
630	KMMuB_chr6_G17229	KMMuB_chr6_G17229	0.73	1	1	4	4
631	KMMuB_chr5_G13760	KMMuB_chr5_G13760 (+1)	0.74	1	2	4	4
632	KMMuB_chr9_G28023	KMMuB_chr9_G28023 (+1)	0.74	1	4	4	4
633	KMMuB_chr6_G17679	KMMuB_chr6_G17679 (+1)	0.74	1	1	4	4
634	KMMuB_chr11_G32044	KMMuB_chr11_G32044 (+1)	0.73	1	1	4	4
635	Eukaryotic translation initiation factor 3 subunit B	GSMUA_Achr11T00080_001 (+1)	0.73	1	3	4	4
636	Putative ATP-citrate synthase	GSMUA_Achr11T25260_001	0.74	1	4	4	4
637	KMMuB_chr2_G04255	KMMuB_chr2_G04255 (+2)	0.74	1	4	4	4
638	KMMuB_chr4_G10631	KMMuB_chr4_G10631	0.47	1	1	4	4
639	KMMuB_chr9_G27338	KMMuB_chr9_G27338	0	1	0	4	4
640	KMMuB_chr2_G03595	KMMuB_chr2_G03595	0	1	0	4	4
641	KMMuB_chr6_G17295	KMMuB_chr6_G17295	0	1	0	4	4
642	KMMuB_chr7_G18885	KMMuB_chr7_G18885	0	1	0	4	4
643	Aldehyde dehydrogenase family 3 member H1	GSMUA_Achr8T30130_001	0	1	0	4	4
644	UBX domain-containing protein, putative, expressed	GSMUA_Achr10T07660_001	0.74	1	2	4	4
645	KMMuB_chr7_G21175	KMMuB_chr7_G21175	0	1	0	4	4
646	L-idonate 5-dehydrogenase	GSMUA_Achr4T19640_001	0	1	0	4	4
647	KMMuB_chr5_G12124	KMMuB_chr5_G12124	0	1	0	4	4
648	GSMUA_Achr2T16160_001 Actin-101	GSMUA_Achr2T16160_001Actin-101	0	1	0	4	4
649	Heat shock cognate 70 kDa protein	GSMUA_Achr10T00900_001 (+1)	0.73	1	2	4	4
650	KMMuB_chr10_G29894	KMMuB_chr10_G29894 (+1)	0.74	1	3	4	4
651	KMMuB_chr8_G24454	KMMuB_chr8_G24454 (+2)	0	1	0	4	4
652	Probable protein phosphatase 2C 62	GSMUA_Achr10T09180_001	0	1	0	4	4
653	KMMuB_chr9_G27275	KMMuB_chr9_G27275 (+1)	0.74	1	1	4	4
654	GSMUA_Achr9T01630_001 Adenosylhomocysteinase	GSMUA_Achr9T01630_001Adenosylhomocysteinase	1	1	5	3	5
655	KMMuB_chr10_G30843	KMMuB_chr10_G30843	1	1	4	3	4
656	KMMuB_chr2_G05041	KMMuB_chr2_G05041	0.99	1	3	3	3
657	Hydroxyacylglutathione hydrolase cytoplasmic	GSMUA_Achr9T04870_001	1	1	4	3	4
658	KMMuB_chr5_G14139	KMMuB_chr5_G14139	1	1	4	3	4
659	GSMUA_Achr9T07850_001 Proteasome subunit beta type-5-B	GSMUA_Achr9T07850_001Proteasome subunit beta type-5-B	1	1	4	3	4
660	Superoxide dismutase [Mn] 3.1, mitochondrial	GSMUA_Achr3T09840_001	1	1	4	3	4
661	ATP synthase subunit O, mitochondrial	GSMUA_Achr3T20820_001	1	1	4	3	4
662	Superoxide dismutase [Mn], mitochondrial	GSMUA_Achr2T18870_001	1	1	4	3	4
663	KMMuB_chr9_G27871	KMMuB_chr9_G27871	1	1	5	3	5
664	KMMuB_chr6_G17925	KMMuB_chr6_G17925	1	1	4	3	4
665	KMMuB_chr8_G22160	KMMuB_chr8_G22160	1	1	4	3	4
666	GSMUA_Achr9T25750_001 Putative Lactoylglutathione lyase	GSMUA_Achr9T25750_001Putative Lactoylglutathione lyase	1	1	5	3	5
667	Fumarylacetoacetase	GSMUA_Achr4T19360_001	1	1	4	3	4
668	Monodehydroascorbate reductase	GSMUA_Achr1T17030_001	1	1	4	3	4
669	GSMUA_Achr9T16070_001 Cysteine proteinase 2	GSMUA_Achr9T16070_001Cysteine proteinase 2	1	1	4	3	4
670	Uncharacterized protein At2g37660, chloroplastic	GSMUA_Achr6T15220_001	1	1	4	3	4
671	Glyceraldehyde-3-phosphate dehydrogenase, cytosolic 3	GSMUA_Achr5T25410_001	1	1	4	3	4
672	Acyl-CoA-binding protein	GSMUA_Achr1T10780_001	1	1	3	3	3
673	GSMUA_Achr8T09490_001 2-isopropylmalate synthase A	GSMUA_Achr8T09490_0012-isopropylmalate synthase A	1	1	4	3	4
674	Small ubiquitin-related modifier 2	GSMUA_Achr8T08670_001	1	1	3	3	3
675	KMMuB_chr5_G12623	KMMuB_chr5_G12623 (+1)	1	1	4	3	4
676	Ran-binding protein 1 homolog c	GSMUA_Achr11T08420_001	1	1	4	3	4
677	Putative Extracellular ribonuclease LE	GSMUA_Achr9T07940_001 (+1)	1	1	5	3	5
678	GSMUA_Achr6T01380_001 Wound-induced protein WIN1	GSMUA_Achr6T01380_001Wound-induced protein WIN1	1	1	4	3	4
679	KMMuB_chr1_G02003	KMMuB_chr1_G02003	1	1	4	3	4
680	KMMuB_chr11_G33492	KMMuB_chr11_G33492 (+1)	1	1	4	3	4
681	KMMuB_chr7_G19022	KMMuB_chr7_G19022 (+1)	1	1	5	3	5
682	KMMuB_chr6_G15205	KMMuB_chr6_G15205	1	1	4	3	4
683	KMMuB_chr4_G09220	KMMuB_chr4_G09220	1	1	4	3	4
684	KMMuB_chr3_G06219	KMMuB_chr3_G06219	1	1	4	3	4
685	KMMuB_chr9_G25572	KMMuB_chr9_G25572	1	1	2	3	3
686	Lipoxygenase A	GSMUA_AchrUn_randomT19690_001	1	1	4	3	4
687	KMMuB_chr10_G31245	KMMuB_chr10_G31245	1	1	4	3	4
688	NAD dependent epimerase/dehydratase family protein, putative, expressed	GSMUA_Achr4T16440_001	1	1	4	3	4
689	Putative 3-mercaptopyruvate sulfurtransferase	GSMUA_Achr9T26180_001	1	1	4	3	4
690	KMMuB_chr9_G27574	KMMuB_chr9_G27574	1	1	3	3	3
691	KMMuB_chr5_G13619	KMMuB_chr5_G13619	0.73	1	2	3	3
692	Peptide methionine sulfoxide reductase (Fragment)	GSMUA_Achr2T05990_001	1	1	4	3	4
693	Methylthioribose-1-phosphate isomerase	GSMUA_Achr6T29170_001	1	1	4	3	4
694	fructose-1,6-bisphosphatase, putative, expressed	GSMUA_Achr11T18240_001 (+1)	1	1	4	3	4
695	Probable mitochondrial-processing peptidase subunit beta	GSMUA_Achr4T28020_001	1	1	4	3	4
696	Putative GDSL esterase/lipase At5g55050	GSMUA_Achr2T11130_001	0.74	1	3	3	3
697	Peptidyl-prolyl cis-trans isomerase Pin1	GSMUA_Achr11T00770_001	1	1	3	3	3
698	20 kDa chaperonin, chloroplastic	GSMUA_Achr2T00670_001	1	1	5	3	5
699	KMMuB_chr6_G14895	KMMuB_chr6_G14895 (+1)	1	1	4	3	4
700	GSMUA_Achr3T31180_001 60S acidic ribosomal protein P2B	GSMUA_Achr3T31180_00160S acidic ribosomal protein P2B	1	1	4	3	4
701	KMMuB_chr10_G30049	KMMuB_chr10_G30049	1	1	4	3	4
702	KMMuB_chr1_G02170	KMMuB_chr1_G02170	1	1	4	3	4
703	KMMuB_chr1_G02040	KMMuB_chr1_G02040	0.74	1	4	3	4
704	KMMuB_chr2_G03282	KMMuB_chr2_G03282	1	1	3	3	3
705	Putative Lipoxygenase homology domain-containing protein 1	GSMUA_AchrUn_randomT15590_001 (+1)	1	1	5	3	5
706	KMMuB_chr10_G31516	KMMuB_chr10_G31516 (+11)	1	1	4	3	4
707	Thioredoxin-like protein Clot	GSMUA_Achr4T01500_001	1	1	3	3	3
708	KMMuB_chr1_G01336	KMMuB_chr1_G01336	0.72	1	4	3	4
709	KMMuB_chr6_G18258	KMMuB_chr6_G18258	1	1	3	3	3
710	KMMuB_chr1_G02323	KMMuB_chr1_G02323	0.99	1	3	3	3
711	KMMuB_chr9_G25075	KMMuB_chr9_G25075	1	1	4	3	4
712	expressed protein	GSMUA_Achr6T25290_001	1	1	2	3	3
713	6,7-dimethyl-8-ribityllumazine synthase, chloroplastic	GSMUA_Achr10T16360_001	1	1	4	3	4
714	Hypothetical protein	GSMUA_Achr8T17700_001 (+1)	1	1	4	3	4
715	ATP synthase subunit gamma, mitochondrial	GSMUA_Achr9T07120_001	1	1	3	3	3
716	KMMuB_chr11_G33506	KMMuB_chr11_G33506 (+1)	1	1	3	3	3
717	KMMuB_chr2_G04589	KMMuB_chr2_G04589	1	1	4	3	4
718	KMMuB_chr6_G15980	KMMuB_chr6_G15980 (+1)	1	1	4	3	4
719	ATP-dependent Clp protease proteolytic subunit 5, chloroplastic	GSMUA_Achr8T22320_001	0.99	1	4	3	4
720	Protein IN2-1 homolog B	GSMUA_Achr6T33160_001	0.74	1	4	3	4
721	GSMUA_Achr9T25630_001 UPF0424 protein At3g04780	GSMUA_Achr9T25630_001UPF0424 protein At3g04780	0.73	1	3	3	3
722	KMMuB_chr8_G24575	KMMuB_chr8_G24575	0.99	1	2	3	3
723	Enolase	GSMUA_Achr11T22570_001	1	1	5	3	5
724	KMMuB_chr8_G24991	KMMuB_chr8_G24991	0	1	0	3	3
725	dual specificity protein phosphatase, putative, expressed	GSMUA_Achr8T14150_001	1	1	4	3	4
726	KMMuB_chr2_G04886	KMMuB_chr2_G04886	0.74	1	4	3	4
727	KMMuB_chr8_G24462	KMMuB_chr8_G24462	1	1	4	3	4
728	KMMuB_chr4_G11166	KMMuB_chr4_G11166	0.74	1	4	3	4
729	GSMUA_Achr2T15660_001 40S ribosomal protein S24-2	GSMUA_Achr2T15660_00140S ribosomal protein S24-2 (+3)	0.74	1	3	3	3
730	KMMuB_chr9_G25421	KMMuB_chr9_G25421 (+1)	0.74	1	4	3	4
731	GSMUA_Achr6T33840_001 Alpha-glucan phosphorylase, H isozyme	GSMUA_Achr6T33840_001Alpha-glucan phosphorylase, H isozyme	1	1	3	3	3
732	KMMuB_chrUn_random_G36917	KMMuB_chrUn_random_G36917	0.74	1	3	3	3
733	Sucrose synthase 2	GSMUA_Achr3T01900_001	0.73	1	3	3	3
734	KMMuB_chr10_G30210	KMMuB_chr10_G30210	0.73	1	1	3	3
735	Ubiquitin carboxyl-terminal hydrolase 6	GSMUA_Achr7T24290_001	0.73	1	4	3	4
736	KMMuB_chr3_G05483	KMMuB_chr3_G05483 (+1)	0	1	0	3	3
737	KMMuB_chr1_G02151	KMMuB_chr1_G02151 (+1)	1	1	4	3	4
738	KMMuB_chr5_G14554	KMMuB_chr5_G14554	0.74	1	4	3	4
739	KMMuB_chr1_G01633	KMMuB_chr1_G01633	0.74	1	4	3	4
740	KMMuB_chr6_G15363	KMMuB_chr6_G15363	0.74	1	3	3	3
741	Putative Ubiquilin-1	GSMUA_Achr3T00530_001	0.73	1	1	3	3
742	Protein transport protein Sec61 subunit beta	GSMUA_Achr5T08440_001	0.74	1	3	3	3
743	EF hand family protein, expressed	GSMUA_Achr10T17710_001	1	1	4	3	4
744	KMMuB_chr8_G24319	KMMuB_chr8_G24319 (+2)	1	1	3	3	3
745	KMMuB_chr6_G16522	KMMuB_chr6_G16522	1	1	2	3	3
746	GSMUA_Achr1T04790_001 Ubiquitin-conjugating enzyme E2 35	GSMUA_Achr1T04790_001Ubiquitin-conjugating enzyme E2 35 (+5)	1	1	1	3	3
747	KMMuB_chr10_G29321	KMMuB_chr10_G29321	0.73	1	1	3	3
748	KMMuB_chr7_G20776	KMMuB_chr7_G20776	1	1	1	3	3
749	KMMuB_chr2_G03592	KMMuB_chr2_G03592	1	1	1	3	3
750	KMMuB_chr2_G03311	KMMuB_chr2_G03311	0	1	0	3	3
751	KMMuB_chr7_G18773	KMMuB_chr7_G18773 (+1)	0.74	1	2	3	3
752	KMMuB_chr1_G01610	KMMuB_chr1_G01610	0.73	1	2	3	3
753	KMMuB_chr7_G20054	KMMuB_chr7_G20054 (+1)	0.74	1	2	3	3
754	KMMuB_chr8_G21768	KMMuB_chr8_G21768 (+1)	0.99	1	2	3	3
755	GSMUA_Achr2T18860_001 UPF0189 protein XCC3184	GSMUA_Achr2T18860_001UPF0189 protein XCC3184	0.74	1	2	3	3
756	KMMuB_chr5_G11892	KMMuB_chr5_G11892	0.47	1	1	3	3
757	GSMUA_Achr2T07320_001 Alanine aminotransferase 2	GSMUA_Achr2T07320_001Alanine aminotransferase 2	0	1	0	3	3
758	KMMuB_chr9_G25601	KMMuB_chr9_G25601 (+1)	0	1	0	3	3
759	GSMUA_Achr5T16020_001 Auxin-induced protein PCNT115	GSMUA_Achr5T16020_001Auxin-induced protein PCNT115	0	1	0	3	3
760	KMMuB_chr6_G17733	KMMuB_chr6_G17733	0	1	0	3	3
761	KMMuB_chr2_G04686	KMMuB_chr2_G04686 (+1)	0.74	1	2	3	3
762	KMMuB_chr8_G21561	KMMuB_chr8_G21561 (+2)	1	1	3	3	3
763	KMMuB_chr10_G28441	KMMuB_chr10_G28441 (+1)	0.73	1	1	3	3
764	Allene oxide synthase 2	GSMUA_Achr5T08810_001 (+1)	1	1	4	3	4
765	Vacuolar-sorting receptor 1	GSMUA_Achr11T19850_001	0.73	1	1	3	3
766	KMMuB_chr4_G11477	KMMuB_chr4_G11477	0.63	1	1	3	3
767	Putative uncharacterized protein Sb10g026250	GSMUA_Achr1T10400_001	0.74	1	1	3	3
768	KMMuB_chrUn_random_G37646	KMMuB_chrUn_random_G37646	0	1	0	3	3
769	KMMuB_chr3_G06912	KMMuB_chr3_G06912	0	1	0	3	3
770	KMMuB_chr2_G04359	KMMuB_chr2_G04359	0.16	1	1	3	3
771	Putative Copper transport protein ATOX1	GSMUA_Achr6T07500_001	0	1	0	3	3
772	KMMuB_chr6_G18367	KMMuB_chr6_G18367	0	1	0	3	3
773	Probable lipoxygenase 4	GSMUA_Achr1T22970_001	0	1	0	3	3
774	GSMUA_Achr9T16490_001 Putative Biotin carboxyl carrier protein of acetyl-CoA carboxylase	GSMUA_Achr9T16490_001Putative Biotin carboxyl carrier protein of acetyl-CoA carboxylase	0	1	0	3	3
775	3-ketoacyl-CoA thiolase 2, peroxisomal	GSMUA_AchrUn_randomT04240_001	1	1	1	3	3
776	KMMuB_chr5_G11874	KMMuB_chr5_G11874 (+1)	0.74	1	1	3	3
777	ubiquitin family protein, putative, expressed	GSMUA_Achr5T18990_001	0	1	0	3	3
778	KMMuB_chr4_G10064	KMMuB_chr4_G10064	0	1	0	3	3
779	KMMuB_chr4_G10810	KMMuB_chr4_G10810	0	1	0	3	3
780	KMMuB_chr6_G16237	KMMuB_chr6_G16237	0	1	0	3	3
781	pectinacetylesterase domain containing protein, expressed	GSMUA_Achr7T07230_001	0	1	0	3	3
782	GSMUA_Achr8T06540_001 Importin subunit alpha-1b	GSMUA_Achr8T06540_001Importin subunit alpha-1b	0	1	0	3	3
783	KMMuB_chr9_G26282	KMMuB_chr9_G26282	0	1	0	3	3
784	Putative Stem-specific protein TSJT1	GSMUA_Achr1T14100_001	0	1	0	3	3
785	Proline iminopeptidase	GSMUA_Achr7T25160_001	0	1	0	3	3
786	KMMuB_chr8_G24144	KMMuB_chr8_G24144 (+1)	0	1	0	3	3
787	Peroxidase 4	GSMUA_Achr11T23670_001	0	1	0	3	3
788	KMMuB_chr8_G25061	KMMuB_chr8_G25061 (+1)	0	1	0	3	3
789	KMMuB_chr5_G12113	KMMuB_chr5_G12113 (+1)	0	1	0	3	3
790	AMP deaminase	GSMUA_Achr10T13080_001 (+1)	0.99	1	4	3	4
791	Putative Uncharacterized hydrolase HI_0588	GSMUA_Achr10T08730_001	0	1	0	3	3
792	GSMUA_Achr8T08600_001 Putative Stem-specific protein TSJT1	GSMUA_Achr8T08600_001Putative Stem-specific protein TSJT1	1	1	5	2	5
793	KMMuB_chrUn_random_G36503	KMMuB_chrUn_random_G36503	1	1	4	2	4
794	KMMuB_chr7_G19037	KMMuB_chr7_G19037	1	1	4	2	4
795	Putative Uncharacterized protein yeiA	GSMUA_Achr8T22970_001	1	1	4	2	4
796	Auxin-repressed 12.5 kDa protein	GSMUA_Achr4T33330_001	1	1	3	2	3
797	GSMUA_Achr1T26770_001 Universal stress protein A-like protein	GSMUA_Achr1T26770_001Universal stress protein A-like protein	1	1	4	2	4
798	Putative 2-oxoglutarate dehydrogenase, mitochondrial	GSMUA_Achr5T28580_001	1	1	4	2	4
799	Dihydrolipoyl dehydrogenase	GSMUA_Achr3T12660_001	1	1	4	2	4
800	KMMuB_chr2_G03219	KMMuB_chr2_G03219	1	1	4	2	4
801	KMMuB_chr6_G15974	KMMuB_chr6_G15974	0.74	1	4	2	4
802	Basic blue protein	GSMUA_Achr6T07680_001	0.74	1	4	2	4
803	KMMuB_chr4_G08561	KMMuB_chr4_G08561	1	1	3	2	3
804	Putative Subtilisin-like protease	GSMUA_Achr5T20160_001	1	1	3	2	3
805	5-methyltetrahydropteroyltriglutamate--homocysteine methyltransferase	GSMUA_Achr7T01530_001	0.73	1	3	2	3
806	hydrolase, NUDIX family, domain containing protein, expressed	GSMUA_Achr6T11940_001	1	1	2	2	2
807	GSMUA_Achr8T12460_001 Putative 21 kDa protein	GSMUA_Achr8T12460_001Putative 21 kDa protein	0.99	1	2	2	2
808	N-carbamoylputrescine amidase	GSMUA_Achr6T19390_001	0.74	1	3	2	3
809	GSMUA_Achr2T11130_001 Putative GDSL esterase/lipase At5g55050	GSMUA_Achr2T11130_001Putative GDSL esterase/lipase At5g55050	0.73	1	2	2	2
810	GSMUA_Achr7T24260_001 Ras-related protein RIC1	GSMUA_Achr7T24260_001Ras-related protein RIC1	1	1	1	2	2
811	Molybdopterin biosynthesis protein CNX1	GSMUA_Achr11T15140_001	0.74	1	4	2	4
812	KMMuB_chr1_G02589	KMMuB_chr1_G02589 (+3)	0.74	1	4	2	4
813	Uncharacterized protein At5g10860, mitochondrial	GSMUA_Achr3T26630_001	0.74	1	4	2	4
814	60S ribosomal protein L13a-4	GSMUA_Achr10T13110_001 (+2)	1	1	4	2	4
815	KMMuB_chr1_G01911	KMMuB_chr1_G01911 (+1)	0.73	1	3	2	3
816	GSMUA_Achr9T22510_001 Sucrose-phosphate synthase 1	GSMUA_Achr9T22510_001Sucrose-phosphate synthase 1	0.73	1	3	2	3
817	Alliin lyase (Fragment)	GSMUA_Achr4T00820_001 (+1)	0.74	1	4	2	4
818	KMMuB_chr1_G01818	KMMuB_chr1_G01818	0.73	1	2	2	2
819	KMMuB_chr1_G02786	KMMuB_chr1_G02786 (+1)	0	1	0	2	2
820	KMMuB_chr9_G25261	KMMuB_chr9_G25261	0	1	0	2	2
821	KMMuB_chr6_G17307	KMMuB_chr6_G17307 (+2)	0.98	1	1	2	2
822	KMMuB_chr9_G28130	KMMuB_chr9_G28130 (+1)	0.74	1	3	2	3
823	60S ribosomal protein L19-2	GSMUA_Achr7T03780_001	0.74	1	1	2	2
824	GSMUA_Achr5T18110_001 Probable inosine-5'-monophosphate dehydrogenase	GSMUA_Achr5T18110_001Probable inosine-5'-monophosphate dehydrogenase	0.73	1	1	2	2
825	KMMuB_chr1_G02023	KMMuB_chr1_G02023	0.73	1	1	2	2
826	ABC transporter F family member 4	GSMUA_Achr9T29870_001	0.73	1	1	2	2
827	GSMUA_Achr2T07570_001 Eukaryotic translation initiation factor 3 subunit I	GSMUA_Achr2T07570_001Eukaryotic translation initiation factor 3 subunit I	0.73	1	1	2	2
828	KMMuB_chrUn_random_G39074	KMMuB_chrUn_random_G39074 (+3)	0	1	0	2	2
829	KMMuB_chr4_G09022	KMMuB_chr4_G09022	0	1	0	2	2
830	KMMuB_chrUn_random_G38140	KMMuB_chrUn_random_G38140 (+1)	0.74	1	2	2	2
831	Nuclear transport factor 2	GSMUA_Achr9T29290_001	0.74	1	1	2	2
832	Nascent polypeptide-associated complex subunit alpha-like protein	GSMUA_Achr1T11330_001	0.74	1	1	2	2
833	GSMUA_Achr6T12500_001 Fructokinase-2	GSMUA_Achr6T12500_001Fructokinase-2	0.74	1	1	2	2
834	Hypothetical protein	GSMUA_Achr3T30570_001	0.73	1	1	2	2
835	KMMuB_chr6_G17776	KMMuB_chr6_G17776	0.73	1	1	2	2
836	KMMuB_chr8_G24110	KMMuB_chr8_G24110	0.73	1	1	2	2
837	4-alpha-glucanotransferase, chloroplastic/amyloplastic	GSMUA_Achr2T22040_001	0.74	1	1	2	2
838	GSMUA_Achr9T25440_001 Vesicle-associated membrane protein 721	GSMUA_Achr9T25440_001Vesicle-associated membrane protein 721	0	1	0	2	2
839	KMMuB_chr11_G32950	KMMuB_chr11_G32950	0	1	0	2	2
840	KMMuB_chr3_G07766	KMMuB_chr3_G07766	0	1	0	2	2
841	KMMuB_chr9_G27526	KMMuB_chr9_G27526	0	1	0	2	2
842	Regulator of ribonuclease-like protein 2	GSMUA_Achr4T11830_001	0	1	0	2	2
843	Putative Xaa-Pro aminopeptidase 1	GSMUA_Achr8T31160_001	0	1	0	2	2
844	KMMuB_chr2_G03917	KMMuB_chr2_G03917	0	1	0	2	2
845	KMMuB_chr2_G03828	KMMuB_chr2_G03828	0	1	0	2	2
846	ABC transporter F family member 1	GSMUA_Achr10T06650_001 (+2)	0	1	0	2	2
847	Coatomer subunit gamma-2	GSMUA_Achr3T26080_001 (+3)	0	1	0	2	2
848	KMMuB_chr2_G04318	KMMuB_chr2_G04318 (+1)	0	1	0	2	2
849	KMMuB_chr9_G26102	KMMuB_chr9_G26102 (+1)	0	1	0	2	2
850	KMMuB_chr3_G05824	KMMuB_chr3_G05824	0	1	0	2	2
851	Putative Uncharacterized RNA-binding protein C23E6.01c	GSMUA_Achr6T29410_001	0	1	0	2	2
852	KMMuB_chr5_G14449	KMMuB_chr5_G14449	0	1	0	2	2
853	Ferritin-3, chloroplastic	GSMUA_Achr11T08370_001	1	1	4	2	4
854	Putative Cytokinin-O-glucosyltransferase 2	GSMUA_Achr10T19150_001	0	1	0	2	2
855	KMMuB_chr3_G07798	KMMuB_chr3_G07798 (+1)	0	1	0	2	2
856	Putative Beta-galactosidase	GSMUA_Achr11T20220_001	0	1	0	2	2
857	KMMuB_chr3_G05912	KMMuB_chr3_G05912	1	1	4	1	4
858	Pectinesterase/pectinesterase inhibitor PPE8B	GSMUA_Achr3T05740_001	1	1	4	1	4
859	20 kDa chaperonin, chloroplastic	GSMUA_Achr11T09270_001	1	1	4	1	4
860	GSMUA_Achr7T22790_001 FK506-binding protein 2-1	GSMUA_Achr7T22790_001FK506-binding protein 2-1	0.74	1	4	1	4
861	GSMUA_Achr6T13430_001 Putative Pyruvate kinase, cytosolic isozyme	GSMUA_Achr6T13430_001Putative Pyruvate kinase, cytosolic isozyme	1	1	3	1	3
862	Probable 26S proteasome non-ATPase regulatory subunit 7	GSMUA_Achr8T20510_001	1	1	1	1	1
863	peroxiredoxin, putative, expressed	GSMUA_Achr6T18200_001	0.74	1	4	1	4
864	KMMuB_chr4_G10508	KMMuB_chr4_G10508	0.74	1	4	1	4
865	KMMuB_chr9_G26372	KMMuB_chr9_G26372 (+1)	0.74	1	4	1	4
866	KMMuB_chrUn_random_G35134	KMMuB_chrUn_random_G35134	0.73	1	3	1	3
867	ADP,ATP carrier protein 1, mitochondrial	GSMUA_Achr3T11890_001	1	1	2	1	2
868	KMMuB_chr4_G09143	KMMuB_chr4_G09143	0.74	1	3	1	3
869	KMMuB_chrUn_random_G34801	KMMuB_chrUn_random_G34801 (+1)	1	1	3	1	3
870	KMMuB_chr10_G29857	KMMuB_chr10_G29857 (+1)	0.74	1	3	1	3
871	KMMuB_chr2_G04100	KMMuB_chr2_G04100	0.74	1	2	1	2
872	KMMuB_chr11_G33367	KMMuB_chr11_G33367	0.73	1	2	1	2
873	KMMuB_chr6_G14823	KMMuB_chr6_G14823 (+5)	0.99	1	1	1	1
874	GSMUA_Achr2T22280_001 40S ribosomal protein S6	GSMUA_Achr2T22280_00140S ribosomal protein S6 (+1)	0	1	0	1	1
875	GSMUA_Achr3T01200_001 Formate dehydrogenase, mitochondrial	GSMUA_Achr3T01200_001Formate dehydrogenase, mitochondrial	0	1	0	1	1
876	KMMuB_chr11_G32509	KMMuB_chr11_G32509 (+1)	0.73	1	1	1	1
877	KMMuB_chr10_G29828	KMMuB_chr10_G29828 (+6)	0.74	1	1	1	1
878	60S ribosomal protein L35	GSMUA_Achr10T26790_001 (+3)	0	1	0	1	1
879	Putative Pyruvate kinase, cytosolic isozyme	GSMUA_Achr6T13430_001	0	1	0	1	1
880	KMMuB_chr1_G01208	KMMuB_chr1_G01208	0	1	0	1	1
881	KMMuB_chr3_G05845	KMMuB_chr3_G05845	0	1	0	1	1
882	KMMuB_chr3_G05899	KMMuB_chr3_G05899	0	1	0	1	1
883	KMMuB_chr6_G17966	KMMuB_chr6_G17966	0	1	0	1	1
884	KMMuB_chr8_G23582	KMMuB_chr8_G23582 (+1)	0	1	0	1	1
885	KMMuB_chr8_G24626	KMMuB_chr8_G24626	0	1	0	1	1
886	Phospho-2-dehydro-3-deoxyheptonate aldolase 1, chloroplastic	GSMUA_Achr10T24720_001 (+1)	0	1	0	1	1
887	Putative 3-mercaptopyruvate sulfurtransferase	GSMUA_Achr3T23430_001	0	1	0	1	1
888	KMMuB_chr3_G05231	KMMuB_chr3_G05231 (+1)	0	1	0	1	1
889	KMMuB_chr2_G05054	KMMuB_chr2_G05054	0.59	0.99	4	5	5
890	40S ribosomal protein S7	GSMUA_Achr10T13020_001	1	0.99	4	4	4
891	Putative Uncharacterized protein At2g39795, mitochondrial	GSMUA_Achr4T16890_001 (+1)	0.74	0.99	4	4	4
892	KMMuB_chr3_G08334	KMMuB_chr3_G08334	0	0.99	0	4	4
893	KMMuB_chr6_G14799	KMMuB_chr6_G14799	1	0.99	3	3	3
894	KMMuB_chr10_G31566	KMMuB_chr10_G31566	0.74	0.99	4	3	4
895	GSMUA_Achr5T00340_001 Putative Uncharacterized aminotransferase y4uB	GSMUA_Achr5T00340_001Putative Uncharacterized aminotransferase y4uB	0.74	0.99	3	3	3
896	Transcription factor BTF3	GSMUA_Achr6T16240_001	0.73	0.99	3	3	3
897	KMMuB_chr1_G02726	KMMuB_chr1_G02726	0.74	0.99	1	3	3
898	GSMUA_Achr1T08270_001 Enolase	GSMUA_Achr1T08270_001Enolase	1	0.99	5	2	5
899	Putative Lysosomal Pro-X carboxypeptidase	GSMUA_Achr6T31720_001	1	0.99	4	2	4
900	KMMuB_chr4_G10038	KMMuB_chr4_G10038	0.74	0.99	3	2	3
901	KMMuB_chr1_G02025	KMMuB_chr1_G02025	0.73	0.99	1	2	2
902	GSMUA_Achr8T05970_001 Peptide methionine sulfoxide reductase B3, chloroplastic	GSMUA_Achr8T05970_001Peptide methionine sulfoxide reductase B3, chloroplastic	0.73	0.99	1	2	2
903	KMMuB_chr3_G06298	KMMuB_chr3_G06298	0	0.99	0	2	2
904	KMMuB_chrUn_random_G35450	KMMuB_chrUn_random_G35450 (+1)	0.73	0.99	1	2	2
905	GSMUA_Achr9T07690_001 Anthranilate synthase component I-1, chloroplastic	GSMUA_Achr9T07690_001Anthranilate synthase component I-1, chloroplastic	1	0.99	3	1	3
906	KMMuB_chr1_G00062	KMMuB_chr1_G00062	0.73	0.99	4	1	4
907	KMMuB_chr2_G04975	KMMuB_chr2_G04975 (+1)	1	0.98	4	5	5
908	KMMuB_chr10_G29543	KMMuB_chr10_G29543	1	0.98	5	4	5
909	KMMuB_chr5_G12951	KMMuB_chr5_G12951 (+2)	0.74	0.98	4	4	4
910	GSMUA_Achr8T33640_001 Acyl carrier protein 1, chloroplastic	GSMUA_Achr8T33640_001Acyl carrier protein 1, chloroplastic	1	0.98	2	4	4
911	Trafficking protein particle complex subunit 3	GSMUA_Achr6T02300_001 (+1)	0.74	0.98	4	4	4
912	Putative Quinone oxidoreductase 1	GSMUA_AchrUn_randomT09020_001	0.99	0.98	4	4	4
913	Hypothetical protein	GSMUA_Achr7T07190_001	0	0.98	0	4	4
914	KMMuB_chr11_G34090	KMMuB_chr11_G34090 (+1)	0.98	0.98	4	4	4
915	KMMuB_chr5_G14412	KMMuB_chr5_G14412 (+2)	1	0.98	3	3	3
916	KMMuB_chr6_G17196	KMMuB_chr6_G17196	1	0.98	4	3	4
917	KMMuB_chr11_G34010	KMMuB_chr11_G34010	0.99	0.98	1	3	3
918	KMMuB_chr3_G06770	KMMuB_chr3_G06770 (+1)	0.99	0.98	3	3	3
919	Eukaryotic translation initiation factor 2 subunit 3	GSMUA_Achr8T18770_001	0.24	0.98	2	3	3
920	KMMuB_chr5_G14394	KMMuB_chr5_G14394	0	0.98	0	3	3
921	KMMuB_chr9_G25757	KMMuB_chr9_G25757	0	0.98	0	3	3
922	KMMuB_chr8_G24010	KMMuB_chr8_G24010 (+1)	0	0.98	0	3	3
923	GSMUA_Achr8T06200_001 S-adenosylmethionine synthase	GSMUA_Achr8T06200_001S-adenosylmethionine synthase	0	0.98	0	3	3
924	KMMuB_chr8_G23872	KMMuB_chr8_G23872	0	0.98	0	3	3
925	Methylmalonate-semialdehyde dehydrogenase [acylating], mitochondrial	GSMUA_Achr4T22360_001	1	0.98	4	2	4
926	60S ribosomal protein L4-1	GSMUA_Achr5T03060_001	0.73	0.98	1	2	2
927	Indole-3-glycerol phosphate synthase, chloroplastic	GSMUA_Achr3T12080_001	0.73	0.98	1	2	2
928	KMMuB_chr3_G05446	KMMuB_chr3_G05446 (+1)	0	0.98	0	2	2
929	Glycyl-tRNA synthetase 1, mitochondrial	GSMUA_AchrUn_randomT00480_001	0.73	0.98	1	2	2
930	KMMuB_chr11_G32023	KMMuB_chr11_G32023	0	0.98	0	2	2
931	KMMuB_chrUn_random_G35749	KMMuB_chrUn_random_G35749	0	0.98	0	1	1
932	Alcohol dehydrogenase class-3	GSMUA_Achr1T05790_001	0.98	0.97	4	4	4
933	Putative Staphylococcal nuclease domain-containing protein 1	GSMUA_Achr6T08280_001	1	0.97	4	2	4
934	Phosphate carrier protein, mitochondrial	GSMUA_Achr9T15350_001	0.74	0.95	3	4	4
935	KMMuB_chr11_G33784	KMMuB_chr11_G33784 (+1)	0.73	0.93	2	2	2
936	KMMuB_chr5_G12182	KMMuB_chr5_G12182	0.93	0.9	2	2	2
937	KMMuB_chr3_G07932	KMMuB_chr3_G07932	1	0.83	4	5	5
938	KMMuB_chr10_G30089	KMMuB_chr10_G30089	0.74	0.83	5	5	5
939	KMMuB_chrUn_random_G39249	KMMuB_chrUn_random_G39249	1	0.83	5	5	5
940	KMMuB_chr10_G30518	KMMuB_chr10_G30518	0.74	0.83	4	5	5
941	KMMuB_chr8_G22559	KMMuB_chr8_G22559	0.73	0.83	3	5	5
942	KMMuB_chr9_G27719	KMMuB_chr9_G27719	0.74	0.83	4	5	5
943	Elongation factor 2	GSMUA_Achr6T22520_001 (+1)	0.74	0.83	4	5	5
944	KMMuB_chr8_G24200	KMMuB_chr8_G24200	0.74	0.83	3	5	5
945	KMMuB_chr11_G33244	KMMuB_chr11_G33244	0	0.83	0	5	5
946	KMMuB_chr7_G21195	KMMuB_chr7_G21195	0.73	0.83	1	5	5
947	GDSL esterase/lipase At4g01130	GSMUA_Achr10T14610_001	0.74	0.83	3	5	5
948	KMMuB_chr1_G00751	KMMuB_chr1_G00751	0	0.83	0	5	5
949	KMMuB_chr4_G10674	KMMuB_chr4_G10674	0	0.83	0	5	5
950	Probable fructose-bisphosphate aldolase 3, chloroplastic	GSMUA_AchrUn_randomT16350_001	1	0.83	4	5	5
951	Putative 22.7 kDa class IV heat shock protein	GSMUA_Achr10T11030_001 (+1)	0	0.83	0	5	5
952	Proteasome subunit alpha type-5	GSMUA_Achr11T09190_001	0.73	0.83	3	5	5
953	lactate/malate dehydrogenase, putative, expressed	GSMUA_Achr10T25750_001	0.73	0.83	3	5	5
954	KMMuB_chr9_G25835	KMMuB_chr9_G25835 (+1)	0	0.83	0	5	5
955	GSMUA_Achr8T09520_001 Peroxiredoxin-2F, mitochondrial	GSMUA_Achr8T09520_001Peroxiredoxin-2F, mitochondrial	1	0.83	4	4	4
956	KMMuB_chr3_G06593	KMMuB_chr3_G06593	0.73	0.83	4	4	4
957	GSMUA_Achr6T31470_001 Thaumatin-like protein	GSMUA_Achr6T31470_001Thaumatin-like protein	0.73	0.83	4	4	4
958	Cell division protein ftsZ homolog, chloroplastic	GSMUA_Achr7T06230_001	0.74	0.83	3	4	4
959	40S ribosomal protein S21	GSMUA_Achr5T27010_001	0.74	0.83	4	4	4
960	KMMuB_chr6_G17692	KMMuB_chr6_G17692	1	0.83	2	4	4
961	BTB1 - Bric-a-Brac,Tramtrack, Broad Complex BTB domain, expressed	GSMUA_Achr6T02230_001	1	0.83	4	4	4
962	Hypothetical protein	GSMUA_Achr1T23330_001 (+1)	0.67	0.83	2	4	4
963	KMMuB_chr11_G33828	KMMuB_chr11_G33828	0.74	0.83	4	4	4
964	KMMuB_chr11_G31733	KMMuB_chr11_G31733 (+1)	1	0.83	4	4	4
965	KMMuB_chr3_G05994	KMMuB_chr3_G05994 (+5)	0.74	0.83	4	4	4
966	KMMuB_chrUn_random_G35118	KMMuB_chrUn_random_G35118	0.74	0.83	4	4	4
967	3-isopropylmalate dehydrogenase, chloroplastic	GSMUA_Achr6T19960_001	0.99	0.83	2	4	4
968	GSMUA_Achr3T27270_001 Phosphomannomutase	GSMUA_Achr3T27270_001Phosphomannomutase (+1)	0.74	0.83	3	4	4
969	GSMUA_Achr4T15340_001 plasminogen activator inhibitor 1 RNA-binding protein, putative,...	GSMUA_Achr4T15340_001plasminogen activator inhibitor 1 RNA-binding protein, putative,...	0.73	0.83	3	4	4
970	KMMuB_chr7_G19597	KMMuB_chr7_G19597	0.73	0.83	1	4	4
971	KMMuB_chr7_G21041	KMMuB_chr7_G21041	0.6	0.83	2	4	4
972	Pto-interacting protein 1	GSMUA_Achr11T04800_001 (+19)	0.74	0.83	4	4	4
973	Probable mitochondrial saccharopine dehydrogenase At5g39410	GSMUA_Achr10T11620_001	0.74	0.83	4	4	4
974	KMMuB_chr5_G13701	KMMuB_chr5_G13701 (+3)	0.74	0.83	3	4	4
975	KMMuB_chr4_G10947	KMMuB_chr4_G10947	0	0.83	0	4	4
976	KMMuB_chr8_G24848	KMMuB_chr8_G24848 (+1)	0	0.83	0	4	4
977	KMMuB_chr7_G21264	KMMuB_chr7_G21264	0	0.83	0	4	4
978	Aspartate-semialdehyde dehydrogenase	GSMUA_Achr10T18110_001	0	0.83	0	4	4
979	KMMuB_chr1_G00048	KMMuB_chr1_G00048	1	0.83	4	3	4
980	KMMuB_chr2_G04431	KMMuB_chr2_G04431	1	0.83	4	3	4
981	KMMuB_chr8_G22674	KMMuB_chr8_G22674 (+2)	0.74	0.83	4	3	4
982	GSMUA_Achr7T09760_001 ATP synthase subunit d, mitochondrial	GSMUA_Achr7T09760_001ATP synthase subunit d, mitochondrial	1	0.83	3	3	3
983	KMMuB_chr3_G06357	KMMuB_chr3_G06357 (+3)	0.74	0.83	4	3	4
984	GSMUA_Achr6T27810_001 40S ribosomal protein S8	GSMUA_Achr6T27810_00140S ribosomal protein S8	0.73	0.83	3	3	3
985	Heat shock cognate 70 kDa protein	GSMUA_Achr8T20830_001	0.73	0.83	3	3	3
986	60S ribosomal protein L6	GSMUA_Achr4T06390_001	0.73	0.83	3	3	3
987	KMMuB_chr8_G23926	KMMuB_chr8_G23926 (+1)	0.73	0.83	3	3	3
988	KMMuB_chr1_G00982	KMMuB_chr1_G00982 (+2)	0.73	0.83	3	3	3
989	KMMuB_chr7_G21273	KMMuB_chr7_G21273 (+1)	0.74	0.83	2	3	3
990	KMMuB_chr7_G21113	KMMuB_chr7_G21113	1	0.83	1	3	3
991	GSMUA_Achr6T06530_001 Adenosylhomocysteinase	GSMUA_Achr6T06530_001Adenosylhomocysteinase	0.74	0.83	1	3	3
992	14-3-3-like protein GF14 kappa	GSMUA_Achr3T06740_001	0.74	0.83	1	3	3
993	KMMuB_chr5_G14216	KMMuB_chr5_G14216 (+5)	0.73	0.83	1	3	3
994	KMMuB_chr5_G14545	KMMuB_chr5_G14545	0	0.83	0	3	3
995	KMMuB_chr8_G23939	KMMuB_chr8_G23939	0	0.83	0	3	3
996	GSMUA_Achr1T09720_001 Cytochrome c1-1, heme protein, mitochondrial	GSMUA_Achr1T09720_001Cytochrome c1-1, heme protein, mitochondrial	0	0.83	0	3	3
997	Putative phosphate-induced protein 1 conserved region domain containing protein, expressed	GSMUA_Achr8T14380_001 (+1)	0	0.83	0	3	3
998	KMMuB_chr9_G26356	KMMuB_chr9_G26356 (+2)	0	0.83	0	3	3
999	Putative RNA-binding protein Nova-1 (Fragment)	GSMUA_AchrUn_randomT07630_001 (+1)	0	0.83	0	3	3
1000	KMMuB_chr2_G04637	KMMuB_chr2_G04637	0	0.83	0	3	3
1001	KMMuB_chr7_G19157	KMMuB_chr7_G19157	0	0.83	0	3	3
1002	GSMUA_Achr1T27340_001 Uncharacterized urease accessory protein ureG-like	GSMUA_Achr1T27340_001Uncharacterized urease accessory protein ureG-like	0	0.83	0	3	3
1003	GSMUA_Achr6T04360_001 Putative Probable gibberellin receptor GID1L3	GSMUA_Achr6T04360_001Putative Probable gibberellin receptor GID1L3	0	0.83	0	3	3
1004	KMMuB_chr5_G12409	KMMuB_chr5_G12409	0	0.83	0	3	3
1005	KMMuB_chr8_G21498	KMMuB_chr8_G21498	0	0.83	0	3	3
1006	ABC transporter E family member 2	GSMUA_Achr10T22260_001 (+4)	0	0.83	0	3	3
1007	Heat shock protein STI	GSMUA_Achr11T21860_001	0	0.83	0	3	3
1008	KMMuB_chr1_G01688	KMMuB_chr1_G01688 (+2)	0	0.83	0	3	3
1009	GSMUA_Achr4T29670_001 Defensin-like protein 5	GSMUA_Achr4T29670_001Defensin-like protein 5	1	0.83	4	2	4
1010	Putative Peroxidase 52	GSMUA_Achr6T14620_001 (+1)	1	0.83	3	2	3
1011	KMMuB_chr6_G18058	KMMuB_chr6_G18058	0.98	0.83	4	2	4
1012	KMMuB_chr6_G17954	KMMuB_chr6_G17954	1	0.83	2	2	2
1013	Hypothetical protein	GSMUA_AchrUn_randomT15890_001	0.74	0.83	3	2	3
1014	GSMUA_Achr9T22920_001 Villin-4	GSMUA_Achr9T22920_001Villin-4	0.73	0.83	3	2	3
1015	KMMuB_chr9_G28048	KMMuB_chr9_G28048 (+2)	0.73	0.83	3	2	3
1016	Putative Uncharacterized protein C3orf32	GSMUA_Achr6T14970_001 (+1)	0.74	0.83	4	2	4
1017	KMMuB_chr3_G05556	KMMuB_chr3_G05556	0.74	0.83	1	2	2
1018	KMMuB_chr3_G08042	KMMuB_chr3_G08042	0.73	0.83	1	2	2
1019	GSMUA_Achr2T02330_001 Probable glutathione S-transferase GSTF1	GSMUA_Achr2T02330_001Probable glutathione S-transferase GSTF1	0.74	0.83	1	2	2
1020	KMMuB_chr8_G22672	KMMuB_chr8_G22672 (+2)	0.74	0.83	2	2	2
1021	GSMUA_Achr7T06530_001 Ubiquitin-conjugating enzyme E2 variant 1C	GSMUA_Achr7T06530_001Ubiquitin-conjugating enzyme E2 variant 1C	0.73	0.83	1	2	2
1022	KMMuB_chr4_G11215	KMMuB_chr4_G11215 (+3)	0.73	0.83	1	2	2
1023	KMMuB_chr5_G13765	KMMuB_chr5_G13765	0.74	0.83	1	2	2
1024	GSMUA_Achr3T30360_001 Hypothetical protein	GSMUA_Achr3T30360_001Hypothetical protein	0	0.83	0	2	2
1025	oxidoreductase, aldo/keto reductase family protein, putative, expressed	GSMUA_AchrUn_randomT26740_001	0	0.83	0	2	2
1026	KMMuB_chr1_G01606	KMMuB_chr1_G01606	0	0.83	0	2	2
1027	KMMuB_chr6_G15070	KMMuB_chr6_G15070	0	0.83	0	2	2
1028	KMMuB_chr9_G27749	KMMuB_chr9_G27749 (+1)	0	0.83	0	2	2
1029	Acetylglutamate kinase	GSMUA_Achr11T16320_001 (+1)	0	0.83	0	2	2
1030	KMMuB_chr6_G16140	KMMuB_chr6_G16140	0	0.83	0	2	2
1031	Predicted protein	GSMUA_AchrUn_randomT07920_001	0	0.83	0	2	2
1032	KMMuB_chr5_G12646	KMMuB_chr5_G12646	0	0.83	0	2	2
1033	KMMuB_chr8_G24261	KMMuB_chr8_G24261	0	0.83	0	2	2
1034	Putative Small heat shock protein, chloroplastic	GSMUA_Achr10T16640_001 (+1)	0.73	0.83	1	2	2
1035	KMMuB_chr4_G09611	KMMuB_chr4_G09611	0	0.83	0	2	2
1036	KMMuB_chr6_G15235	KMMuB_chr6_G15235 (+5)	0	0.83	0	2	2
1037	KMMuB_chr2_G04979	KMMuB_chr2_G04979	0	0.83	0	2	2
1038	KMMuB_chr3_G08239	KMMuB_chr3_G08239	1	0.83	4	1	4
1039	Germin-like protein 5-1	GSMUA_AchrUn_randomT00050_001 (+1)	1	0.83	4	1	4
1040	Superoxide dismutase [Cu-Zn], chloroplastic	GSMUA_Achr10T06740_001	1	0.83	4	1	4
1041	KMMuB_chr5_G14231	KMMuB_chr5_G14231	1	0.83	4	1	4
1042	Cytochrome b-c1 complex subunit 6	GSMUA_Achr5T00810_001	1	0.83	3	1	3
1043	1,4-alpha-glucan-branching enzyme 2, chloroplastic/amyloplastic	GSMUA_Achr6T07530_001	0.74	0.83	4	1	4
1044	expressed protein	GSMUA_Achr10T05060_001 (+1)	0.73	0.83	3	1	3
1045	KMMuB_chr6_G17777	KMMuB_chr6_G17777 (+1)	0.73	0.83	3	1	3
1046	GSMUA_Achr8T08270_001 Putative Protein tolB	GSMUA_Achr8T08270_001Putative Protein tolB	0.74	0.83	3	1	3
1047	KMMuB_chr7_G18823	KMMuB_chr7_G18823 (+1)	0.73	0.83	2	1	2
1048	60S ribosomal protein L26-2	GSMUA_Achr8T18300_001	0.73	0.83	1	1	1
1049	KMMuB_chr4_G09149	KMMuB_chr4_G09149 (+3)	0.73	0.83	1	1	1
1050	KMMuB_chr1_G01350	KMMuB_chr1_G01350	0.21	0.83	2	1	2
1051	NAD-dependent malic enzyme 59 kDa isoform, mitochondrial	GSMUA_Achr1T00210_001	0.74	0.83	1	1	1
1052	Peroxidase 17	GSMUA_Achr6T30470_001	0.74	0.83	1	1	1
1053	Eukaryotic translation initiation factor 3 subunit E	GSMUA_Achr7T21330_001	0.74	0.83	1	1	1
1054	KMMuB_chr4_G09148	KMMuB_chr4_G09148 (+2)	0.74	0.83	1	1	1
1055	Eukaryotic translation initiation factor 2 subunit beta	GSMUA_Achr3T09740_001 (+1)	0.73	0.83	1	1	1
1056	KMMuB_chr2_G05077	KMMuB_chr2_G05077 (+2)	0.73	0.83	1	1	1
1057	KMMuB_chr3_G05687	KMMuB_chr3_G05687 (+1)	0.73	0.83	1	1	1
1058	KMMuB_chr9_G25764	KMMuB_chr9_G25764	0.73	0.83	1	1	1
1059	KMMuB_chr5_G11693	KMMuB_chr5_G11693	0.15	0.83	1	1	1
1060	KMMuB_chr10_G31578	KMMuB_chr10_G31578	0	0.83	0	1	1
1061	Putative Uncharacterized protein C6C3.02c	GSMUA_Achr10T08830_001 (+1)	0	0.83	0	1	1
1062	Cyclin-dependent kinase F-1	GSMUA_Achr10T14940_001	0	0.83	0	1	1
1063	Glyceraldehyde-3-phosphate dehydrogenase	GSMUA_Achr11T08720_001	0	0.83	0	1	1
1064	Putative Probable proteasome inhibitor	GSMUA_Achr11T18670_001	0	0.83	0	1	1
1065	GSMUA_Achr1T02940_001 Putative expressed protein	GSMUA_Achr1T02940_001Putative expressed protein	0	0.83	0	1	1
1066	Probable inosine triphosphate pyrophosphatase	GSMUA_Achr1T03330_001	0	0.83	0	1	1
1067	GSMUA_Achr1T12460_001 Putative 3,4-dihydroxy-2-butanone kinase	GSMUA_Achr1T12460_001Putative 3,4-dihydroxy-2-butanone kinase	0	0.83	0	1	1
1068	GSMUA_Achr1T25550_001 Whole genome shotgun sequence of line PN40024, scaffold_5.assembly12x...	GSMUA_Achr1T25550_001Whole genome shotgun sequence of line PN40024, scaffold_5.assembly12x...	0	0.83	0	1	1
1069	GSMUA_Achr2T20500_001 COP9 signalosome complex subunit 8	GSMUA_Achr2T20500_001COP9 signalosome complex subunit 8	0	0.83	0	1	1
1070	GSMUA_Achr3T20820_001 ATP synthase subunit O, mitochondrial	GSMUA_Achr3T20820_001ATP synthase subunit O, mitochondrial	0	0.83	0	1	1
1071	GSMUA_Achr3T23190_001 Eukaryotic translation initiation factor 3 subunit A	GSMUA_Achr3T23190_001Eukaryotic translation initiation factor 3 subunit A	0	0.83	0	1	1
1072	Fumarylacetoacetate hydrolase domain-containing protein 1 homolog	GSMUA_Achr3T24110_001 (+1)	0	0.83	0	1	1
1073	GSMUA_Achr3T30440_001 MADS-box transcription factor 14	GSMUA_Achr3T30440_001MADS-box transcription factor 14	0	0.83	0	1	1
1074	Putative Aspartic proteinase nepenthesin-1	GSMUA_Achr3T31640_001 (+1)	0	0.83	0	1	1
1075	50S ribosomal protein L31, chloroplastic	GSMUA_Achr4T01240_001	0	0.83	0	1	1
1076	protein of unknown function DUF1421 domain containing protein, expressed	GSMUA_Achr4T07980_001 (+1)	0	0.83	0	1	1
1077	Riboflavin synthase alpha chain	GSMUA_Achr4T08590_001	0	0.83	0	1	1
1078	GSMUA_Achr4T14550_001 Hypothetical protein	GSMUA_Achr4T14550_001Hypothetical protein	0	0.83	0	1	1
1079	STE_PAK_Ste20_MST_like.1 - STE kinases include homologs to sterile 7, sterile 11 and sterile 20 from yeast, expressed	GSMUA_Achr4T23660_001	0	0.83	0	1	1
1080	GSMUA_Achr5T00240_001 Glyceraldehyde-3-phosphate dehydrogenase, cytosolic	GSMUA_Achr5T00240_001Glyceraldehyde-3-phosphate dehydrogenase, cytosolic	0	0.83	0	1	1
1081	Hypothetical protein	GSMUA_Achr5T16780_001 (+3)	0	0.83	0	1	1
1082	GSMUA_Achr5T17510_001 Monodehydroascorbate reductase, chloroplastic	GSMUA_Achr5T17510_001Monodehydroascorbate reductase, chloroplastic	0	0.83	0	1	1
1083	GSMUA_Achr6T14650_001 Aspartate aminotransferase, mitochondrial	GSMUA_Achr6T14650_001Aspartate aminotransferase, mitochondrial	0	0.83	0	1	1
1084	GSMUA_Achr7T08110_001 Glucose-6-phosphate isomerase, cytosolic 1	GSMUA_Achr7T08110_001Glucose-6-phosphate isomerase, cytosolic 1	0	0.83	0	1	1
1085	Zinc finger CCCH domain-containing protein 14	GSMUA_Achr7T20530_001	0	0.83	0	1	1
1086	GSMUA_Achr8T02210_001 Putative Uncharacterized protein C17orf39 homolog	GSMUA_Achr8T02210_001Putative Uncharacterized protein C17orf39 homolog	0	0.83	0	1	1
1087	Peptide methionine sulfoxide reductase B3, chloroplastic	GSMUA_Achr8T05970_001	0	0.83	0	1	1
1088	GSMUA_Achr8T07840_001 Hypothetical protein	GSMUA_Achr8T07840_001Hypothetical protein	0	0.83	0	1	1
1089	GSMUA_Achr8T16530_001 SAM domain family protein, expressed	GSMUA_Achr8T16530_001SAM domain family protein, expressed	0	0.83	0	1	1
1090	Putative BRASSINOSTEROID INSENSITIVE 1-associated receptor kinase 1	GSMUA_Achr8T18500_001	0	0.83	0	1	1
1091	Ubiquitin-40S ribosomal protein S27a-1	GSMUA_AchrUn_randomT00030_001	0	0.83	0	1	1
1092	Histidinol dehydrogenase, chloroplastic	GSMUA_AchrUn_randomT29190_001	0	0.83	0	1	1
1093	KMMuB_chr10_G30806	KMMuB_chr10_G30806	0	0.83	0	1	1
1094	KMMuB_chr11_G32396	KMMuB_chr11_G32396	0	0.83	0	1	1
1095	KMMuB_chr11_G32721	KMMuB_chr11_G32721	0	0.83	0	1	1
1096	KMMuB_chr11_G33925	KMMuB_chr11_G33925	0	0.83	0	1	1
1097	KMMuB_chr11_G34047	KMMuB_chr11_G34047	0	0.83	0	1	1
1098	KMMuB_chr1_G01181	KMMuB_chr1_G01181 (+1)	0	0.83	0	1	1
1099	KMMuB_chr2_G04788	KMMuB_chr2_G04788 (+4)	0	0.83	0	1	1
1100	KMMuB_chr3_G05884	KMMuB_chr3_G05884	0	0.83	0	1	1
1101	KMMuB_chr4_G11418	KMMuB_chr4_G11418 (+1)	0	0.83	0	1	1
1102	KMMuB_chr4_G11614	KMMuB_chr4_G11614	0	0.83	0	1	1
1103	KMMuB_chr5_G12169	KMMuB_chr5_G12169	0	0.83	0	1	1
1104	KMMuB_chr5_G12170	KMMuB_chr5_G12170 (+1)	0	0.83	0	1	1
1105	KMMuB_chr5_G14460	KMMuB_chr5_G14460 (+1)	0	0.83	0	1	1
1106	KMMuB_chr6_G15521	KMMuB_chr6_G15521 (+1)	0	0.83	0	1	1
1107	KMMuB_chr6_G15567	KMMuB_chr6_G15567 (+1)	0	0.83	0	1	1
1108	KMMuB_chr8_G24992	KMMuB_chr8_G24992 (+1)	0	0.83	0	1	1
1109	KMMuB_chrUn_random_G38929	KMMuB_chrUn_random_G38929	0	0.83	0	1	1
1110	60S ribosomal protein L35a-3	GSMUA_Achr1T05100_001	0.87	0.82	1	3	3
1111	GSMUA_Achr3T02690_001-R	GSMUA_Achr3T02690_001-R (+1)	0	0.82	0	2	2
1112	Pyrophosphate--fructose 6-phosphate 1-phosphotransferase subunit alpha	GSMUA_Achr7T20550_001	0.74	0.82	4	1	4
1113	KMMuB_chr3_G06993	KMMuB_chr3_G06993	1	0.78	3	5	5
1114	Coatomer subunit epsilon-1	GSMUA_Achr2T03150_001	0.73	0.74	3	5	5
1115	KMMuB_chr3_G08068	KMMuB_chr3_G08068 (+2)	0.74	0.74	3	5	5
1116	Ran-binding protein 1 homolog c	GSMUA_Achr10T05950_001	1	0.74	4	4	4
1117	KMMuB_chr4_G08563	KMMuB_chr4_G08563 (+5)	0.74	0.74	4	4	4
1118	KMMuB_chr5_G14694	KMMuB_chr5_G14694	1	0.74	4	4	4
1119	GSMUA_Achr8T07620_001 Fructose-bisphosphate aldolase cytoplasmic isozyme	GSMUA_Achr8T07620_001Fructose-bisphosphate aldolase cytoplasmic isozyme	0.74	0.74	4	4	4
1120	Putative Dihydroflavonol-4-reductase	GSMUA_Achr1T06190_001	0.99	0.74	4	4	4
1121	NADH-ubiquinone oxidoreductase 27 kDa subunit	GSMUA_AchrUn_randomT05630_001	1	0.74	4	4	4
1122	KMMuB_chr5_G14516	KMMuB_chr5_G14516	0.74	0.74	4	4	4
1123	KMMuB_chr10_G30916	KMMuB_chr10_G30916	0.74	0.74	4	4	4
1124	SKP1-like protein 1A	GSMUA_Achr10T07400_001 (+13)	0.74	0.74	4	4	4
1125	Peroxiredoxin-2E, chloroplastic	GSMUA_Achr10T11170_001 (+1)	0.74	0.74	4	4	4
1126	Alpha-galactosidase	GSMUA_Achr6T15820_001 (+1)	0.99	0.74	3	4	4
1127	KMMuB_chr5_G12247	KMMuB_chr5_G12247 (+2)	0.74	0.74	4	4	4
1128	Probable N-acetyl-gamma-glutamyl-phosphate reductase, chloroplastic	GSMUA_Achr10T28580_001	1	0.74	2	4	4
1129	Alanine aminotransferase 2	GSMUA_Achr10T18730_001	1	0.74	4	4	4
1130	Putative Proactivator polypeptide-like 1	GSMUA_Achr10T01830_001	0.74	0.74	3	4	4
1131	KMMuB_chr5_G12233	KMMuB_chr5_G12233 (+2)	1	0.74	4	4	4
1132	70 kDa peptidyl-prolyl isomerase	GSMUA_Achr10T05650_001	1	0.74	1	4	4
1133	Putative Protein disulfide-isomerase	GSMUA_Achr10T14810_001	0.73	0.74	3	4	4
1134	Phospholipase D alpha 1	GSMUA_Achr10T26980_001	0.74	0.74	4	4	4
1135	GSMUA_Achr2T20920_001 Argininosuccinate synthase, chloroplastic	GSMUA_Achr2T20920_001Argininosuccinate synthase, chloroplastic	0.58	0.74	1	4	4
1136	KMMuB_chr3_G05906	KMMuB_chr3_G05906 (+4)	0	0.74	0	4	4
1137	KMMuB_chr10_G29275	KMMuB_chr10_G29275	0	0.74	0	4	4
1138	KMMuB_chr1_G00472	KMMuB_chr1_G00472 (+2)	0	0.74	0	4	4
1139	KMMuB_chr5_G11997	KMMuB_chr5_G11997	0	0.74	0	4	4
1140	KMMuB_chr5_G14553	KMMuB_chr5_G14553	0	0.74	0	4	4
1141	KMMuB_chr8_G21603	KMMuB_chr8_G21603	0	0.74	0	4	4
1142	KMMuB_chrUn_random_G35868	KMMuB_chrUn_random_G35868	0	0.74	0	4	4
1143	Snakin-1	GSMUA_Achr10T18090_001 (+3)	0.73	0.74	1	4	4
1144	KMMuB_chr9_G25634	KMMuB_chr9_G25634	0	0.74	0	4	4
1145	ribosomal protein S2, putative, expressed	GSMUA_AchrUn_randomT25450_001 (+1)	0.74	0.74	4	4	4
1146	Heat shock protein 81-3	GSMUA_Achr11T10020_001	0.73	0.74	1	4	4
1147	KMMuB_chr7_G19045	KMMuB_chr7_G19045 (+1)	1	0.74	4	3	4
1148	60S acidic ribosomal protein P3	GSMUA_Achr9T13990_001	1	0.74	5	3	5
1149	KMMuB_chr11_G32109	KMMuB_chr11_G32109	1	0.74	4	3	4
1150	KMMuB_chr6_G17875	KMMuB_chr6_G17875 (+1)	1	0.74	4	3	4
1151	17.2 kDa class II heat shock protein	GSMUA_Achr10T21120_001	0.74	0.74	5	3	5
1152	Cytochrome b-c1 complex subunit 7	GSMUA_Achr9T07800_001	1	0.74	3	3	3
1153	Phosphatase IMPL1, chloroplastic	GSMUA_Achr11T25660_001	1	0.74	3	3	3
1154	KMMuB_chr7_G19842	KMMuB_chr7_G19842 (+1)	1	0.74	4	3	4
1155	GSMUA_Achr8T21350_001 Superoxide dismutase [Mn] 3.1, mitochondrial	GSMUA_Achr8T21350_001Superoxide dismutase [Mn] 3.1, mitochondrial	1	0.74	4	3	4
1156	lipid binding protein, putative, expressed	GSMUA_Achr2T12230_001 (+1)	0.74	0.74	4	3	4
1157	KMMuB_chr7_G21010	KMMuB_chr7_G21010 (+1)	0.74	0.74	4	3	4
1158	KeraTryp_P00761	MusaId000055056	0.74	0.74	4	3	4
1159	Putative uncharacterized protein	GSMUA_Achr11T18380_001	1	0.74	4	3	4
1160	KMMuB_chr7_G18551	KMMuB_chr7_G18551 (+1)	1	0.74	3	3	3
1161	GSMUA_Achr1T18580_001 Peptidyl-prolyl cis-trans isomerase	GSMUA_Achr1T18580_001Peptidyl-prolyl cis-trans isomerase	1	0.74	4	3	4
1162	KMMuB_chr7_G19043	KMMuB_chr7_G19043 (+1)	1	0.74	4	3	4
1163	Cytochrome c oxidase subunit 6B	GSMUA_Achr8T17630_001	1	0.74	4	3	4
1164	KMMuB_chr7_G19789	KMMuB_chr7_G19789 (+1)	1	0.74	4	3	4
1165	Heat shock 70 kDa protein, mitochondrial	GSMUA_Achr4T19830_001	1	0.74	3	3	3
1166	KMMuB_chr8_G21697	KMMuB_chr8_G21697 (+1)	0.98	0.74	4	3	4
1167	KMMuB_chr7_G19975	KMMuB_chr7_G19975	0.98	0.74	3	3	3
1168	KMMuB_chr4_G10955	KMMuB_chr4_G10955 (+2)	0.74	0.74	3	3	3
1169	GSMUA_Achr3T24620_001 Putative Probable glutamyl-tRNA synthetase, cytoplasmic	GSMUA_Achr3T24620_001Putative Probable glutamyl-tRNA synthetase, cytoplasmic	1	0.74	3	3	3
1170	KMMuB_chr1_G02519	KMMuB_chr1_G02519	0.74	0.74	4	3	4
1171	KMMuB_chr3_G06835	KMMuB_chr3_G06835	0.74	0.74	4	3	4
1172	KMMuB_chr5_G14616	KMMuB_chr5_G14616	0.74	0.74	4	3	4
1173	KMMuB_chr8_G22274	KMMuB_chr8_G22274	0.74	0.74	4	3	4
1174	KMMuB_chr9_G27544	KMMuB_chr9_G27544	0.74	0.74	4	3	4
1175	KMMuB_chr8_G24220	KMMuB_chr8_G24220 (+1)	0.74	0.74	3	3	3
1176	T-complex protein 1 subunit epsilon	GSMUA_Achr6T06770_001	0.31	0.74	4	3	4
1177	GSMUA_Achr2T16250_001 Heat shock cognate 70 kDa protein	GSMUA_Achr2T16250_001Heat shock cognate 70 kDa protein	0.74	0.74	3	3	3
1178	Hypothetical protein	GSMUA_Achr10T31270_001	0.74	0.74	3	3	3
1179	KMMuB_chr2_G04215	KMMuB_chr2_G04215	0.74	0.74	3	3	3
1180	KMMuB_chr2_G04763	KMMuB_chr2_G04763 (+2)	0.74	0.74	3	3	3
1181	KMMuB_chr4_G08843	KMMuB_chr4_G08843 (+1)	0.74	0.74	3	3	3
1182	KMMuB_chr6_G16077	KMMuB_chr6_G16077	0.73	0.74	3	3	3
1183	KMMuB_chr5_G13712	KMMuB_chr5_G13712 (+2)	0.73	0.74	3	3	3
1184	KMMuB_chr5_G14274	KMMuB_chr5_G14274	0.74	0.74	3	3	3
1185	KMMuB_chr8_G22915	KMMuB_chr8_G22915	0.73	0.74	3	3	3
1186	KMMuB_chr2_G04353	KMMuB_chr2_G04353 (+2)	0.73	0.74	2	3	3
1187	KMMuB_chr9_G25108	KMMuB_chr9_G25108	0.73	0.74	2	3	3
1188	GSMUA_Achr4T00040_001 Hypothetical protein	GSMUA_Achr4T00040_001Hypothetical protein (+1)	0.74	0.74	4	3	4
1189	Putative oxidoreductase GLYR1	GSMUA_Achr8T29050_001	0.67	0.74	3	3	3
1190	DEAD-box ATP-dependent RNA helicase 56	GSMUA_Achr8T05380_001 (+1)	0.71	0.74	3	3	3
1191	KMMuB_chr3_G07236	KMMuB_chr3_G07236 (+1)	0.73	0.74	2	3	3
1192	Putative Universal stress protein A-like protein	GSMUA_AchrUn_randomT26890_001	0.74	0.74	4	3	4
1193	KMMuB_chr4_G10970	KMMuB_chr4_G10970 (+2)	0.74	0.74	2	3	3
1194	GSMUA_Achr5T06230_001 Putative Heat shock 70 kDa protein 4L	GSMUA_Achr5T06230_001Putative Heat shock 70 kDa protein 4L	0.73	0.74	2	3	3
1195	KMMuB_chr10_G29631	KMMuB_chr10_G29631	0.74	0.74	2	3	3
1196	KMMuB_chr1_G00835	KMMuB_chr1_G00835 (+7)	0.74	0.74	4	3	4
1197	KMMuB_chr1_G01872	KMMuB_chr1_G01872 (+2)	0.66	0.74	2	3	3
1198	KMMuB_chr7_G20851	KMMuB_chr7_G20851	0.73	0.74	2	3	3
1199	KMMuB_chr2_G04823	KMMuB_chr2_G04823 (+1)	0.16	0.74	2	3	3
1200	Probable NAD(P)H-dependent oxidoreductase 1	GSMUA_Achr8T16620_001	0	0.74	0	3	3
1201	Putative Bifunctional polymyxin resistance protein ArnA	GSMUA_Achr10T11200_001	0.74	0.74	1	3	3
1202	Putative Cysteine desulfurase 1, mitochondrial	GSMUA_Achr9T26240_001	0.74	0.74	1	3	3
1203	KMMuB_chr11_G31795	KMMuB_chr11_G31795	0.74	0.74	1	3	3
1204	KMMuB_chr9_G25483	KMMuB_chr9_G25483	0.74	0.74	1	3	3
1205	GSMUA_Achr7T03170_001 Soluble inorganic pyrophosphatase	GSMUA_Achr7T03170_001Soluble inorganic pyrophosphatase	0.73	0.74	1	3	3
1206	Putative Multiple C2 and transmembrane domain-containing protein 1	GSMUA_AchrUn_randomT09140_001 (+5)	0.73	0.74	3	3	3
1207	KMMuB_chr3_G06089	KMMuB_chr3_G06089	0.73	0.74	1	3	3
1208	KMMuB_chr6_G17023	KMMuB_chr6_G17023 (+2)	0.73	0.74	1	3	3
1209	Cullin-associated NEDD8-dissociated protein 1	GSMUA_Achr10T10890_001 (+1)	0.73	0.74	1	3	3
1210	Hypothetical protein	GSMUA_Achr9T07390_001	0.73	0.74	1	3	3
1211	snRK1-interacting protein 1, putative, expressed	GSMUA_Achr10T10610_001	1	0.74	2	3	3
1212	KMMuB_chr7_G18576	KMMuB_chr7_G18576 (+8)	0.73	0.74	1	3	3
1213	KMMuB_chr11_G34091	KMMuB_chr11_G34091	0.52	0.74	1	3	3
1214	GSMUA_Achr2T21420_001 Transaldolase	GSMUA_Achr2T21420_001Transaldolase	0	0.74	0	3	3
1215	Eukaryotic translation initiation factor 5A-4	GSMUA_Achr3T02260_001	0	0.74	0	3	3
1216	KMMuB_chr3_G07620	KMMuB_chr3_G07620	0	0.74	0	3	3
1217	KMMuB_chr6_G17518	KMMuB_chr6_G17518	0	0.74	0	3	3
1218	KMMuB_chr6_G16612	KMMuB_chr6_G16612	0.74	0.74	1	3	3
1219	KMMuB_chr6_G15142	KMMuB_chr6_G15142	0	0.74	0	3	3
1220	KMMuB_chr2_G04327	KMMuB_chr2_G04327 (+2)	0	0.74	0	3	3
1221	KMMuB_chr7_G18588	KMMuB_chr7_G18588 (+1)	0	0.74	0	3	3
1222	KMMuB_chr7_G19467	KMMuB_chr7_G19467	0	0.74	0	3	3
1223	Putative Non-specific lipid-transfer protein-like protein At2g13820	GSMUA_Achr10T13760_001	0	0.74	0	3	3
1224	Isocitrate dehydrogenase [NADP], chloroplastic (Fragment)	GSMUA_Achr2T23210_001	0	0.74	0	3	3
1225	GSMUA_Achr3T27510_001 Uridylate kinase	GSMUA_Achr3T27510_001Uridylate kinase	0	0.74	0	3	3
1226	Phosphoserine aminotransferase, chloroplastic	GSMUA_Achr4T07540_001	0	0.74	0	3	3
1227	GSMUA_Achr4T20270_001 Polyadenylate-binding protein 2	GSMUA_Achr4T20270_001Polyadenylate-binding protein 2	0	0.74	0	3	3
1228	KMMuB_chr10_G29495	KMMuB_chr10_G29495	0	0.74	0	3	3
1229	KMMuB_chr11_G34086	KMMuB_chr11_G34086	0	0.74	0	3	3
1230	KMMuB_chr3_G05569	KMMuB_chr3_G05569 (+1)	0	0.74	0	3	3
1231	KMMuB_chr6_G15886	KMMuB_chr6_G15886	0	0.74	0	3	3
1232	KMMuB_chr7_G21180	KMMuB_chr7_G21180	0	0.74	0	3	3
1233	KMMuB_chr8_G22804	KMMuB_chr8_G22804	0	0.74	0	3	3
1234	Profilin	GSMUA_Achr3T17580_001	0	0.74	0	3	3
1235	GSMUA_Achr4T04300_001 Coatomer subunit delta-2	GSMUA_Achr4T04300_001Coatomer subunit delta-2	0	0.74	0	3	3
1236	KMMuB_chr2_G04814	KMMuB_chr2_G04814 (+1)	0	0.74	0	3	3
1237	KMMuB_chr3_G06032	KMMuB_chr3_G06032	0	0.74	0	3	3
1238	KMMuB_chr5_G14355	KMMuB_chr5_G14355	0	0.74	0	3	3
1239	KMMuB_chr7_G20876	KMMuB_chr7_G20876	0	0.74	0	3	3
1240	KMMuB_chr9_G25864	KMMuB_chr9_G25864 (+2)	0	0.74	0	3	3
1241	KMMuB_chr4_G11526	KMMuB_chr4_G11526	0	0.74	0	3	3
1242	KMMuB_chr7_G19164	KMMuB_chr7_G19164	0	0.74	0	3	3
1243	KMMuB_chr4_G09108	KMMuB_chr4_G09108 (+2)	0	0.74	0	3	3
1244	Auxin-induced protein PCNT115	GSMUA_Achr9T10640_001	0	0.74	0	3	3
1245	Putative peroxisomal-coenzyme A synthetase	GSMUA_AchrUn_randomT09150_001 (+2)	0	0.74	0	3	3
1246	KMMuB_chr8_G22911	KMMuB_chr8_G22911 (+2)	0.73	0.74	1	3	3
1247	GSMUA_Achr5T05860_001 Probable DNA repair protein RAD23	GSMUA_Achr5T05860_001Probable DNA repair protein RAD23 (+1)	0.73	0.74	2	3	3
1248	14-3-3-like protein	GSMUA_AchrUn_randomT18060_001	0.74	0.74	4	3	4
1249	KMMuB_chr8_G21545	KMMuB_chr8_G21545 (+1)	0.64	0.74	3	3	3
1250	Ubiquitin-activating enzyme E1 2	GSMUA_Achr10T05960_001 (+3)	0	0.74	0	3	3
1251	KMMuB_chr4_G09347	KMMuB_chr4_G09347 (+1)	0	0.74	0	3	3
1252	KMMuB_chr4_G11182	KMMuB_chr4_G11182 (+1)	0	0.74	0	3	3
1253	KMMuB_chr11_G34375	KMMuB_chr11_G34375	1	0.74	4	2	4
1254	KMMuB_chr1_G01032	KMMuB_chr1_G01032	1	0.74	3	2	3
1255	Glucose-6-phosphate/phosphate translocator 2, chloroplastic	GSMUA_Achr4T33530_001	1	0.74	5	2	5
1256	GSMUA_Achr9T10840_001 Putative Horcolin	GSMUA_Achr9T10840_001Putative Horcolin (+1)	1	0.74	5	2	5
1257	GSMUA_Achr1T02850_001 Monosaccharide-sensing protein 2	GSMUA_Achr1T02850_001Monosaccharide-sensing protein 2	1	0.74	4	2	4
1258	KMMuB_chr11_G34194	KMMuB_chr11_G34194	1	0.74	5	2	5
1259	KMMuB_chr8_G21559	KMMuB_chr8_G21559 (+3)	1	0.74	5	2	5
1260	KMMuB_chrUn_random_G37925	KMMuB_chrUn_random_G37925	1	0.74	4	2	4
1261	GSMUA_Achr8T33470_001 Phosphoglycerate kinase, cytosolic	GSMUA_Achr8T33470_001Phosphoglycerate kinase, cytosolic	1	0.74	4	2	4
1262	abscisic stress-ripening, putative, expressed	GSMUA_Achr6T25730_001	0.98	0.74	4	2	4
1263	KMMuB_chr1_G00685	KMMuB_chr1_G00685	1	0.74	1	2	2
1264	Putative Uncharacterized protein DDB_G0288155	GSMUA_AchrUn_randomT14100_001	1	0.74	4	2	4
1265	KMMuB_chr4_G08897	KMMuB_chr4_G08897 (+1)	1	0.74	3	2	3
1266	Glutamate-1-semialdehyde 2,1-aminomutase, chloroplastic	GSMUA_Achr6T07940_001	1	0.74	3	2	3
1267	KMMuB_chr7_G19306	KMMuB_chr7_G19306 (+6)	1	0.74	4	2	4
1268	GSMUA_Achr8T30960_001 ADP-ribosylation factor-like protein 8B	GSMUA_Achr8T30960_001ADP-ribosylation factor-like protein 8B	1	0.74	2	2	2
1269	Putative Methylthioribose kinase	GSMUA_Achr7T05460_001	0.98	0.74	2	2	2
1270	KMMuB_chr3_G07319	KMMuB_chr3_G07319	1	0.74	2	2	2
1271	KMMuB_chr1_G00461	KMMuB_chr1_G00461	1	0.74	4	2	4
1272	KMMuB_chr8_G24756	KMMuB_chr8_G24756	0.74	0.74	5	2	5
1273	Cysteine synthase	GSMUA_Achr9T25760_001	0.97	0.74	4	2	4
1274	KMMuB_chr4_G10777	KMMuB_chr4_G10777	1	0.74	3	2	3
1275	GSMUA_Achr8T16240_001 translocon Tic40, putative, expressed	GSMUA_Achr8T16240_001translocon Tic40, putative, expressed	1	0.74	2	2	2
1276	KMMuB_chr10_G30548	KMMuB_chr10_G30548	0.74	0.74	4	2	4
1277	Proteasome subunit alpha type-2-A	GSMUA_Achr5T19360_001	0.74	0.74	4	2	4
1278	KMMuB_chr8_G21678	KMMuB_chr8_G21678	0.74	0.74	4	2	4
1279	ZOS2-07 - C2H2 zinc finger protein, expressed	GSMUA_Achr6T20930_001 (+1)	0.74	0.74	4	2	4
1280	Auxin-induced protein PCNT115	GSMUA_Achr8T26850_001 (+1)	0.74	0.74	4	2	4
1281	KMMuB_chr7_G19012	KMMuB_chr7_G19012 (+2)	0.74	0.74	4	2	4
1282	GSMUA_Achr7T18420_001 1-aminocyclopropane-1-carboxylate oxidase	GSMUA_Achr7T18420_0011-aminocyclopropane-1-carboxylate oxidase	0.74	0.74	3	2	3
1283	GSMUA_Achr3T18790_001 Eukaryotic translation initiation factor 5A	GSMUA_Achr3T18790_001Eukaryotic translation initiation factor 5A	0.73	0.74	3	2	3
1284	KMMuB_chr8_G23539	KMMuB_chr8_G23539	0.73	0.74	3	2	3
1285	KMMuB_chr9_G27746	KMMuB_chr9_G27746	0.74	0.74	3	2	3
1286	GSMUA_Achr9T05850_001 Vesicle-fusing ATPase	GSMUA_Achr9T05850_001Vesicle-fusing ATPase	0.74	0.74	3	2	3
1287	KMMuB_chr6_G17517	KMMuB_chr6_G17517 (+2)	0.74	0.74	3	2	3
1288	Ubiquitin-conjugating enzyme E2 7	GSMUA_Achr11T24000_001 (+3)	0.74	0.74	3	2	3
1289	nitrilase-associated protein, putative, expressed	GSMUA_Achr1T13590_001	0.74	0.74	3	2	3
1290	Elongation factor 1-gamma 2	GSMUA_Achr9T25030_001	0.74	0.74	3	2	3
1291	KMMuB_chr10_G28426	KMMuB_chr10_G28426	0.74	0.74	3	2	3
1292	KMMuB_chr7_G18888	KMMuB_chr7_G18888	0.74	0.74	3	2	3
1293	GSMUA_Achr3T11650_001 Pyrophosphate--fructose 6-phosphate 1-phosphotransferase subunit...	GSMUA_Achr3T11650_001Pyrophosphate--fructose 6-phosphate 1-phosphotransferase subunit...	0.73	0.74	3	2	3
1294	KMMuB_chr5_G12059	KMMuB_chr5_G12059	0.73	0.74	3	2	3
1295	Putative Cysteine and histidine-rich domain-containing protein 1	GSMUA_AchrUn_randomT20850_001	1	0.74	2	2	2
1296	KMMuB_chr3_G06154	KMMuB_chr3_G06154	0.73	0.74	3	2	3
1297	Elongation factor Tu, mitochondrial	GSMUA_Achr8T06040_001	0.73	0.74	2	2	2
1298	GSMUA_Achr3T17850_001 Elongation factor 1-alpha	GSMUA_Achr3T17850_001Elongation factor 1-alpha	0.73	0.74	2	2	2
1299	KMMuB_chr8_G24300	KMMuB_chr8_G24300	0.73	0.74	2	2	2
1300	KMMuB_chr9_G25464	KMMuB_chr9_G25464 (+2)	0.73	0.74	2	2	2
1301	KMMuB_chr7_G20924	KMMuB_chr7_G20924 (+1)	0.74	0.74	2	2	2
1302	Cytochrome c	GSMUA_Achr11T19450_001 (+2)	0.73	0.74	2	2	2
1303	DNA-damage-repair/toleration protein DRT102	GSMUA_Achr9T22010_001	0.73	0.74	2	2	2
1304	KMMuB_chr1_G02304	KMMuB_chr1_G02304	0.73	0.74	2	2	2
1305	KMMuB_chr4_G10742	KMMuB_chr4_G10742 (+2)	0.73	0.74	2	2	2
1306	KMMuB_chr9_G26456	KMMuB_chr9_G26456 (+2)	0.73	0.74	2	2	2
1307	Putative Aspartate aminotransferase	GSMUA_Achr5T26050_001	0.73	0.74	2	2	2
1308	KMMuB_chr1_G01486	KMMuB_chr1_G01486	0.73	0.74	2	2	2
1309	KMMuB_chr5_G12373	KMMuB_chr5_G12373 (+2)	0.73	0.74	2	2	2
1310	KMMuB_chr7_G19619	KMMuB_chr7_G19619 (+1)	0.73	0.74	2	2	2
1311	KMMuB_chr8_G21883	KMMuB_chr8_G21883 (+1)	0.73	0.74	2	2	2
1312	GSMUA_Achr5T09680_001 Beta-galactosidase 8	GSMUA_Achr5T09680_001Beta-galactosidase 8	0.73	0.74	2	2	2
1313	KMMuB_chr10_G29548	KMMuB_chr10_G29548	0.73	0.74	2	2	2
1314	KMMuB_chr5_G14143	KMMuB_chr5_G14143 (+1)	0.73	0.74	2	2	2
1315	Ras-related protein Rab11D	GSMUA_Achr9T05610_001	1	0.74	1	2	2
1316	KMMuB_chr6_G16464	KMMuB_chr6_G16464 (+2)	1	0.74	1	2	2
1317	GSMUA_Achr9T03170_001 Actin-7	GSMUA_Achr9T03170_001Actin-7	0.73	0.74	1	2	2
1318	GSMUA_Achr8T02420_001 Putative expressed protein	GSMUA_Achr8T02420_001Putative expressed protein	0.74	0.74	1	2	2
1319	KMMuB_chr1_G00820	KMMuB_chr1_G00820	0.74	0.74	1	2	2
1320	KMMuB_chr4_G10251	KMMuB_chr4_G10251 (+1)	0.74	0.74	1	2	2
1321	KMMuB_chr9_G25841	KMMuB_chr9_G25841 (+2)	0.74	0.74	1	2	2
1322	Uncharacterized protein yqjG	GSMUA_Achr10T15260_001	0.74	0.74	1	2	2
1323	GSMUA_Achr3T10290_001 Probable nucleoredoxin 1	GSMUA_Achr3T10290_001Probable nucleoredoxin 1	0.73	0.74	1	2	2
1324	GSMUA_Achr8T17240_001 Annexin D2	GSMUA_Achr8T17240_001Annexin D2	0.73	0.74	1	2	2
1325	Phosphoenolpyruvate carboxykinase [ATP]	GSMUA_Achr8T18810_001 (+1)	0.73	0.74	1	2	2
1326	KMMuB_chr5_G12931	KMMuB_chr5_G12931	0.73	0.74	1	2	2
1327	KMMuB_chr6_G18347	KMMuB_chr6_G18347 (+2)	0.73	0.74	1	2	2
1328	Putative Protein transport protein SEC23	GSMUA_Achr10T04950_001 (+7)	0.73	0.74	1	2	2
1329	KMMuB_chr1_G00573	KMMuB_chr1_G00573 (+1)	0.73	0.74	1	2	2
1330	Elongation factor P	GSMUA_Achr10T03870_001	0.74	0.74	4	2	4
1331	Putative Quinone oxidoreductase PIG3	GSMUA_Achr4T15790_001	0.74	0.74	1	2	2
1332	KMMuB_chr2_G04850	KMMuB_chr2_G04850 (+2)	0.37	0.74	2	2	2
1333	GSMUA_Achr3T22490_001 U6 snRNA-associated Sm-like protein LSm3	GSMUA_Achr3T22490_001U6 snRNA-associated Sm-like protein LSm3 (+1)	0	0.74	0	2	2
1334	KMMuB_chr9_G27886	KMMuB_chr9_G27886 (+1)	0	0.74	0	2	2
1335	Putative 26S proteasome non-ATPase regulatory subunit 9	GSMUA_Achr3T04730_001 (+1)	0	0.74	0	2	2
1336	NADP-dependent glyceraldehyde-3-phosphate dehydrogenase	GSMUA_Achr6T01980_001	0	0.74	0	2	2
1337	Pathogen-related protein	GSMUA_Achr6T17070_001 (+1)	0	0.74	0	2	2
1338	KMMuB_chr5_G13980	KMMuB_chr5_G13980	0	0.74	0	2	2
1339	KMMuB_chr6_G15581	KMMuB_chr6_G15581	0	0.74	0	2	2
1340	KMMuB_chr6_G17471	KMMuB_chr6_G17471	0	0.74	0	2	2
1341	KMMuB_chr8_G24703	KMMuB_chr8_G24703 (+1)	0	0.74	0	2	2
1342	Putative Uncharacterized RNA-binding protein C23E6.01c	GSMUA_Achr10T09240_001 (+3)	0	0.74	0	2	2
1343	Conserved hypothetical protein	GSMUA_Achr10T29100_001 (+3)	0	0.74	0	2	2
1344	GTP-binding nuclear protein Ran-3	GSMUA_Achr1T05300_001	0	0.74	0	2	2
1345	Hypothetical protein	GSMUA_Achr6T30430_001 (+1)	0	0.74	0	2	2
1346	KMMuB_chr1_G00971	KMMuB_chr1_G00971	0	0.74	0	2	2
1347	KMMuB_chr9_G28339	KMMuB_chr9_G28339 (+1)	0	0.74	0	2	2
1348	Chaperonin CPN60-2, mitochondrial	GSMUA_Achr1T11160_001	0	0.74	0	2	2
1349	Putative Uncharacterized protein DDB_G0288155	GSMUA_Achr3T09240_001 (+1)	0	0.74	0	2	2
1350	KMMuB_chr11_G31859	KMMuB_chr11_G31859	0	0.74	0	2	2
1351	KMMuB_chr2_G05047	KMMuB_chr2_G05047 (+1)	0	0.74	0	2	2
1352	KMMuB_chr4_G09982	KMMuB_chr4_G09982 (+1)	0	0.74	0	2	2
1353	KMMuB_chr4_G10731	KMMuB_chr4_G10731 (+3)	0	0.74	0	2	2
1354	KMMuB_chr4_G11004	KMMuB_chr4_G11004 (+1)	0	0.74	0	2	2
1355	KMMuB_chr6_G16106	KMMuB_chr6_G16106	0	0.74	0	2	2
1356	KMMuB_chr7_G21256	KMMuB_chr7_G21256	0	0.74	0	2	2
1357	KMMuB_chr9_G25948	KMMuB_chr9_G25948	0	0.74	0	2	2
1358	Fructokinase-1	GSMUA_Achr11T08860_001	0.74	0.74	3	2	3
1359	GSMUA_Achr1T02880_001 Putative Alcohol dehydrogenase [NADP+] A	GSMUA_Achr1T02880_001Putative Alcohol dehydrogenase [NADP+] A	0	0.74	0	2	2
1360	tetratricopeptide repeat protein 1, putative, expressed	GSMUA_Achr2T02050_001 (+1)	0	0.74	0	2	2
1361	Chalcone synthase E	GSMUA_Achr2T14310_001	0	0.74	0	2	2
1362	GSMUA_Achr3T00130_001 Dihydroorotate dehydrogenase, mitochondrial	GSMUA_Achr3T00130_001Dihydroorotate dehydrogenase, mitochondrial	0	0.74	0	2	2
1363	Putative Annexin D5	GSMUA_Achr3T07580_001 (+1)	0	0.74	0	2	2
1364	GSMUA_Achr3T25870_001 5-nucleotidase surE, putative, expressed	GSMUA_Achr3T25870_0015-nucleotidase surE, putative, expressed	0	0.74	0	2	2
1365	Putative 2-oxoglutarate/malate translocator, chloroplastic	GSMUA_Achr5T17890_001	0	0.74	0	2	2
1366	GSMUA_Achr9T00250_001 Multiprotein-bridging factor 1b	GSMUA_Achr9T00250_001Multiprotein-bridging factor 1b	0	0.74	0	2	2
1367	Probable phospholipid hydroperoxide glutathione peroxidase 6, mitochondrial	GSMUA_AchrUn_randomT06190_001	0	0.74	0	2	2
1368	RNA recognition motif containing protein, putative, expressed	GSMUA_AchrUn_randomT20650_001 (+3)	0	0.74	0	2	2
1369	KMMuB_chr1_G00978	KMMuB_chr1_G00978 (+1)	0	0.74	0	2	2
1370	KMMuB_chr1_G01202	KMMuB_chr1_G01202	0	0.74	0	2	2
1371	KMMuB_chr1_G01927	KMMuB_chr1_G01927 (+2)	0	0.74	0	2	2
1372	KMMuB_chr2_G02832	KMMuB_chr2_G02832 (+1)	0	0.74	0	2	2
1373	KMMuB_chr2_G03306	KMMuB_chr2_G03306	0	0.74	0	2	2
1374	KMMuB_chr4_G08593	KMMuB_chr4_G08593 (+3)	0	0.74	0	2	2
1375	KMMuB_chr4_G08714	KMMuB_chr4_G08714 (+5)	0	0.74	0	2	2
1376	KMMuB_chr4_G08769	KMMuB_chr4_G08769	0	0.74	0	2	2
1377	KMMuB_chr7_G19493	KMMuB_chr7_G19493	0	0.74	0	2	2
1378	KMMuB_chr9_G26557	KMMuB_chr9_G26557 (+2)	0	0.74	0	2	2
1379	ankyrin repeat domain containing protein, expressed	GSMUA_Achr1T03300_001 (+1)	0	0.74	0	2	2
1380	Aspartate aminotransferase, mitochondrial	GSMUA_Achr6T14650_001	0	0.74	0	2	2
1381	KMMuB_chr4_G10890	KMMuB_chr4_G10890	0	0.74	0	2	2
1382	KMMuB_chr5_G12959	KMMuB_chr5_G12959	0	0.74	0	2	2
1383	KMMuB_chr8_G22299	KMMuB_chr8_G22299	0	0.74	0	2	2
1384	KMMuB_chr9_G27648	KMMuB_chr9_G27648	0	0.74	0	2	2
1385	Protein transport protein SEC23	GSMUA_AchrUn_randomT15830_001	0.73	0.74	1	2	2
1386	KMMuB_chr6_G16362	KMMuB_chr6_G16362 (+2)	0	0.74	0	2	2
1387	KMMuB_chr9_G26105-R	KMMuB_chr9_G26105-R	0	0.74	0	2	2
1388	KMMuB_chr7_G19311	KMMuB_chr7_G19311 (+1)	0	0.74	0	2	2
1389	KMMuB_chr11_G34337	KMMuB_chr11_G34337	0	0.74	0	2	2
1390	KMMuB_chr2_G03705	KMMuB_chr2_G03705	0	0.74	0	2	2
1391	KMMuB_chr4_G09028	KMMuB_chr4_G09028 (+1)	0	0.74	0	2	2
1392	Probable bifunctional methylthioribulose-1-phosphate dehydratase/enolase-phosphatase E1	GSMUA_Achr6T27640_001	0	0.74	0	2	2
1393	10 kDa chaperonin	GSMUA_AchrUn_randomT14130_001	0.73	0.74	2	2	2
1394	KMMuB_chr9_G25293	KMMuB_chr9_G25293	0	0.74	0	2	2
1395	KMMuB_chr2_G04473	KMMuB_chr2_G04473	0	0.74	0	2	2
1396	KMMuB_chr7_G20478	KMMuB_chr7_G20478	0	0.74	0	2	2
1397	KMMuB_chr8_G24203	KMMuB_chr8_G24203	0	0.74	0	2	2
1398	KMMuB_chr3_G05714	KMMuB_chr3_G05714	0	0.74	0	2	2
1399	tetratricopeptide repeat containing protein, putative, expressed	GSMUA_Achr5T08180_001	0	0.74	0	2	2
1400	KMMuB_chr9_G26000	KMMuB_chr9_G26000 (+1)	0	0.74	0	2	2
1401	Putative D-tagatose-1,6-bisphosphate aldolase subunit gatY	GSMUA_Achr8T23070_001	0	0.74	0	2	2
1402	KMMuB_chr6_G16641	KMMuB_chr6_G16641 (+1)	0	0.74	0	2	2
1403	KMMuB_chr5_G14194	KMMuB_chr5_G14194 (+5)	0.74	0.74	3	2	3
1404	KMMuB_chr6_G17803	KMMuB_chr6_G17803 (+3)	0	0.74	0	2	2
1405	Leucine aminopeptidase 2, chloroplastic	GSMUA_Achr7T19370_001	1	0.74	5	1	5
1406	GSMUA_Achr8T18890_001 Putative Protein disulfide-isomerase	GSMUA_Achr8T18890_001Putative Protein disulfide-isomerase	1	0.74	4	1	4
1407	Putative Levodione reductase	GSMUA_Achr4T16020_001	1	0.74	5	1	5
1408	Putative Peroxisomal multifunctional enzyme type 2	GSMUA_Achr11T07210_001	1	0.74	4	1	4
1409	Glyceraldehyde-3-phosphate dehydrogenase, cytosolic	GSMUA_Achr5T00240_001	0.74	0.74	4	1	4
1410	KMMuB_chr1_G02794	KMMuB_chr1_G02794	1	0.74	4	1	4
1411	Probable mitochondrial-processing peptidase subunit beta	GSMUA_Achr7T00560_001	1	0.74	3	1	3
1412	Ferredoxin-3, chloroplastic	GSMUA_Achr11T14530_001	1	0.74	4	1	4
1413	KMMuB_chr7_G19227	KMMuB_chr7_G19227	1	0.74	4	1	4
1414	KMMuB_chr7_G18965	KMMuB_chr7_G18965 (+1)	0.99	0.74	4	1	4
1415	RNA recognition motif containing protein, putative, expressed	GSMUA_AchrUn_randomT02880_001	0.99	0.74	4	1	4
1416	KMMuB_chr1_G01105	KMMuB_chr1_G01105	0.74	0.74	4	1	4
1417	KMMuB_chr7_G21223	KMMuB_chr7_G21223	0.74	0.74	4	1	4
1418	KMMuB_chrUn_random_G36624	KMMuB_chrUn_random_G36624	0.74	0.74	4	1	4
1419	Putative Probable ADP-ribosylation factor GTPase-activating protein AGD11	GSMUA_Achr2T13810_001 (+1)	1	0.74	3	1	3
1420	KMMuB_chr7_G21251	KMMuB_chr7_G21251 (+2)	1	0.74	4	1	4
1421	GSMUA_Achr7T01760_001 Putative vesicle-associated membrane protein 726	GSMUA_Achr7T01760_001Putative vesicle-associated membrane protein 726	0.73	0.74	3	1	3
1422	KMMuB_chr10_G30699	KMMuB_chr10_G30699 (+2)	1	0.74	2	1	2
1423	KMMuB_chr8_G24482	KMMuB_chr8_G24482 (+1)	1	0.74	2	1	2
1424	GSMUA_Achr3T07670_001 Probable NAD(P)H-dependent oxidoreductase 1	GSMUA_Achr3T07670_001Probable NAD(P)H-dependent oxidoreductase 1	0.74	0.74	3	1	3
1425	KMMuB_chr6_G15689	KMMuB_chr6_G15689 (+1)	0.74	0.74	3	1	3
1426	KMMuB_chr9_G27601	KMMuB_chr9_G27601	0.74	0.74	3	1	3
1427	KMMuB_chr8_G22038	KMMuB_chr8_G22038 (+2)	0.74	0.74	3	1	3
1428	pex14, putative, expressed	GSMUA_Achr10T20380_001 (+1)	0.73	0.74	3	1	3
1429	Lactoylglutathione lyase	GSMUA_Achr9T30310_001	0.73	0.74	3	1	3
1430	Delta-1-pyrroline-5-carboxylate dehydrogenase 12A1, mitochondrial	GSMUA_AchrUn_randomT11080_001 (+1)	0.73	0.74	3	1	3
1431	Putative 66 kDa stress protein	GSMUA_Achr10T19980_001	0.73	0.74	3	1	3
1432	methionyl-tRNA synthetase, putative, expressed	GSMUA_Achr4T00170_001	0.73	0.74	3	1	3
1433	GSMUA_Achr8T18770_001 Eukaryotic translation initiation factor 2 subunit 3	GSMUA_Achr8T18770_001Eukaryotic translation initiation factor 2 subunit 3	0.73	0.74	3	1	3
1434	Hypothetical protein	GSMUA_Achr5T20660_001	0.73	0.74	3	1	3
1435	Putative Universal stress protein A-like protein	GSMUA_Achr4T06800_001	0.73	0.74	3	1	3
1436	GSMUA_Achr6T02240_001 Putative Patatin group A-3	GSMUA_Achr6T02240_001Putative Patatin group A-3	0.74	0.74	2	1	2
1437	GSMUA_Achr2T02130_001 Probable protein disulfide-isomerase A6	GSMUA_Achr2T02130_001Probable protein disulfide-isomerase A6	0.74	0.74	2	1	2
1438	Endochitinase	GSMUA_Achr3T26900_001	0.74	0.74	2	1	2
1439	Hypothetical protein	GSMUA_AchrUn_randomT09410_001 (+2)	0.74	0.74	4	1	4
1440	expressed protein	GSMUA_Achr5T05240_001	0.73	0.74	2	1	2
1441	Mitochondrial outer membrane protein porin of 34 kDa	GSMUA_AchrUn_randomT08100_001	1	0.74	2	1	2
1442	Actin-depolymerizing factor 1	GSMUA_Achr10T03670_001 (+1)	0.74	0.74	3	1	3
1443	KMMuB_chr11_G32495	KMMuB_chr11_G32495	0.73	0.74	2	1	2
1444	KMMuB_chr2_G04080	KMMuB_chr2_G04080 (+2)	0.73	0.74	2	1	2
1445	KMMuB_chr5_G12261	KMMuB_chr5_G12261 (+2)	0.73	0.74	3	1	3
1446	KMMuB_chr8_G21857	KMMuB_chr8_G21857	0.73	0.74	2	1	2
1447	Probable diaminopimelate decarboxylase, chloroplastic	GSMUA_Achr2T14290_001	0.53	0.74	2	1	2
1448	40S ribosomal protein S15	GSMUA_AchrUn_randomT11920_001 (+7)	0.54	0.74	1	1	1
1449	KMMuB_chr9_G27921	KMMuB_chr9_G27921	0.21	0.74	2	1	2
1450	Eukaryotic peptide chain release factor GTP-binding subunit ERF3B	GSMUA_Achr3T07900_001 (+1)	0.15	0.74	2	1	2
1451	Putative Medium-chain-fatty-acid--CoA ligase	GSMUA_Achr3T08270_001	0.74	0.74	1	1	1
1452	KMMuB_chr3_G08300	KMMuB_chr3_G08300	0.74	0.74	1	1	1
1453	GSMUA_Achr3T09250_001 bacterial transferase hexapeptide domain containing protein,...	GSMUA_Achr3T09250_001bacterial transferase hexapeptide domain containing protein,...	0.74	0.74	1	1	1
1454	Auxin-binding protein T92	GSMUA_Achr5T00890_001	0.74	0.74	1	1	1
1455	KMMuB_chr4_G10935	KMMuB_chr4_G10935 (+1)	0.74	0.74	1	1	1
1456	KMMuB_chr5_G14153	KMMuB_chr5_G14153 (+13)	0.74	0.74	1	1	1
1457	Putative Protein phosphatase 1 regulatory subunit pprA	GSMUA_Achr6T21620_001	0.73	0.74	1	1	1
1458	GSMUA_Achr8T07910_001 Soluble inorganic pyrophosphatase	GSMUA_Achr8T07910_001Soluble inorganic pyrophosphatase	0.73	0.74	1	1	1
1459	GSMUA_Achr4T32330_001 Putative nucleic acid binding protein (Fragment)	GSMUA_Achr4T32330_001Putative nucleic acid binding protein (Fragment)	0.73	0.74	1	1	1
1460	KMMuB_chr6_G15090	KMMuB_chr6_G15090 (+1)	0.73	0.74	1	1	1
1461	Dynamin-related protein 3A	GSMUA_Achr10T29050_001 (+2)	0.73	0.74	1	1	1
1462	Glutathione reductase, chloroplastic (Fragment)	GSMUA_Achr3T29340_001	0.73	0.74	1	1	1
1463	KMMuB_chr6_G14848	KMMuB_chr6_G14848	0.73	0.74	1	1	1
1464	KMMuB_chr6_G16238	KMMuB_chr6_G16238 (+1)	0.73	0.74	1	1	1
1465	KMMuB_chr7_G19847	KMMuB_chr7_G19847 (+2)	0.73	0.74	1	1	1
1466	Putative Polyphenol oxidase A1, chloroplastic	GSMUA_AchrUn_randomT22730_001	0.74	0.74	4	1	4
1467	KMMuB_chr2_G04186	KMMuB_chr2_G04186 (+2)	0.73	0.74	2	1	2
1468	Serine/threonine-protein kinase SAPK2	GSMUA_Achr3T01710_001	0.21	0.74	1	1	1
1469	Hypothetical protein	GSMUA_Achr9T09440_001 (+1)	0	0.74	0	1	1
1470	KMMuB_chr4_G11552	KMMuB_chr4_G11552	0	0.74	0	1	1
1471	Proteasome subunit alpha type-7	GSMUA_Achr11T07170_001	0	0.74	0	1	1
1472	Putative RNA-binding protein Musashi homolog 1	GSMUA_Achr1T19260_001 (+1)	0	0.74	0	1	1
1473	GSMUA_Achr3T11260_001 Ubiquitin-conjugating enzyme E2 variant 1C	GSMUA_Achr3T11260_001Ubiquitin-conjugating enzyme E2 variant 1C	0	0.74	0	1	1
1474	Putative NADH dehydrogenase [ubiquinone] iron-sulfur protein 6, mitochondrial	GSMUA_Achr3T27610_001 (+1)	0	0.74	0	1	1
1475	Putative UPF0566 protein	GSMUA_Achr5T05740_001	0	0.74	0	1	1
1476	GSMUA_Achr5T10340_001 Putative Probable glutathione S-transferase GSTU6	GSMUA_Achr5T10340_001Putative Probable glutathione S-transferase GSTU6	0	0.74	0	1	1
1477	GSMUA_Achr5T16000_001 IN2-2 protein	GSMUA_Achr5T16000_001IN2-2 protein	0	0.74	0	1	1
1478	Putative Monoglyceride lipase	GSMUA_Achr5T24890_001 (+2)	0	0.74	0	1	1
1479	Hypothetical protein	GSMUA_Achr6T15020_001 (+1)	0	0.74	0	1	1
1480	GSMUA_Achr6T20460_001 CTP synthase	GSMUA_Achr6T20460_001CTP synthase	0	0.74	0	1	1
1481	Putative Calcyclin-binding protein	GSMUA_Achr6T26890_001 (+1)	0	0.74	0	1	1
1482	GSMUA_Achr7T06830_001 NAD-dependent malic enzyme 62 kDa isoform, mitochondrial	GSMUA_Achr7T06830_001NAD-dependent malic enzyme 62 kDa isoform, mitochondrial	0	0.74	0	1	1
1483	ribosomal protein L4, putative, expressed	GSMUA_Achr8T02340_001 (+1)	0	0.74	0	1	1
1484	Defensin-like protein 2	GSMUA_Achr8T13600_001	0	0.74	0	1	1
1485	Serine hydroxymethyltransferase 2	GSMUA_Achr9T07310_001	0	0.74	0	1	1
1486	Putative clathrin assembly protein At2g01600	GSMUA_Achr9T21890_001 (+1)	0	0.74	0	1	1
1487	GSMUA_Achr9T25760_001 Cysteine synthase	GSMUA_Achr9T25760_001Cysteine synthase	0	0.74	0	1	1
1488	GSMUA_Achr9T26780_001 40S ribosomal protein S19	GSMUA_Achr9T26780_00140S ribosomal protein S19	0	0.74	0	1	1
1489	Putative Epoxide hydrolase 2	GSMUA_AchrUn_randomT09800_001 (+4)	0	0.74	0	1	1
1490	KMMuB_chr11_G32879	KMMuB_chr11_G32879	0	0.74	0	1	1
1491	KMMuB_chr11_G33466	KMMuB_chr11_G33466 (+1)	0	0.74	0	1	1
1492	KMMuB_chr1_G01467	KMMuB_chr1_G01467	0	0.74	0	1	1
1493	KMMuB_chr1_G01599	KMMuB_chr1_G01599	0	0.74	0	1	1
1494	KMMuB_chr2_G03810	KMMuB_chr2_G03810	0	0.74	0	1	1
1495	KMMuB_chr4_G10181	KMMuB_chr4_G10181 (+1)	0	0.74	0	1	1
1496	KMMuB_chr4_G10708	KMMuB_chr4_G10708	0	0.74	0	1	1
1497	KMMuB_chr4_G11101	KMMuB_chr4_G11101	0	0.74	0	1	1
1498	KMMuB_chr5_G11778	KMMuB_chr5_G11778	0	0.74	0	1	1
1499	KMMuB_chr5_G12434	KMMuB_chr5_G12434	0	0.74	0	1	1
1500	KMMuB_chr5_G12508	KMMuB_chr5_G12508	0	0.74	0	1	1
1501	KMMuB_chr5_G12851	KMMuB_chr5_G12851 (+1)	0	0.74	0	1	1
1502	KMMuB_chr6_G15164	KMMuB_chr6_G15164 (+1)	0	0.74	0	1	1
1503	KMMuB_chr6_G15657	KMMuB_chr6_G15657 (+1)	0	0.74	0	1	1
1504	KMMuB_chr6_G17581	KMMuB_chr6_G17581 (+1)	0	0.74	0	1	1
1505	KMMuB_chr6_G18376	KMMuB_chr6_G18376	0	0.74	0	1	1
1506	KMMuB_chr7_G18939	KMMuB_chr7_G18939 (+1)	0	0.74	0	1	1
1507	KMMuB_chr7_G19297	KMMuB_chr7_G19297 (+3)	0	0.74	0	1	1
1508	KMMuB_chr7_G20913	KMMuB_chr7_G20913	0	0.74	0	1	1
1509	KMMuB_chr7_G20985	KMMuB_chr7_G20985	0	0.74	0	1	1
1510	KMMuB_chr8_G22595	KMMuB_chr8_G22595	0	0.74	0	1	1
1511	KMMuB_chr9_G25397	KMMuB_chr9_G25397	0	0.74	0	1	1
1512	KMMuB_chr9_G27848	KMMuB_chr9_G27848 (+3)	0	0.74	0	1	1
1513	KMMuB_chrUn_random_G35774	KMMuB_chrUn_random_G35774	0	0.74	0	1	1
1514	Ubiquitin-fold modifier 1	GSMUA_Achr10T09600_001 (+3)	0	0.74	0	1	1
1515	DAG protein, chloroplast precursor, putative, expressed	GSMUA_Achr10T12230_001 (+3)	0	0.74	0	1	1
1516	14-3-3 protein 6	GSMUA_Achr10T24740_001	0	0.74	0	1	1
1517	Nitrogen regulatory protein P-II	GSMUA_Achr1T12980_001	0	0.74	0	1	1
1518	Protein-L-isoaspartate O-methyltransferase	GSMUA_Achr1T27750_001 (+1)	0	0.74	0	1	1
1519	OsPOP10 - Putative Prolyl Oligopeptidase homologue, expressed	GSMUA_Achr4T00850_001	0	0.74	0	1	1
1520	Cysteine synthase	GSMUA_Achr4T21350_001	0	0.74	0	1	1
1521	extracellular ligand-gated ion channel, putative, expressed	GSMUA_Achr7T05500_001	0	0.74	0	1	1
1522	protein binding protein, putative, expressed	GSMUA_Achr8T11220_001	0	0.74	0	1	1
1523	Probable isoaspartyl peptidase/L-asparaginase 2	GSMUA_Achr8T15570_001 (+5)	0	0.74	0	1	1
1524	GSMUA_Achr8T27910_001 Putative Acidic endochitinase SE2	GSMUA_Achr8T27910_001Putative Acidic endochitinase SE2	0	0.74	0	1	1
1525	Proteasome subunit beta type-5-B	GSMUA_Achr9T07850_001	0	0.74	0	1	1
1526	Putative Aspartic proteinase nepenthesin-1	GSMUA_AchrUn_randomT15900_001	0	0.74	0	1	1
1527	KMMuB_chr11_G33357	KMMuB_chr11_G33357	0	0.74	0	1	1
1528	KMMuB_chr3_G05287	KMMuB_chr3_G05287 (+4)	0	0.74	0	1	1
1529	KMMuB_chr3_G05390	KMMuB_chr3_G05390 (+1)	0	0.74	0	1	1
1530	KMMuB_chr3_G07828	KMMuB_chr3_G07828	0	0.74	0	1	1
1531	KMMuB_chr4_G08657	KMMuB_chr4_G08657 (+2)	0	0.74	0	1	1
1532	KMMuB_chr4_G09187	KMMuB_chr4_G09187	0	0.74	0	1	1
1533	KMMuB_chr4_G11485	KMMuB_chr4_G11485	0	0.74	0	1	1
1534	KMMuB_chr5_G11974	KMMuB_chr5_G11974 (+1)	0	0.74	0	1	1
1535	KMMuB_chr6_G18185	KMMuB_chr6_G18185 (+3)	0	0.74	0	1	1
1536	KMMuB_chr7_G18940	KMMuB_chr7_G18940 (+1)	0	0.74	0	1	1
1537	KMMuB_chr9_G26880	KMMuB_chr9_G26880 (+1)	0	0.74	0	1	1
1538	KMMuB_chr9_G26965	KMMuB_chr9_G26965	0	0.74	0	1	1
1539	KMMuB_chr9_G28049	KMMuB_chr9_G28049 (+1)	0	0.74	0	1	1
1540	KMMuB_chrUn_random_G38961	KMMuB_chrUn_random_G38961	0	0.74	0	1	1
1541	Clavaminate synthase-like protein At3g21360	GSMUA_Achr11T12340_001	0	0.74	0	1	1
1542	KMMuB_chr11_G32032	KMMuB_chr11_G32032 (+1)	1	0.74	4	1	4
1543	KMMuB_chr5_G12872	KMMuB_chr5_G12872	1	0.73	4	3	4
1544	KMMuB_chrUn_random_G37970	KMMuB_chrUn_random_G37970	0.56	0.73	3	3	3
1545	Rab GDP dissociation inhibitor alpha	GSMUA_Achr6T18380_001	0.28	0.73	1	3	3
1546	Protein CutA 1, chloroplastic	GSMUA_Achr10T19250_001	0.74	0.73	4	3	4
1547	KMMuB_chr3_G07680	KMMuB_chr3_G07680	0	0.73	0	3	3
1548	KMMuB_chr7_G20565	KMMuB_chr7_G20565	1	0.73	4	2	4
1549	KMMuB_chr11_G33803	KMMuB_chr11_G33803	1	0.73	4	2	4
1550	KMMuB_chr5_G14187	KMMuB_chr5_G14187	1	0.73	3	2	3
1551	KMMuB_chr4_G11508	KMMuB_chr4_G11508	1	0.73	4	2	4
1552	Glucose-6-phosphate 1-dehydrogenase, cytoplasmic isoform	GSMUA_Achr8T28750_001	0.74	0.73	4	2	4
1553	GSMUA_Achr9T23930_001 UTP--glucose-1-phosphate uridylyltransferase	GSMUA_Achr9T23930_001UTP--glucose-1-phosphate uridylyltransferase	1	0.73	3	2	3
1554	Protein IN2-1 homolog B	GSMUA_Achr9T04210_001	1	0.73	3	2	3
1555	KMMuB_chr3_G07072	KMMuB_chr3_G07072 (+1)	0.74	0.73	4	2	4
1556	KMMuB_chr9_G28175	KMMuB_chr9_G28175 (+1)	1	0.73	3	2	3
1557	Putative Importin-5	GSMUA_Achr4T17360_001	0.99	0.73	2	2	2
1558	KMMuB_chr11_G32718	KMMuB_chr11_G32718 (+3)	1	0.73	4	2	4
1559	DAG protein, chloroplast precursor, putative, expressed	GSMUA_Achr6T08230_001	0.73	0.73	3	2	3
1560	KMMuB_chr5_G12324	KMMuB_chr5_G12324 (+1)	0.74	0.73	4	2	4
1561	KMMuB_chr6_G17576	KMMuB_chr6_G17576 (+1)	1	0.73	3	2	3
1562	Glucose-6-phosphate isomerase	GSMUA_Achr9T15110_001	0.73	0.73	3	2	3
1563	KMMuB_chr8_G24718	KMMuB_chr8_G24718	0.74	0.73	3	2	3
1564	GSMUA_Achr5T25890_001 Putative S-(hydroxymethyl)glutathione dehydrogenase	GSMUA_Achr5T25890_001Putative S-(hydroxymethyl)glutathione dehydrogenase	1	0.73	2	2	2
1565	KMMuB_chr3_G05817	KMMuB_chr3_G05817	0.73	0.73	2	2	2
1566	KMMuB_chr4_G10173	KMMuB_chr4_G10173	0.73	0.73	3	2	3
1567	KMMuB_chr7_G18880	KMMuB_chr7_G18880 (+1)	0.74	0.73	3	2	3
1568	Putative uncharacterized protein Sb02g037160	GSMUA_Achr5T14810_001	0.74	0.73	2	2	2
1569	GSMUA_Achr4T05780_001 60S ribosomal protein L7-2	GSMUA_Achr4T05780_00160S ribosomal protein L7-2	0.73	0.73	2	2	2
1570	GSMUA_Achr6T02850_001 Probable ATP synthase 24 kDa subunit, mitochondrial	GSMUA_Achr6T02850_001Probable ATP synthase 24 kDa subunit, mitochondrial	0.73	0.73	2	2	2
1571	KMMuB_chr6_G17399	KMMuB_chr6_G17399	0.73	0.73	2	2	2
1572	KMMuB_chr8_G22048	KMMuB_chr8_G22048	0.74	0.73	2	2	2
1573	KMMuB_chr3_G06007	KMMuB_chr3_G06007 (+1)	1	0.73	2	2	2
1574	KMMuB_chr10_G31466	KMMuB_chr10_G31466	0.73	0.73	2	2	2
1575	Glycerate dehydrogenase	GSMUA_Achr5T18950_001	0.74	0.73	1	2	2
1576	Putative Pyruvate kinase, cytosolic isozyme	GSMUA_Achr11T12430_001	1	0.73	4	2	4
1577	GSMUA_Achr5T25410_001 Glyceraldehyde-3-phosphate dehydrogenase, cytosolic 3	GSMUA_Achr5T25410_001Glyceraldehyde-3-phosphate dehydrogenase, cytosolic 3	0.73	0.73	1	2	2
1578	KMMuB_chr7_G18913	KMMuB_chr7_G18913 (+4)	0.73	0.73	1	2	2
1579	stress responsive protein, putative, expressed	GSMUA_Achr11T25060_001	0	0.73	0	2	2
1580	Putative Diacylglycerol kinase iota	GSMUA_Achr11T25960_001 (+1)	0	0.73	0	2	2
1581	Naringenin,2-oxoglutarate 3-dioxygenase (Fragment)	GSMUA_Achr2T02770_001	0	0.73	0	2	2
1582	1,2-dihydroxy-3-keto-5-methylthiopentene dioxygenase 4	GSMUA_Achr4T10660_001 (+1)	0	0.73	0	2	2
1583	60S ribosomal protein L28-2	GSMUA_Achr5T09610_001	0	0.73	0	2	2
1584	Putative Acidic endochitinase SE2	GSMUA_Achr8T27880_001	0	0.73	0	2	2
1585	KMMuB_chr2_G04580	KMMuB_chr2_G04580 (+1)	0	0.73	0	2	2
1586	KMMuB_chr2_G04840	KMMuB_chr2_G04840	0	0.73	0	2	2
1587	KMMuB_chr8_G22061	KMMuB_chr8_G22061 (+1)	0	0.73	0	2	2
1588	KMMuB_chr8_G22616	KMMuB_chr8_G22616 (+1)	0	0.73	0	2	2
1589	KMMuB_chr9_G28091	KMMuB_chr9_G28091 (+2)	0	0.73	0	2	2
1590	KMMuB_chrUn_random_G35272	KMMuB_chrUn_random_G35272	0	0.73	0	2	2
1591	EF hand family protein, putative, expressed	GSMUA_Achr4T11750_001 (+1)	0	0.73	0	2	2
1592	KMMuB_chr5_G12825	KMMuB_chr5_G12825	0	0.73	0	2	2
1593	KMMuB_chr7_G21220	KMMuB_chr7_G21220	0	0.73	0	2	2
1594	KMMuB_chr11_G32621	KMMuB_chr11_G32621	0	0.73	0	2	2
1595	KMMuB_chr8_G23949	KMMuB_chr8_G23949	0	0.73	0	2	2
1596	KMMuB_chr9_G25331	KMMuB_chr9_G25331	0	0.73	0	2	2
1597	GSMUA_Achr5T17090_001 Probable NADP-dependent oxidoreductase P2	GSMUA_Achr5T17090_001Probable NADP-dependent oxidoreductase P2	0	0.73	0	2	2
1598	KMMuB_chr6_G15849	KMMuB_chr6_G15849 (+5)	0	0.73	0	2	2
1599	KMMuB_chr1_G00744	KMMuB_chr1_G00744	0.74	0.73	5	1	5
1600	Putative Macrophage migration inhibitory factor homolog	GSMUA_Achr2T18930_001	1	0.73	4	1	4
1601	KMMuB_chrUn_random_G35322	KMMuB_chrUn_random_G35322	1	0.73	4	1	4
1602	GSMUA_Achr8T29050_001 Putative oxidoreductase GLYR1	GSMUA_Achr8T29050_001Putative oxidoreductase GLYR1	1	0.73	3	1	3
1603	Putative Universal stress protein A-like protein	GSMUA_Achr5T00180_001	1	0.73	5	1	5
1604	GSMUA_Achr3T26310_001 Glycine dehydrogenase [decarboxylating], mitochondrial	GSMUA_Achr3T26310_001Glycine dehydrogenase [decarboxylating], mitochondrial	1	0.73	4	1	4
1605	Ketol-acid reductoisomerase, chloroplastic	GSMUA_Achr6T21410_001	1	0.73	5	1	5
1606	KMMuB_chr1_G00017	KMMuB_chr1_G00017	1	0.73	3	1	3
1607	GSMUA_Achr3T29470_001 Putative Universal stress protein A-like protein	GSMUA_Achr3T29470_001Putative Universal stress protein A-like protein	1	0.73	4	1	4
1608	KMMuB_chr5_G12511	KMMuB_chr5_G12511	1	0.73	4	1	4
1609	Coatomer subunit delta-2	GSMUA_Achr4T04300_001	1	0.73	3	1	3
1610	KMMuB_chr11_G34205	KMMuB_chr11_G34205	0.74	0.73	4	1	4
1611	Putative Probable gibberellin receptor GID1L3	GSMUA_Achr7T12950_001	0.74	0.73	4	1	4
1612	Bifunctional 3-dehydroquinate dehydratase/shikimate dehydrogenase, chloroplastic	GSMUA_Achr7T03670_001 (+1)	0.73	0.73	4	1	4
1613	GSMUA_Achr8T21000_001 Protein IN2-1 homolog B	GSMUA_Achr8T21000_001Protein IN2-1 homolog B	1	0.73	3	1	3
1614	KMMuB_chr9_G27589	KMMuB_chr9_G27589	0.74	0.73	4	1	4
1615	Putative Protein vip1	GSMUA_Achr5T14070_001	1	0.73	2	1	2
1616	Hypothetical protein	GSMUA_Achr10T19240_001	0.74	0.73	3	1	3
1617	KMMuB_chr9_G25732	KMMuB_chr9_G25732 (+2)	0.74	0.73	4	1	4
1618	GSMUA_Achr7T04230_001 Putative Flavonol-3-O-glycoside-7-O-glucosyltransferase 1	GSMUA_Achr7T04230_001Putative Flavonol-3-O-glycoside-7-O-glucosyltransferase 1	0.74	0.73	3	1	3
1619	GSMUA_Achr6T09510_001 Probable fructose-bisphosphate aldolase 3, chloroplastic	GSMUA_Achr6T09510_001Probable fructose-bisphosphate aldolase 3, chloroplastic	0.73	0.73	3	1	3
1620	Anthranilate phosphoribosyltransferase, chloroplastic	GSMUA_Achr11T13270_001	0.73	0.73	3	1	3
1621	Succinyl-CoA ligase [GDP-forming] subunit alpha-2, mitochondrial	GSMUA_Achr2T12460_001	0.73	0.73	3	1	3
1622	T-complex protein 1 subunit gamma	GSMUA_Achr6T23290_001	0.73	0.73	3	1	3
1623	KMMuB_chr2_G03384	KMMuB_chr2_G03384	0.73	0.73	3	1	3
1624	KMMuB_chr5_G13736	KMMuB_chr5_G13736 (+2)	0.74	0.73	4	1	4
1625	expressed protein	GSMUA_Achr4T19150_001	0.73	0.73	3	1	3
1626	KMMuB_chr1_G01479	KMMuB_chr1_G01479 (+4)	0.98	0.73	3	1	3
1627	KMMuB_chr9_G26287	KMMuB_chr9_G26287 (+1)	1	0.73	1	1	1
1628	KMMuB_chr3_G07541	KMMuB_chr3_G07541 (+2)	0.74	0.73	3	1	3
1629	KMMuB_chr3_G06138	KMMuB_chr3_G06138 (+1)	0.74	0.73	2	1	2
1630	KMMuB_chr6_G15814	KMMuB_chr6_G15814	0.73	0.73	2	1	2
1631	KMMuB_chr8_G24581	KMMuB_chr8_G24581	0.73	0.73	2	1	2
1632	Hypothetical protein	GSMUA_Achr7T02590_001 (+1)	0.74	0.73	2	1	2
1633	KMMuB_chr7_G19543	KMMuB_chr7_G19543 (+2)	0.74	0.73	2	1	2
1634	Putative Serine/threonine-protein kinase CBK1	GSMUA_Achr4T31940_001 (+5)	0.73	0.73	2	1	2
1635	GSMUA_Achr8T09410_001 Ankyrin repeat domain-containing protein 2	GSMUA_Achr8T09410_001Ankyrin repeat domain-containing protein 2	0.73	0.73	2	1	2
1636	KMMuB_chr8_G21511	KMMuB_chr8_G21511	0.73	0.73	2	1	2
1637	KMMuB_chr6_G15696	KMMuB_chr6_G15696	0.6	0.73	2	1	2
1638	Polyadenylate-binding protein 2	GSMUA_Achr7T05430_001	1	0.73	1	1	1
1639	GSMUA_Achr7T07510_001 Ribosome-recycling factor, chloroplastic	GSMUA_Achr7T07510_001Ribosome-recycling factor, chloroplastic	1	0.73	1	1	1
1640	KMMuB_chr6_G17210	KMMuB_chr6_G17210 (+1)	1	0.73	1	1	1
1641	GSMUA_Achr7T20550_001 Pyrophosphate--fructose 6-phosphate 1-phosphotransferase subunit...	GSMUA_Achr7T20550_001Pyrophosphate--fructose 6-phosphate 1-phosphotransferase subunit...	0.73	0.73	1	1	1
1642	KMMuB_chr7_G19047	KMMuB_chr7_G19047 (+1)	0.35	0.73	2	1	2
1643	KMMuB_chr5_G12952	KMMuB_chr5_G12952	0.74	0.73	1	1	1
1644	KMMuB_chr8_G23700	KMMuB_chr8_G23700 (+1)	0.74	0.73	1	1	1
1645	Nudix hydrolase 26, chloroplastic	GSMUA_Achr11T09080_001 (+1)	0.74	0.73	1	1	1
1646	GSMUA_Achr6T15820_001 Alpha-galactosidase	GSMUA_Achr6T15820_001Alpha-galactosidase	0.74	0.73	1	1	1
1647	Putative Dihydroflavonol-4-reductase	GSMUA_Achr8T24070_001	0.74	0.73	1	1	1
1648	GSMUA_Achr9T08540_001 Putative Dihydrolipoyllysine-residue acetyltransferase component...	GSMUA_Achr9T08540_001Putative Dihydrolipoyllysine-residue acetyltransferase component...	0.74	0.73	1	1	1
1649	KMMuB_chr7_G19329	KMMuB_chr7_G19329 (+1)	0.73	0.73	2	1	2
1650	Putative Extended synaptotagmin-2	GSMUA_Achr4T25570_001 (+1)	0.73	0.73	1	1	1
1651	Enoyl-[acyl-carrier-protein] reductase [NADH], chloroplastic	GSMUA_Achr4T19270_001	0.73	0.73	1	1	1
1652	Hypothetical protein	GSMUA_Achr5T10810_001 (+1)	0.73	0.73	1	1	1
1653	Bifunctional nitrilase/nitrile hydratase NIT4A	GSMUA_Achr8T13970_001	0.73	0.73	1	1	1
1654	Putative Ubiquitin fusion degradation protein 1 homolog	GSMUA_Achr9T20830_001 (+1)	0.73	0.73	1	1	1
1655	KMMuB_chr6_G15855	KMMuB_chr6_G15855 (+2)	0.73	0.73	1	1	1
1656	KMMuB_chr7_G21040	KMMuB_chr7_G21040	0.73	0.73	1	1	1
1657	Galactokinase	GSMUA_Achr1T03440_001 (+1)	0.68	0.73	1	1	1
1658	KMMuB_chr6_G17607	KMMuB_chr6_G17607	0.35	0.73	1	1	1
1659	Tropinone reductase homolog At1g07440	GSMUA_Achr10T00490_001	0	0.73	0	1	1
1660	Putative DnaJ homolog subfamily B member 13	GSMUA_Achr11T12390_001 (+4)	0	0.73	0	1	1
1661	Glutathione synthetase, chloroplastic	GSMUA_Achr11T19030_001 (+1)	0	0.73	0	1	1
1662	Peptidyl-prolyl cis-trans isomerase	GSMUA_Achr1T18580_001	0	0.73	0	1	1
1663	GSMUA_Achr2T01800_001 T-complex protein 1 subunit beta	GSMUA_Achr2T01800_001T-complex protein 1 subunit beta	0	0.73	0	1	1
1664	Acyl-coenzyme A oxidase 2, peroxisomal	GSMUA_Achr2T22160_001 (+1)	0	0.73	0	1	1
1665	GSMUA_Achr3T12590_001 Probable inactive purple acid phosphatase 29	GSMUA_Achr3T12590_001Probable inactive purple acid phosphatase 29	0	0.73	0	1	1
1666	GSMUA_Achr4T09320_001 Putative Elongation factor Ts	GSMUA_Achr4T09320_001Putative Elongation factor Ts	0	0.73	0	1	1
1667	Tropinone reductase homolog At1g07440	GSMUA_Achr5T04560_001 (+4)	0	0.73	0	1	1
1668	Malate dehydrogenase, chloroplastic	GSMUA_Achr5T23320_001	0	0.73	0	1	1
1669	Phospholipid hydroperoxide glutathione peroxidase 1, chloroplastic	GSMUA_Achr5T24260_001 (+3)	0	0.73	0	1	1
1670	Formamidase	GSMUA_Achr6T34720_001	0	0.73	0	1	1
1671	GSMUA_Achr7T04340_001 Elicitor-responsive protein 3	GSMUA_Achr7T04340_001Elicitor-responsive protein 3	0	0.73	0	1	1
1672	Heat shock cognate 70 kDa protein	GSMUA_Achr7T15160_001	0	0.73	0	1	1
1673	Coatomer subunit zeta-1	GSMUA_Achr7T15270_001	0	0.73	0	1	1
1674	Uridine 5'-monophosphate synthase (Fragment)	GSMUA_Achr8T29590_001	0	0.73	0	1	1
1675	Actin	GSMUA_AchrUn_randomT01440_001	0	0.73	0	1	1
1676	KMMuB_chr10_G29545	KMMuB_chr10_G29545	0	0.73	0	1	1
1677	KMMuB_chr11_G32462	KMMuB_chr11_G32462	0	0.73	0	1	1
1678	KMMuB_chr2_G05150	KMMuB_chr2_G05150 (+5)	0	0.73	0	1	1
1679	KMMuB_chr3_G07743	KMMuB_chr3_G07743 (+5)	0	0.73	0	1	1
1680	KMMuB_chr4_G10094	KMMuB_chr4_G10094	0	0.73	0	1	1
1681	KMMuB_chr4_G10713	KMMuB_chr4_G10713	0	0.73	0	1	1
1682	KMMuB_chr6_G18366	KMMuB_chr6_G18366 (+3)	0	0.73	0	1	1
1683	KMMuB_chr6_G18468	KMMuB_chr6_G18468 (+1)	0	0.73	0	1	1
1684	KMMuB_chr8_G22573	KMMuB_chr8_G22573	0	0.73	0	1	1
1685	KMMuB_chr8_G23244	KMMuB_chr8_G23244 (+1)	0	0.73	0	1	1
1686	KMMuB_chr8_G23653	KMMuB_chr8_G23653	0	0.73	0	1	1
1687	KMMuB_chr9_G25639	KMMuB_chr9_G25639	0	0.73	0	1	1
1688	KMMuB_chrUn_random_G35668	KMMuB_chrUn_random_G35668	0	0.73	0	1	1
1689	KMMuB_chrUn_random_G38715	KMMuB_chrUn_random_G38715	0	0.73	0	1	1
1690	Mitogen-activated protein kinase 1	GSMUA_Achr10T00980_001 (+5)	0	0.73	0	1	1
1691	Small nuclear ribonucleoprotein Sm D3	GSMUA_Achr10T07280_001 (+3)	0	0.73	0	1	1
1692	Isoleucyl-tRNA synthetase, cytoplasmic	GSMUA_Achr10T10140_001 (+1)	0	0.73	0	1	1
1693	40S ribosomal protein S25-4	GSMUA_Achr10T15690_001 (+2)	0.73	0.73	1	1	1
1694	Putative ATPase family AAA domain-containing protein 3	GSMUA_Achr10T20480_001 (+5)	0	0.73	0	1	1
1695	ADP,ATP carrier protein 1, chloroplastic	GSMUA_Achr10T28360_001 (+1)	0	0.73	0	1	1
1696	Mitogen-activated protein kinase homolog MMK2	GSMUA_Achr11T02910_001 (+6)	0	0.73	0	1	1
1697	NPL4-like protein	GSMUA_Achr11T13750_001 (+1)	0	0.73	0	1	1
1698	Hypothetical protein	GSMUA_Achr11T20200_001 (+1)	0	0.73	0	1	1
1699	Isocitrate dehydrogenase [NADP]	GSMUA_Achr1T05110_001	0	0.73	0	1	1
1700	Putative Monoglyceride lipase	GSMUA_Achr1T08950_001 (+1)	0	0.73	0	1	1
1701	Serine/threonine-protein phosphatase PP2A-1 catalytic subunit	GSMUA_Achr1T11730_001 (+2)	0	0.73	0	1	1
1702	GSMUA_Achr1T13710_001 Heat shock protein 101	GSMUA_Achr1T13710_001Heat shock protein 101	0	0.73	0	1	1
1703	GSMUA_Achr1T21570_001 Inositol-3-phosphate synthase	GSMUA_Achr1T21570_001Inositol-3-phosphate synthase	0	0.73	0	1	1
1704	LL-diaminopimelate aminotransferase, chloroplastic	GSMUA_Achr1T22750_001	0	0.73	0	1	1
1705	expressed protein	GSMUA_Achr2T00950_001 (+3)	0	0.73	0	1	1
1706	GSMUA_Achr2T02770_001 Naringenin,2-oxoglutarate 3-dioxygenase (Fragment)	GSMUA_Achr2T02770_001Naringenin,2-oxoglutarate 3-dioxygenase (Fragment)	0	0.73	0	1	1
1707	FG-GAP repeat-containing protein, putative, expressed	GSMUA_Achr2T12270_001	0	0.73	0	1	1
1708	Protein translation factor SUI1 homolog	GSMUA_Achr2T14050_001 (+10)	0	0.73	0	1	1
1709	GSMUA_Achr2T21920_001 FYVE zinc finger family protein, expressed	GSMUA_Achr2T21920_001FYVE zinc finger family protein, expressed	0	0.73	0	1	1
1710	Putative Probable gibberellin receptor GID1L3	GSMUA_Achr3T06860_001 (+1)	0	0.73	0	1	1
1711	proteasome-related, putative, expressed	GSMUA_Achr3T16460_001	0	0.73	0	1	1
1712	GSMUA_Achr3T18600_001 40S ribosomal protein S27-2	GSMUA_Achr3T18600_00140S ribosomal protein S27-2	0	0.73	0	1	1
1713	Pyruvate kinase isozyme G, chloroplastic	GSMUA_Achr4T21740_001 (+1)	0	0.73	0	1	1
1714	GSMUA_Achr4T24900_001 Putative Copper chaperone for superoxide dismutase	GSMUA_Achr4T24900_001Putative Copper chaperone for superoxide dismutase	0	0.73	0	1	1
1715	Pyruvate decarboxylase isozyme 2	GSMUA_Achr5T07390_001	0	0.73	0	1	1
1716	GSMUA_Achr6T05140_001 Uncharacterized protein At2g34160	GSMUA_Achr6T05140_001Uncharacterized protein At2g34160	0	0.73	0	1	1
1717	VHS and GAT domain containing protein, expressed	GSMUA_Achr6T17680_001 (+1)	0	0.73	0	1	1
1718	Iron-sulfur cluster assembly enzyme ISCU, mitochondrial	GSMUA_Achr6T22070_001	0	0.73	0	1	1
1719	LIMR family protein At5g01460	GSMUA_Achr6T32830_001 (+3)	0	0.73	0	1	1
1720	pectinacetylesterase domain containing protein, expressed	GSMUA_Achr7T07220_001	0	0.73	0	1	1
1721	Protein transport protein Sec61 subunit beta	GSMUA_Achr7T22710_001	0	0.73	0	1	1
1722	Putative glucose-6-phosphate 1-epimerase	GSMUA_Achr7T25580_001	0	0.73	0	1	1
1723	GSMUA_Achr7T25580_001 Putative glucose-6-phosphate 1-epimerase	GSMUA_Achr7T25580_001Putative glucose-6-phosphate 1-epimerase	0	0.73	0	1	1
1724	Anthocyanidin reductase	GSMUA_Achr8T01490_001 (+1)	0	0.73	0	1	1
1725	Putative Importin subunit beta	GSMUA_Achr8T01910_001 (+1)	0	0.73	0	1	1
1726	GSMUA_Achr8T03250_001 UPF0727 protein	GSMUA_Achr8T03250_001UPF0727 protein	0	0.73	0	1	1
1727	GSMUA_Achr8T14200_001 Mitochondrial outer membrane protein porin of 36 kDa	GSMUA_Achr8T14200_001Mitochondrial outer membrane protein porin of 36 kDa	0	0.73	0	1	1
1728	Putative Probable phosphomevalonate kinase	GSMUA_Achr8T14640_001 (+1)	0	0.73	0	1	1
1729	GSMUA_Achr8T31160_001 Putative Xaa-Pro aminopeptidase 1	GSMUA_Achr8T31160_001Putative Xaa-Pro aminopeptidase 1	0	0.73	0	1	1
1730	Glucose-6-phosphate isomerase	GSMUA_Achr9T15100_001	0	0.73	0	1	1
1731	Putative 1-aminocyclopropane-1-carboxylate deaminase	GSMUA_Achr9T15740_001 (+1)	0	0.73	0	1	1
1732	Branched-chain-amino-acid aminotransferase-like protein 2	GSMUA_Achr9T17460_001 (+1)	0	0.73	0	1	1
1733	GSMUA_Achr9T17530_001 endo-1,3;1,4-beta-D-glucanase precursor, putative, expressed	GSMUA_Achr9T17530_001endo-1,3;1,4-beta-D-glucanase precursor, putative, expressed (+1)	0	0.73	0	1	1
1734	2Fe-2S ferredoxin	GSMUA_Achr9T18160_001	0	0.73	0	1	1
1735	DEAD-box ATP-dependent RNA helicase 34	GSMUA_Achr9T23810_001	0	0.73	0	1	1
1736	Agmatine deiminase	GSMUA_Achr9T28110_001 (+1)	0	0.73	0	1	1
1737	GSMUA_Achr9T30280_001 Putative aconitate hydratase, cytoplasmic	GSMUA_Achr9T30280_001Putative aconitate hydratase, cytoplasmic	0	0.73	0	1	1
1738	KMMuB_chr10_G30149	KMMuB_chr10_G30149	0	0.73	0	1	1
1739	KMMuB_chr10_G31428	KMMuB_chr10_G31428 (+1)	0	0.73	0	1	1
1740	KMMuB_chr11_G32542	KMMuB_chr11_G32542	0	0.73	0	1	1
1741	KMMuB_chr11_G33706	KMMuB_chr11_G33706	0	0.73	0	1	1
1742	KMMuB_chr1_G00702	KMMuB_chr1_G00702 (+1)	0	0.73	0	1	1
1743	KMMuB_chr1_G00979	KMMuB_chr1_G00979	0	0.73	0	1	1
1744	KMMuB_chr1_G01504	KMMuB_chr1_G01504	0	0.73	0	1	1
1745	KMMuB_chr1_G02099	KMMuB_chr1_G02099	0	0.73	0	1	1
1746	KMMuB_chr2_G03832	KMMuB_chr2_G03832 (+5)	0.73	0.73	1	1	1
1747	KMMuB_chr2_G04822	KMMuB_chr2_G04822	0	0.73	0	1	1
1748	KMMuB_chr3_G08114	KMMuB_chr3_G08114	0	0.73	0	1	1
1749	KMMuB_chr4_G09121	KMMuB_chr4_G09121 (+1)	0	0.73	0	1	1
1750	KMMuB_chr4_G09791	KMMuB_chr4_G09791	0	0.73	0	1	1
1751	KMMuB_chr4_G09803	KMMuB_chr4_G09803 (+1)	0	0.73	0	1	1
1752	KMMuB_chr6_G15362	KMMuB_chr6_G15362	0	0.73	0	1	1
1753	KMMuB_chr6_G15851	KMMuB_chr6_G15851	0	0.73	0	1	1
1754	KMMuB_chr6_G15891	KMMuB_chr6_G15891	0	0.73	0	1	1
1755	KMMuB_chr6_G17585	KMMuB_chr6_G17585 (+1)	0	0.73	0	1	1
1756	KMMuB_chr6_G18072	KMMuB_chr6_G18072	0	0.73	0	1	1
1757	KMMuB_chr7_G19488	KMMuB_chr7_G19488 (+1)	0	0.73	0	1	1
1758	KMMuB_chr7_G19762	KMMuB_chr7_G19762 (+1)	0	0.73	0	1	1
1759	KMMuB_chr8_G24271	KMMuB_chr8_G24271 (+1)	0	0.73	0	1	1
1760	KMMuB_chr8_G24725	KMMuB_chr8_G24725 (+1)	0	0.73	0	1	1
1761	KMMuB_chr8_G24785	KMMuB_chr8_G24785	0	0.73	0	1	1
1762	KMMuB_chr8_G24926	KMMuB_chr8_G24926 (+2)	0	0.73	0	1	1
1763	KMMuB_chr9_G25425	KMMuB_chr9_G25425 (+4)	0	0.73	0	1	1
1764	KMMuB_chr9_G26459	KMMuB_chr9_G26459	0	0.73	0	1	1
1765	Putative uncharacterized protein	GSMUA_Achr11T04170_001 (+1)	0.73	0.73	3	1	3
1766	KMMuB_chr7_G20687	KMMuB_chr7_G20687 (+2)	0	0.73	0	1	1
1767	KMMuB_chr7_G18680	KMMuB_chr7_G18680	0.73	0.72	2	1	2
1768	plasminogen activator inhibitor 1 RNA-binding protein, putative, expressed	GSMUA_Achr9T05920_001 (+1)	0.73	0.71	1	2	2
1769	KMMuB_chr6_G16220	KMMuB_chr6_G16220	0.73	0.7	1	3	3
1770	KMMuB_chr8_G24007	KMMuB_chr8_G24007	1	0.7	3	1	3
1771	GSMUA_Achr9T16120_001 Betaine aldehyde dehydrogenase 1, chloroplastic	GSMUA_Achr9T16120_001Betaine aldehyde dehydrogenase 1, chloroplastic	0.73	0.7	1	1	1
1772	KMMuB_chr10_G29656	KMMuB_chr10_G29656	0.74	0.68	4	1	4
1773	KMMuB_chr6_G17201-R	KMMuB_chr6_G17201-R	0.74	0.67	4	1	4
1774	Reticulon-like protein B5	GSMUA_Achr10T22000_001 (+1)	0.73	0.64	1	1	1
1775	KMMuB_chr2_G04568	KMMuB_chr2_G04568	0.74	0.62	4	2	4
1776	Putative Prefoldin subunit 6	GSMUA_Achr10T14320_001 (+3)	0.73	0.59	2	1	2
1777	Hypersensitive-induced response protein 1	GSMUA_Achr7T23910_001 (+1)	0.73	0.57	2	2	2
1778	Hypothetical protein	GSMUA_Achr8T31760_001	1	0.52	2	2	2
1779	Acyl carrier protein, mitochondrial	GSMUA_Achr1T11200_001 (+1)	0.74	0.49	3	3	3
1780	Serine carboxypeptidase II-2 (Fragment)	GSMUA_Achr7T19430_001	0.73	0.48	3	2	3
1781	Glutathione S-transferase 3	GSMUA_Achr11T20440_001	0.74	0.48	3	1	3
1782	NDP1, putative, expressed	GSMUA_Achr10T00450_001	0.92	0.46	2	2	2
1783	GSMUA_Achr7T21080_001-R	GSMUA_Achr7T21080_001-R	0.74	0.43	4	2	4
1784	Ras-related protein Rab7	GSMUA_Achr7T14370_001	1	0.39	1	1	1
1785	Beta-glucosidase 1	GSMUA_Achr3T29530_001	0.99	0.38	3	2	3
1786	retrotransposon protein, putative, unclassified, expressed	GSMUA_Achr5T00320_001	0.73	0.36	1	1	1
1787	KMMuB_chr3_G08304	KMMuB_chr3_G08304	0.73	0.33	1	1	1
1788	GSMUA_Achr8T14150_001 dual specificity protein phosphatase, putative, expressed	GSMUA_Achr8T14150_001dual specificity protein phosphatase, putative, expressed	0.74	0.32	1	1	1
1789	60S ribosomal protein L5	GSMUA_Achr10T04230_001 (+1)	1	0.26	4	1	4
1790	Putative selenium-binding protein	GSMUA_Achr7T02760_001	0.74	0.25	2	1	2
1791	KMMuB_chr7_G21257	KMMuB_chr7_G21257	0.74	0.24	4	1	4
1792	4-hydroxy-3-methylbut-2-en-1-yl diphosphate synthase	GSMUA_Achr1T08940_001	0.73	0.23	4	1	4
1793	4,5-DOPA dioxygenase extradiol-like protein	GSMUA_Achr8T08330_001	1	0.22	3	1	3
1794	KMMuB_chr3_G07898	KMMuB_chr3_G07898	1	0.21	3	1	3
1795	Villin-2	GSMUA_Achr3T08560_001	0.74	0.21	2	1	2
1796	Putative 4-alpha-glucanotransferase	GSMUA_Achr3T08780_001	0.73	0.19	3	1	3
1797	KMMuB_chr6_G18442	KMMuB_chr6_G18442	1	0.17	5	1	5
1798	Hypothetical protein	GSMUA_Achr5T27780_001	0.73	0.17	2	1	2
1799	KMMuB_chr8_G24658	KMMuB_chr8_G24658 (+1)	1	0.16	4	2	4
1800	KMMuB_chr10_G29658	KMMuB_chr10_G29658	0.74	0.14	4	1	4
1801	Probable serine/threonine-protein kinase At5g41260	GSMUA_Achr10T00640_001 (+13)	0.74	0.14	2	1	2
1802	plasminogen activator inhibitor 1 RNA-binding protein, putative, expressed	GSMUA_Achr7T25080_001	0.73	0.14	1	1	1
1803	Putative cupin domain containing protein, expressed	GSMUA_Achr4T04730_001	1	0	5	0	5
1804	Lipoxygenase 1	GSMUA_Achr6T25090_001	1	0	4	0	4
1805	GSMUA_Achr6T27190_001 Glucose-1-phosphate adenylyltransferase large subunit 2, chloroplastic	GSMUA_Achr6T27190_001Glucose-1-phosphate adenylyltransferase large subunit 2, chloroplastic	1	0	4	0	4
1806	Superoxide dismutase [Mn] 3.1, mitochondrial	GSMUA_Achr3T18000_001	1	0	4	0	4
1807	KMMuB_chr7_G18848	KMMuB_chr7_G18848	1	0	4	0	4
1808	KMMuB_chr3_G07608	KMMuB_chr3_G07608	1	0	4	0	4
1809	KMMuB_chr2_G03590	KMMuB_chr2_G03590	1	0	4	0	4
1810	Fumarate hydratase 1, mitochondrial	GSMUA_Achr11T21550_001	1	0	4	0	4
1811	GSMUA_Achr1T06370_001 Caffeic acid 3-O-methyltransferase	GSMUA_Achr1T06370_001Caffeic acid 3-O-methyltransferase	1	0	3	0	3
1812	GSMUA_Achr5T10010_001 V-type proton ATPase subunit G	GSMUA_Achr5T10010_001V-type proton ATPase subunit G	1	0	3	0	3
1813	KMMuB_chr4_G08659	KMMuB_chr4_G08659	1	0	4	0	4
1814	KMMuB_chr9_G25967	KMMuB_chr9_G25967	1	0	4	0	4
1815	KMMuB_chr5_G11825	KMMuB_chr5_G11825	1	0	3	0	3
1816	KMMuB_chr8_G23047	KMMuB_chr8_G23047 (+1)	1	0	3	0	3
1817	KMMuB_chr5_G11728	KMMuB_chr5_G11728	1	0	3	0	3
1818	Probable mannitol dehydrogenase	GSMUA_Achr9T27270_001	1	0	4	0	4
1819	KMMuB_chr8_G24037	KMMuB_chr8_G24037	1	0	4	0	4
1820	Two pore calcium channel protein 1	GSMUA_Achr4T15270_001 (+1)	1	0	4	0	4
1821	GSMUA_Achr3T18480_001 Cysteine proteinase inhibitor 12	GSMUA_Achr3T18480_001Cysteine proteinase inhibitor 12	0.74	0	4	0	4
1822	Putative Lysosomal alpha-mannosidase	GSMUA_Achr8T00520_001	1	0	5	0	5
1823	GSMUA_Achr3T12980_001 Plastid-lipid-associated protein, chloroplastic	GSMUA_Achr3T12980_001Plastid-lipid-associated protein, chloroplastic	1	0	4	0	4
1824	GSMUA_Achr9T16110_001 Germin-like protein 8-14	GSMUA_Achr9T16110_001Germin-like protein 8-14	1	0	4	0	4
1825	Putative Polyneuridine-aldehyde esterase	GSMUA_AchrUn_randomT19430_001	1	0	4	0	4
1826	Putative Ribonuclease 1	GSMUA_Achr9T07930_001	1	0	5	0	5
1827	KMMuB_chr6_G15749	KMMuB_chr6_G15749	1	0	4	0	4
1828	KMMuB_chr7_G18567	KMMuB_chr7_G18567	1	0	4	0	4
1829	Putative Stem-specific protein TSJT1	GSMUA_Achr3T30980_001	0.99	0	4	0	4
1830	Alpha-glucan water dikinase, chloroplastic	GSMUA_Achr3T14470_001	1	0	4	0	4
1831	CBL-interacting protein kinase 32	GSMUA_Achr11T19940_001	1	0	4	0	4
1832	Putative Polyneuridine-aldehyde esterase	GSMUA_AchrUn_randomT25250_001	0.74	0	4	0	4
1833	KMMuB_chr3_G07831	KMMuB_chr3_G07831	1	0	4	0	4
1834	KMMuB_chr3_G06700	KMMuB_chr3_G06700	0.73	0	3	0	3
1835	KMMuB_chr4_G08503	KMMuB_chr4_G08503	1	0	2	0	2
1836	KMMuB_chr2_G04962	KMMuB_chr2_G04962	1	0	2	0	2
1837	Gamma-soluble NSF attachment protein	GSMUA_Achr11T13690_001 (+1)	1	0	4	0	4
1838	GSMUA_Achr6T05830_001 Probable aquaporin TIP2-2	GSMUA_Achr6T05830_001Probable aquaporin TIP2-2	1	0	4	0	4
1839	IAA-amino acid hydrolase ILR1-like 1	GSMUA_Achr4T15750_001	1	0	4	0	4
1840	KMMuB_chr6_G16543	KMMuB_chr6_G16543 (+1)	1	0	4	0	4
1841	KMMuB_chr9_G26457	KMMuB_chr9_G26457	0.99	0	4	0	4
1842	Putative Cytochrome P450 71D10	GSMUA_Achr11T26470_001	0.74	0	5	0	5
1843	LTPL11 - Protease inhibitor/seed storage/LTP family protein precursor, expressed	GSMUA_Achr11T19820_001	1	0	4	0	4
1844	Glucan endo-1,3-beta-glucosidase 7	GSMUA_Achr6T31650_001	1	0	3	0	3
1845	Ribonuclease 2	GSMUA_Achr7T23750_001	1	0	3	0	3
1846	nifU, putative, expressed	GSMUA_AchrUn_randomT12320_001	1	0	3	0	3
1847	KMMuB_chr7_G21104	KMMuB_chr7_G21104 (+1)	1	0	3	0	3
1848	Arginine biosynthesis bifunctional protein ArgJ, chloroplastic	GSMUA_Achr10T13560_001 (+1)	1	0	3	0	3
1849	ATP-dependent Clp protease ATP-binding subunit clpA homolog CD4B, chloroplastic	GSMUA_Achr8T09160_001	0.98	0	3	0	3
1850	Putative UPF0133 protein Synpcc7942_0464	GSMUA_AchrUn_randomT13130_001	0.74	0	3	0	3
1851	Unknown protein DS12 from 2D-PAGE of leaf, chloroplastic	GSMUA_Achr8T29680_001 (+1)	0.74	0	4	0	4
1852	GSMUA_Achr1T09400_001 Glucose-1-phosphate adenylyltransferase small subunit, chloroplastic	GSMUA_Achr1T09400_001Glucose-1-phosphate adenylyltransferase small subunit, chloroplastic	0.74	0	4	0	4
1853	Protein IN2-1 homolog B	GSMUA_Achr10T03200_001 (+1)	0.74	0	4	0	4
1854	Pectinesterase 3	GSMUA_Achr11T05430_001	0.74	0	4	0	4
1855	60S acidic ribosomal protein P2A	GSMUA_Achr4T02910_001	0.74	0	4	0	4
1856	GSMUA_Achr5T09540_001 Putative uncharacterized protein	GSMUA_Achr5T09540_001Putative uncharacterized protein (+1)	0.74	0	4	0	4
1857	GSMUA_Achr7T03240_001 Hypothetical protein	GSMUA_Achr7T03240_001Hypothetical protein	0.74	0	4	0	4
1858	Putative Protein thiJ	GSMUA_Achr8T19930_001	0.74	0	4	0	4
1859	oryzain beta chain precursor, putative, expressed	GSMUA_AchrUn_randomT24280_001	0.74	0	4	0	4
1860	KMMuB_chr10_G30397	KMMuB_chr10_G30397	0.74	0	4	0	4
1861	KMMuB_chr4_G08808	KMMuB_chr4_G08808	0.74	0	4	0	4
1862	KMMuB_chr5_G12679	KMMuB_chr5_G12679	0.74	0	4	0	4
1863	KMMuB_chr8_G22240	KMMuB_chr8_G22240	0.74	0	4	0	4
1864	KMMuB_chrUn_random_G38626	KMMuB_chrUn_random_G38626	0.74	0	4	0	4
1865	Putative G3BP-like protein	GSMUA_Achr11T02470_001 (+4)	0.74	0	4	0	4
1866	Hypothetical protein	GSMUA_Achr10T00530_001	0.74	0	4	0	4
1867	GSMUA_Achr1T05200_001 Putative Bowman-Birk type proteinase inhibitor 2	GSMUA_Achr1T05200_001Putative Bowman-Birk type proteinase inhibitor 2	1	0	3	0	3
1868	WD40-like Beta Propeller Repeat family protein, expressed	GSMUA_Achr11T04830_001	0.74	0	4	0	4
1869	Putative 1-aminocyclopropane-1-carboxylate oxidase homolog 4	GSMUA_Achr10T05420_001	1	0	3	0	3
1870	S-norcoclaurine synthase 1	GSMUA_Achr11T04470_001 (+1)	1	0	4	0	4
1871	GSMUA_Achr5T18810_001 Enolase	GSMUA_Achr5T18810_001Enolase	1	0	3	0	3
1872	KMMuB_chr6_G17448	KMMuB_chr6_G17448	1	0	3	0	3
1873	GSMUA_Achr6T07940_001 Glutamate-1-semialdehyde 2,1-aminomutase, chloroplastic	GSMUA_Achr6T07940_001Glutamate-1-semialdehyde 2,1-aminomutase, chloroplastic	1	0	3	0	3
1874	GSMUA_Achr1T10520_001 V-type proton ATPase catalytic subunit A	GSMUA_Achr1T10520_001V-type proton ATPase catalytic subunit A	0.99	0	3	0	3
1875	GSMUA_Achr5T13870_001 3-hydroxyisobutyryl-CoA hydrolase 1	GSMUA_Achr5T13870_0013-hydroxyisobutyryl-CoA hydrolase 1	0.98	0	3	0	3
1876	KMMuB_chr10_G30931	KMMuB_chr10_G30931	0.73	0	4	0	4
1877	Putative uncharacterized protein	GSMUA_Achr7T02050_001 (+1)	0.74	0	3	0	3
1878	Putative Horcolin	GSMUA_Achr9T10830_001	0.74	0	3	0	3
1879	FAM10 family protein At4g22670	GSMUA_Achr5T14490_001	0.73	0	3	0	3
1880	Putative Long-chain-fatty-acid--CoA ligase 3	GSMUA_Achr1T13190_001	1	0	2	0	2
1881	GSMUA_Achr6T05970_001 Anthranilate synthase component II	GSMUA_Achr6T05970_001Anthranilate synthase component II	1	0	2	0	2
1882	GSMUA_Achr7T17790_001 Probable L-ascorbate peroxidase 4	GSMUA_Achr7T17790_001Probable L-ascorbate peroxidase 4	1	0	2	0	2
1883	KMMuB_chr3_G05947	KMMuB_chr3_G05947	1	0	2	0	2
1884	rickettsia 17 kDa surface antigen family protein, expressed	GSMUA_Achr10T04430_001	1	0	4	0	4
1885	Rab GDP dissociation inhibitor alpha	GSMUA_Achr7T23620_001	1	0	2	0	2
1886	KMMuB_chr4_G08599	KMMuB_chr4_G08599	0.99	0	2	0	2
1887	KMMuB_chr4_G08876	KMMuB_chr4_G08876 (+1)	1	0	3	0	3
1888	Proteasome subunit beta type-2-A	GSMUA_Achr10T08560_001 (+3)	0.74	0	3	0	3
1889	Dehydrogenase/reductase SDR family member 12	GSMUA_Achr10T21050_001	0.74	0	3	0	3
1890	Putative Thiamin pyrophosphokinase 1	GSMUA_Achr11T05640_001	0.74	0	3	0	3
1891	Putative Proactivator polypeptide	GSMUA_Achr11T10640_001 (+1)	0.74	0	3	0	3
1892	Putative Proactivator polypeptide	GSMUA_Achr11T19740_001 (+1)	0.74	0	3	0	3
1893	Putative Leucoanthocyanidin dioxygenase	GSMUA_Achr1T05280_001 (+1)	0.74	0	3	0	3
1894	Hypothetical protein	GSMUA_Achr1T05480_001	0.74	0	3	0	3
1895	Putative Oligopeptidase A	GSMUA_Achr1T17790_001	0.74	0	3	0	3
1896	Putative 18 kDa seed maturation protein	GSMUA_Achr1T19670_001	0.74	0	3	0	3
1897	Hypothetical protein	GSMUA_Achr6T10240_001 (+1)	0.74	0	3	0	3
1898	Protein HIRA	GSMUA_Achr7T03320_001	0.74	0	3	0	3
1899	GSMUA_Achr7T08560_001 3-hydroxyisobutyryl-CoA hydrolase-like protein 3	GSMUA_Achr7T08560_0013-hydroxyisobutyryl-CoA hydrolase-like protein 3	0.74	0	3	0	3
1900	GSMUA_Achr7T20850_001 Pyrophosphate-energized vacuolar membrane proton pump	GSMUA_Achr7T20850_001Pyrophosphate-energized vacuolar membrane proton pump	0.74	0	3	0	3
1901	2,3-bisphosphoglycerate-independent phosphoglycerate mutase	GSMUA_Achr7T21890_001	0.74	0	3	0	3
1902	60S acidic ribosomal protein P2B	GSMUA_Achr7T25500_001 (+1)	0.74	0	3	0	3
1903	GSMUA_Achr8T01040_001 Thioredoxin F2, chloroplastic	GSMUA_Achr8T01040_001Thioredoxin F2, chloroplastic	0.74	0	3	0	3
1904	Geranylgeranyl pyrophosphate synthase, chloroplastic	GSMUA_Achr9T23020_001 (+1)	0.74	0	3	0	3
1905	Phosphomannomutase	GSMUA_Achr9T23680_001 (+1)	0.74	0	3	0	3
1906	Mitochondrial import receptor subunit TOM20	GSMUA_AchrUn_randomT00960_001	1	0	3	0	3
1907	tetraspanin family protein, putative, expressed	GSMUA_AchrUn_randomT04720_001	0.74	0	3	0	3
1908	ATP-dependent Clp protease proteolytic subunit 2, mitochondrial	GSMUA_AchrUn_randomT04860_001	0.74	0	3	0	3
1909	GLTP domain containing protein, putative, expressed	GSMUA_AchrUn_randomT16620_001	0.74	0	3	0	3
1910	Peroxidase	GSMUA_AchrUn_randomT25180_001	0.74	0	3	0	3
1911	KMMuB_chr1_G01868	KMMuB_chr1_G01868 (+2)	0.74	0	3	0	3
1912	KMMuB_chr3_G06330	KMMuB_chr3_G06330 (+1)	0.74	0	3	0	3
1913	KMMuB_chr5_G12023	KMMuB_chr5_G12023 (+2)	0.74	0	3	0	3
1914	KMMuB_chr6_G15395	KMMuB_chr6_G15395 (+1)	0.74	0	3	0	3
1915	KMMuB_chr8_G24398	KMMuB_chr8_G24398	0.74	0	3	0	3
1916	GSMUA_Achr1T23880_001 Putative UDP-N-acetylglucosamine--N-acetylmuramyl-(pentapeptide)...	GSMUA_Achr1T23880_001Putative UDP-N-acetylglucosamine--N-acetylmuramyl-(pentapeptide)...	0.73	0	3	0	3
1917	UPF0047 protein yjbQ	GSMUA_Achr1T27920_001	0.73	0	3	0	3
1918	NADH-ubiquinone oxidoreductase 75 kDa subunit, mitochondrial	GSMUA_Achr2T06690_001	0.73	0	3	0	3
1919	GSMUA_Achr3T08780_001 Putative 4-alpha-glucanotransferase	GSMUA_Achr3T08780_001Putative 4-alpha-glucanotransferase	0.73	0	3	0	3
1920	GSMUA_Achr5T14560_001 60S ribosomal protein L17-1	GSMUA_Achr5T14560_00160S ribosomal protein L17-1	0.73	0	3	0	3
1921	GSMUA_Achr8T30900_001 Phosphoglucomutase, cytoplasmic 2	GSMUA_Achr8T30900_001Phosphoglucomutase, cytoplasmic 2	0.73	0	3	0	3
1922	GSMUA_Achr9T01620_001 Serine hydroxymethyltransferase 2	GSMUA_Achr9T01620_001Serine hydroxymethyltransferase 2	0.73	0	3	0	3
1923	Probable voltage-gated potassium channel subunit beta	GSMUA_Achr9T23530_001	0.73	0	3	0	3
1924	Putative Whole genome shotgun sequence of line PN40024, scaffold_0.assembly12x (Fragment)	GSMUA_AchrUn_randomT09900_001 (+1)	0.73	0	3	0	3
1925	KMMuB_chr10_G30796	KMMuB_chr10_G30796	0.73	0	3	0	3
1926	KMMuB_chr5_G13063	KMMuB_chr5_G13063 (+1)	0.73	0	3	0	3
1927	KMMuB_chr5_G14640	KMMuB_chr5_G14640	0.73	0	3	0	3
1928	KMMuB_chr6_G15580	KMMuB_chr6_G15580	0.73	0	3	0	3
1929	KMMuB_chr7_G18729	KMMuB_chr7_G18729	0.73	0	3	0	3
1930	KMMuB_chr8_G24155	KMMuB_chr8_G24155 (+2)	0.73	0	3	0	3
1931	KMMuB_chr9_G27907	KMMuB_chr9_G27907	0.74	0	3	0	3
1932	Metallothionein-like protein type 3	GSMUA_Achr3T16210_001 (+1)	0.74	0	3	0	3
1933	GSMUA_Achr3T11040_001 ADP,ATP carrier protein, mitochondrial	GSMUA_Achr3T11040_001ADP,ATP carrier protein, mitochondrial	0.73	0	3	0	3
1934	KMMuB_chr7_G18958	KMMuB_chr7_G18958 (+1)	0.99	0	3	0	3
1935	ATP synthase subunit delta', mitochondrial	GSMUA_Achr1T00580_001	0.73	0	3	0	3
1936	Uncharacterized GPI-anchored protein At4g28100	GSMUA_Achr8T03700_001 (+1)	0.73	0	3	0	3
1937	KMMuB_chr2_G03254	KMMuB_chr2_G03254	1	0	2	0	2
1938	GSMUA_Achr1T16970_001 Protein disulfide-isomerase	GSMUA_Achr1T16970_001Protein disulfide-isomerase	0.74	0	3	0	3
1939	GSMUA_Achr3T27620_001 RuBisCO large subunit-binding protein subunit beta, chloroplastic	GSMUA_Achr3T27620_001RuBisCO large subunit-binding protein subunit beta, chloroplastic	0.73	0	3	0	3
1940	3-oxoacyl-[acyl-carrier-protein] reductase 3, chloroplastic	GSMUA_Achr9T07760_001 (+1)	0.73	0	4	0	4
1941	GSMUA_Achr5T25000_001 Pyruvate dehydrogenase E1 component subunit beta, mitochondrial	GSMUA_Achr5T25000_001Pyruvate dehydrogenase E1 component subunit beta, mitochondrial	0.74	0	2	0	2
1942	KMMuB_chr1_G00260	KMMuB_chr1_G00260	0.74	0	2	0	2
1943	KMMuB_chr4_G08408	KMMuB_chr4_G08408	0.74	0	2	0	2
1944	KMMuB_chr3_G07100	KMMuB_chr3_G07100	0.74	0	3	0	3
1945	KMMuB_chr11_G34275	KMMuB_chr11_G34275	1	0	1	0	1
1946	KMMuB_chr9_G25966	KMMuB_chr9_G25966	0.73	0	1	0	1
1947	RuBisCO large subunit-binding protein subunit beta, chloroplastic	GSMUA_Achr9T23240_001	0.74	0	2	0	2
1948	1,2-dihydroxy-3-keto-5-methylthiopentene dioxygenase 2	GSMUA_Achr1T14110_001 (+1)	0.74	0	4	0	4
1949	Putative Adenylyl cyclase-associated protein	GSMUA_Achr1T27080_001 (+1)	0.74	0	4	0	4
1950	Putative NADH dehydrogenase [ubiquinone] 1 alpha subcomplex subunit 8	GSMUA_Achr3T17940_001 (+3)	0.74	0	4	0	4
1951	RuBisCO large subunit-binding protein subunit beta, chloroplastic	GSMUA_Achr3T27620_001	0.74	0	2	0	2
1952	GSMUA_Achr4T08830_001 V-type proton ATPase subunit C	GSMUA_Achr4T08830_001V-type proton ATPase subunit C	0.74	0	2	0	2
1953	Putative Mitochondrial Rho GTPase 1	GSMUA_AchrUn_randomT01140_001	0.74	0	2	0	2
1954	KMMuB_chr1_G01513	KMMuB_chr1_G01513 (+1)	0.74	0	2	0	2
1955	KMMuB_chr2_G04043	KMMuB_chr2_G04043 (+2)	0.74	0	2	0	2
1956	KMMuB_chr3_G05895	KMMuB_chr3_G05895	0.74	0	2	0	2
1957	KMMuB_chr4_G09441	KMMuB_chr4_G09441	0.74	0	2	0	2
1958	KMMuB_chr5_G14685	KMMuB_chr5_G14685	0.74	0	2	0	2
1959	KMMuB_chr6_G17043	KMMuB_chr6_G17043 (+1)	0.74	0	4	0	4
1960	KMMuB_chr8_G22643	KMMuB_chr8_G22643 (+1)	0.74	0	2	0	2
1961	KMMuB_chrUn_random_G36885	KMMuB_chrUn_random_G36885	0.74	0	2	0	2
1962	60S ribosomal protein L7-4	GSMUA_Achr10T06250_001	0.73	0	2	0	2
1963	Probable glutathione S-transferase parA	GSMUA_Achr10T08470_001 (+1)	0.74	0	3	0	3
1964	Chlorophyll synthase, chloroplastic	GSMUA_Achr10T13070_001	0.73	0	2	0	2
1965	Pollen-specific protein SF3	GSMUA_Achr10T13910_001 (+1)	0.73	0	2	0	2
1966	14-3-3-like protein F	GSMUA_Achr10T30360_001	0.73	0	2	0	2
1967	Putative Brain protein 44	GSMUA_Achr11T00180_001 (+1)	0.73	0	2	0	2
1968	Putative Tyramine N-feruloyltransferase 4/11	GSMUA_Achr11T02030_001 (+1)	0.73	0	2	0	2
1969	Putative S-norcoclaurine synthase 1	GSMUA_Achr11T04520_001 (+3)	0.74	0	4	0	4
1970	erwinia induced protein 2, putative, expressed	GSMUA_Achr11T13310_001	0.73	0	2	0	2
1971	Succinate dehydrogenase [ubiquinone] iron-sulfur subunit 2, mitochondrial	GSMUA_Achr11T19160_001	0.73	0	3	0	3
1972	GSMUA_Achr1T01270_001 Probable aquaporin TIP1-1	GSMUA_Achr1T01270_001Probable aquaporin TIP1-1	0.73	0	2	0	2
1973	V-type proton ATPase subunit d2	GSMUA_Achr1T11740_001 (+3)	0.73	0	2	0	2
1974	Putative 3'-N-debenzoyl-2'-deoxytaxol N-benzoyltransferase	GSMUA_Achr1T20250_001 (+3)	0.73	0	2	0	2
1975	GSMUA_Achr1T25650_001 NOI protein, nitrate-induced, putative, expressed	GSMUA_Achr1T25650_001NOI protein, nitrate-induced, putative, expressed	0.73	0	2	0	2
1976	tetraspanin family protein, putative, expressed	GSMUA_Achr2T00620_001 (+3)	0.73	0	2	0	2
1977	GSMUA_Achr2T00670_001 20 kDa chaperonin, chloroplastic	GSMUA_Achr2T00670_00120 kDa chaperonin, chloroplastic	0.73	0	2	0	2
1978	GSMUA_Achr2T02080_001 huntingtin-interacting protein HYPK, putative, expressed	GSMUA_Achr2T02080_001huntingtin-interacting protein HYPK, putative, expressed	0.73	0	2	0	2
1979	Putative Universal stress protein A-like protein	GSMUA_Achr2T22060_001	0.73	0	2	0	2
1980	Protein-L-isoaspartate O-methyltransferase	GSMUA_Achr3T02610_001	0.73	0	2	0	2
1981	GSMUA_Achr3T28180_001 Hypothetical protein	GSMUA_Achr3T28180_001Hypothetical protein	0.73	0	2	0	2
1982	GSMUA_Achr4T08110_001 Aspartate aminotransferase, cytoplasmic	GSMUA_Achr4T08110_001Aspartate aminotransferase, cytoplasmic	0.73	0	2	0	2
1983	GSMUA_Achr4T19270_001 Enoyl-[acyl-carrier-protein] reductase [NADH], chloroplastic	GSMUA_Achr4T19270_001Enoyl-[acyl-carrier-protein] reductase [NADH], chloroplastic	0.73	0	2	0	2
1984	Malate dehydrogenase, glyoxysomal	GSMUA_Achr5T02000_001	0.73	0	2	0	2
1985	GSMUA_Achr5T03620_001 6-phosphogluconate dehydrogenase, decarboxylating	GSMUA_Achr5T03620_0016-phosphogluconate dehydrogenase, decarboxylating	0.73	0	2	0	2
1986	CHCH domain containing protein, expressed	GSMUA_Achr5T15080_001 (+2)	0.73	0	2	0	2
1987	GSMUA_Achr6T15590_001 60S ribosomal protein L13a-4	GSMUA_Achr6T15590_00160S ribosomal protein L13a-4	0.73	0	2	0	2
1988	Uncharacterized protein At5g63510, mitochondrial	GSMUA_Achr6T27510_001 (+1)	0.73	0	2	0	2
1989	GSMUA_Achr6T29430_001 Ribonuclease UK114	GSMUA_Achr6T29430_001Ribonuclease UK114 (+1)	0.73	0	2	0	2
1990	GSMUA_Achr7T02210_001 Pyrophosphate--fructose 6-phosphate 1-phosphotransferase subunit...	GSMUA_Achr7T02210_001Pyrophosphate--fructose 6-phosphate 1-phosphotransferase subunit...	0.73	0	2	0	2
1991	GSMUA_Achr7T03250_001 anthocyanidin 3-O-glucosyltransferase, putative, expressed	GSMUA_Achr7T03250_001anthocyanidin 3-O-glucosyltransferase, putative, expressed	0.73	0	2	0	2
1992	Putative Flavonol-3-O-glycoside-7-O-glucosyltransferase 1	GSMUA_Achr7T04230_001	0.73	0	2	0	2
1993	GSMUA_Achr7T12170_001 Putative Protein disulfide-isomerase A6	GSMUA_Achr7T12170_001Putative Protein disulfide-isomerase A6	0.73	0	2	0	2
1994	GSMUA_Achr7T15480_001 L-ascorbate peroxidase, cytosolic	GSMUA_Achr7T15480_001L-ascorbate peroxidase, cytosolic	0.73	0	2	0	2
1995	Proteasome subunit alpha type-2	GSMUA_Achr8T13980_001	0.73	0	2	0	2
1996	Putative Protein disulfide-isomerase	GSMUA_Achr8T18890_001	0.73	0	2	0	2
1997	40S ribosomal protein SA	GSMUA_Achr8T30490_001	0.73	0	2	0	2
[truncated: 147 more rows]

## Sheet:  annotation per protein
Overview of all identified proteins and their annotations
MusaID	ONTOLOGY	GOID	TERM
GSMUA_Achr10P00360_001	MF	GO:0005509	calcium ion binding
	CC	GO:0005622	intracellular
GSMUA_Achr10P00450_001	CC	GO:0005575	cellular_component
	BP	GO:0008150	biological_process
		GO:0009688	abscisic acid biosynthetic process
GSMUA_Achr10P00490_001	MF	GO:0004090	carbonyl reductase (NADPH) activity
		GO:0016491	oxidoreductase activity
		GO:0050356	tropine dehydrogenase activity
	BP	GO:0008152	metabolic process
		GO:0055114	oxidation-reduction process
GSMUA_Achr10P00530_001	MF	GO:0003824	catalytic activity
		GO:0004349	glutamate 5-kinase activity
		GO:0004350	glutamate-5-semialdehyde dehydrogenase activity
		GO:0016491	oxidoreductase activity
		GO:0016620	oxidoreductase activity, acting on the aldehyde or oxo group of donors, NAD or NADP as acceptor
		GO:0016740	transferase activity
	CC	GO:0005737	cytoplasm
	BP	GO:0006561	proline biosynthetic process
		GO:0008152	metabolic process
		GO:0016310	phosphorylation
		GO:0055114	oxidation-reduction process
GSMUA_Achr10P00640_001	MF	GO:0004672	protein kinase activity
		GO:0005524	ATP binding
		GO:0016740	transferase activity
		GO:0016772	transferase activity, transferring phosphorus-containing groups
	CC	GO:0005886	plasma membrane
		GO:0009506	plasmodesma
	BP	GO:0006468	protein phosphorylation
		GO:0016310	phosphorylation
GSMUA_Achr10P00980_001	MF	GO:0000166	nucleotide binding
		GO:0004672	protein kinase activity
		GO:0004674	protein serine/threonine kinase activity
		GO:0004707	MAP kinase activity
		GO:0005524	ATP binding
		GO:0016301	kinase activity
		GO:0016772	transferase activity, transferring phosphorus-containing groups
	CC	GO:0005622	intracellular
	BP	GO:0000165	MAPK cascade
		GO:0006468	protein phosphorylation
		GO:0006952	defense response
		GO:0016310	phosphorylation
GSMUA_Achr10P01250_001	MF	GO:0016787	hydrolase activity
		GO:0016798	hydrolase activity, acting on glycosyl bonds
		GO:0042973	glucan endo-1,3-beta-D-glucosidase activity
	BP	GO:0005975	carbohydrate metabolic process
		GO:0008152	metabolic process
GSMUA_Achr10P03200_001	MF	GO:0004364	glutathione transferase activity
	BP	GO:0008152	metabolic process
GSMUA_Achr10P03670_001	CC	GO:0005622	intracellular
		GO:0015629	actin cytoskeleton
	BP	GO:0030042	actin filament depolymerization
GSMUA_Achr10P03730_001	MF	GO:0000166	nucleotide binding
GSMUA_Achr10P03870_001	MF	GO:0003746	translation elongation factor activity
	CC	GO:0005737	cytoplasm
		GO:0009507	chloroplast
		GO:0009570	chloroplast stroma
	BP	GO:0009793	embryo development ending in seed dormancy
		GO:0016226	iron-sulfur cluster assembly
		GO:0043043	peptide biosynthetic process
		GO:0045036	protein targeting to chloroplast
GSMUA_Achr10P04230_001	MF	GO:0008097	5S rRNA binding
	CC	GO:0005622	intracellular
		GO:0005840	ribosome
	BP	GO:0006412	translation
GSMUA_Achr10P04300_001	CC	GO:0005794	Golgi apparatus
		GO:0005829	cytosol
		GO:0005886	plasma membrane
		GO:0016020	membrane
	BP	GO:0000902	cell morphogenesis
		GO:0006094	gluconeogenesis
		GO:0006096	glycolytic process
		GO:0006970	response to osmotic stress
		GO:0009269	response to desiccation
		GO:0009651	response to salt stress
		GO:0016049	cell growth
		GO:0019344	cysteine biosynthetic process
		GO:0048193	Golgi vesicle transport
GSMUA_Achr10P04430_001	CC	GO:0005739	mitochondrion
		GO:0005743	mitochondrial inner membrane
		GO:0005749	mitochondrial respiratory chain complex II, succinate dehydrogenase complex (ubiquinone)
		GO:0005773	vacuole
		GO:0005774	vacuolar membrane
		GO:0009536	plastid
		GO:0016020	membrane
		GO:0045273	respiratory chain complex II
	BP	GO:0006099	tricarboxylic acid cycle
		GO:0008150	biological_process
		GO:0009853	photorespiration
GSMUA_Achr10P04790_001	CC	GO:0005622	intracellular
GSMUA_Achr10P04950_001	MF	GO:0008270	zinc ion binding
	BP	GO:0006810	transport
		GO:0006886	intracellular protein transport
		GO:0006888	ER to Golgi vesicle-mediated transport
		GO:0015031	protein transport
GSMUA_Achr10P05060_001	MF	GO:0008270	zinc ion binding
		GO:0016874	ligase activity
		GO:0046872	metal ion binding
	CC	GO:0005622	intracellular
		GO:0005886	plasma membrane
		GO:0009536	plastid
		GO:0031965	nuclear membrane
	BP	GO:0008152	metabolic process
		GO:0009409	response to cold
		GO:0009414	response to water deprivation
		GO:0009651	response to salt stress
		GO:0035556	intracellular signal transduction
GSMUA_Achr10P05420_001	MF	GO:0016491	oxidoreductase activity
		GO:0016706	oxidoreductase activity, acting on paired donors, with incorporation or reduction of molecular oxygen, 2-oxoglutarate as one donor, and incorporation of one atom each of oxygen into both donors
		GO:0046872	metal ion binding
	BP	GO:0055114	oxidation-reduction process
GSMUA_Achr10P05650_001	MF	GO:0016853	isomerase activity
	BP	GO:0000413	protein peptidyl-prolyl isomerization
		GO:0006457	protein folding
GSMUA_Achr10P05950_001	CC	GO:0005622	intracellular
GSMUA_Achr10P05960_001	MF	GO:0000166	nucleotide binding
		GO:0008641	small protein activating enzyme activity
		GO:0016874	ligase activity
	BP	GO:0006464	cellular protein modification process
GSMUA_Achr10P06200_001	MF	GO:0004617	phosphoglycerate dehydrogenase activity
		GO:0016491	oxidoreductase activity
		GO:0016597	amino acid binding
		GO:0016616	oxidoreductase activity, acting on the CH-OH group of donors, NAD or NADP as acceptor
		GO:0051287	NAD binding
	CC	GO:0005739	mitochondrion
		GO:0009507	chloroplast
		GO:0009570	chloroplast stroma
	BP	GO:0006564	L-serine biosynthetic process
		GO:0008152	metabolic process
		GO:0055114	oxidation-reduction process
GSMUA_Achr10P06250_001	CC	GO:0005840	ribosome
GSMUA_Achr10P06650_001	MF	GO:0000166	nucleotide binding
		GO:0005215	transporter activity
		GO:0005524	ATP binding
		GO:0015439	heme-transporting ATPase activity
		GO:0016787	hydrolase activity
		GO:0016887	ATPase activity
	BP	GO:0006810	transport
		GO:0008152	metabolic process
		GO:0015886	heme transport
		GO:0019243	methylglyoxal catabolic process to D-lactate
GSMUA_Achr10P06740_001	MF	GO:0004784	superoxide dismutase activity
		GO:0016209	antioxidant activity
		GO:0016491	oxidoreductase activity
		GO:0046872	metal ion binding
	CC	GO:0009507	chloroplast
		GO:0009536	plastid
		GO:0009570	chloroplast stroma
		GO:0009579	thylakoid
		GO:0048046	apoplast
	BP	GO:0006801	superoxide metabolic process
		GO:0006979	response to oxidative stress
		GO:0009407	toxin catabolic process
		GO:0019430	removal of superoxide radicals
		GO:0055114	oxidation-reduction process
GSMUA_Achr10P06760_001	MF	GO:0004180	carboxypeptidase activity
		GO:0004185	serine-type carboxypeptidase activity
		GO:0016787	hydrolase activity
	BP	GO:0009627	systemic acquired resistance
		GO:0034976	response to endoplasmic reticulum stress
GSMUA_Achr10P07280_001	CC	GO:0030529	ribonucleoprotein complex
GSMUA_Achr10P07400_001	BP	GO:0006511	ubiquitin-dependent protein catabolic process
		GO:0016310	phosphorylation
GSMUA_Achr10P08040_001	MF	GO:0000166	nucleotide binding
		GO:0005524	ATP binding
	CC	GO:0005737	cytoplasm
	BP	GO:0006457	protein folding
		GO:0042026	protein refolding
GSMUA_Achr10P08050_001	MF	GO:0004742	dihydrolipoyllysine-residue acetyltransferase activity
		GO:0016740	transferase activity
		GO:0016746	transferase activity, transferring acyl groups
	CC	GO:0005759	mitochondrial matrix
		GO:0045254	pyruvate dehydrogenase complex
	BP	GO:0006090	pyruvate metabolic process
		GO:0008152	metabolic process
GSMUA_Achr10P08470_001	MF	GO:0004462	lactoylglutathione lyase activity
		GO:0016829	lyase activity
	BP	GO:0008152	metabolic process
GSMUA_Achr10P08560_001	MF	GO:0004175	endopeptidase activity
		GO:0004298	threonine-type endopeptidase activity
		GO:0008233	peptidase activity
		GO:0016787	hydrolase activity
	CC	GO:0000502	proteasome complex
		GO:0005634	nucleus
		GO:0005737	cytoplasm
		GO:0005839	proteasome core complex
	BP	GO:0006508	proteolysis
GSMUA_Achr10P08730_001	MF	GO:0016787	hydrolase activity
	BP	GO:0000394	RNA splicing, via endonucleolytic cleavage and ligation
		GO:0008152	metabolic process
		GO:0009086	methionine biosynthetic process
GSMUA_Achr10P08970_001	MF	GO:0008233	peptidase activity
		GO:0008234	cysteine-type peptidase activity
		GO:0016787	hydrolase activity
GSMUA_Achr10P09180_001	MF	GO:0003824	catalytic activity
		GO:0004721	phosphoprotein phosphatase activity
		GO:0016787	hydrolase activity
	BP	GO:0008152	metabolic process
		GO:0016311	dephosphorylation
GSMUA_Achr10P09210_001	MF	GO:0004252	serine-type endopeptidase activity
		GO:0008233	peptidase activity
		GO:0008236	serine-type peptidase activity
		GO:0016787	hydrolase activity
	CC	GO:0005618	cell wall
		GO:0016023	cytoplasmic membrane-bounded vesicle
GSMUA_Achr10P09240_001	MF	GO:0000166	nucleotide binding
GSMUA_Achr10P09600_001	BP	GO:0008150	biological_process
GSMUA_Achr10P10050_001	MF	GO:0003677	DNA binding
		GO:0046982	protein heterodimerization activity
	CC	GO:0000786	nucleosome
		GO:0005634	nucleus
	BP	GO:0008283	cell proliferation
GSMUA_Achr10P10080_001	MF	GO:0010181	FMN binding
		GO:0016491	oxidoreductase activity
	BP	GO:0045892	negative regulation of transcription, DNA-templated
GSMUA_Achr10P10140_001	MF	GO:0000166	nucleotide binding
		GO:0002161	aminoacyl-tRNA editing activity
		GO:0004812	aminoacyl-tRNA ligase activity
		GO:0004822	isoleucine-tRNA ligase activity
		GO:0005524	ATP binding
	CC	GO:0005737	cytoplasm
		GO:0005829	cytosol
	BP	GO:0006094	gluconeogenesis
		GO:0006096	glycolytic process
		GO:0006418	tRNA aminoacylation for protein translation
		GO:0006428	isoleucyl-tRNA aminoacylation
		GO:0006450	regulation of translational fidelity
		GO:0007010	cytoskeleton organization
		GO:0009651	response to salt stress
		GO:0010498	proteasomal protein catabolic process
GSMUA_Achr10P10310_001	MF	GO:0003723	RNA binding
	CC	GO:0005840	ribosome
		GO:0015934	large ribosomal subunit
		GO:0030529	ribonucleoprotein complex
	BP	GO:0006412	translation
GSMUA_Achr10P10410_001	MF	GO:0003674	molecular_function
	CC	GO:0005623	cell
		GO:0005634	nucleus
		GO:0005794	Golgi apparatus
		GO:0005829	cytosol
		GO:0005886	plasma membrane
		GO:0016020	membrane
		GO:0016021	integral component of membrane
	BP	GO:0006623	protein targeting to vacuole
		GO:0006810	transport
		GO:0007030	Golgi organization
		GO:0007033	vacuole organization
		GO:0007067	mitotic nuclear division
		GO:0015031	protein transport
		GO:0016192	vesicle-mediated transport
		GO:0061025	membrane fusion
GSMUA_Achr10P10610_001	MF	GO:0003690	double-stranded DNA binding
		GO:0003697	single-stranded DNA binding
	CC	GO:0005634	nucleus
		GO:0005739	mitochondrion
	BP	GO:0000724	double-strand break repair via homologous recombination
		GO:0006281	DNA repair
GSMUA_Achr10P10710_001	MF	GO:0004650	polygalacturonase activity
		GO:0008270	zinc ion binding
		GO:0016491	oxidoreductase activity
		GO:0016787	hydrolase activity
		GO:0016798	hydrolase activity, acting on glycosyl bonds
	BP	GO:0005975	carbohydrate metabolic process
		GO:0008152	metabolic process
GSMUA_Achr10P10890_001	CC	GO:0005618	cell wall
		GO:0005829	cytosol
		GO:0005886	plasma membrane
	BP	GO:0000278	mitotic cell cycle
		GO:0003002	regionalization
		GO:0007155	cell adhesion
		GO:0009640	photomorphogenesis
		GO:0009733	response to auxin
		GO:0009790	embryo development
		GO:0009793	embryo development ending in seed dormancy
		GO:0009845	seed germination
		GO:0009909	regulation of flower development
		GO:0009933	meristem structural organization
		GO:0010051	xylem and phloem pattern formation
		GO:0010090	trichome morphogenesis
		GO:0010162	seed dormancy process
		GO:0010228	vegetative to reproductive phase transition of meristem
		GO:0016567	protein ubiquitination
		GO:0019915	lipid storage
		GO:0033043	regulation of organelle organization
		GO:0045010	actin nucleation
		GO:0048316	seed development
		GO:0048449	floral organ formation
		GO:0048765	root hair cell differentiation
		GO:0050826	response to freezing
		GO:0071555	cell wall organization
GSMUA_Achr10P11030_001	MF	GO:0003674	molecular_function
	BP	GO:0006457	protein folding
		GO:0009408	response to heat
		GO:0042542	response to hydrogen peroxide
GSMUA_Achr10P11170_001	MF	GO:0004601	peroxidase activity
		GO:0016491	oxidoreductase activity
		GO:0051920	peroxiredoxin activity
	CC	GO:0009505	plant-type cell wall
		GO:0009579	thylakoid
		GO:0009941	chloroplast envelope
GSMUA_Achr10P11200_001	MF	GO:0003824	catalytic activity
		GO:0016829	lyase activity
		GO:0048040	UDP-glucuronate decarboxylase activity
		GO:0050662	coenzyme binding
		GO:0051287	NAD binding
	CC	GO:0005634	nucleus
		GO:0005737	cytoplasm
		GO:0005829	cytosol
		GO:0048046	apoplast
	BP	GO:0008152	metabolic process
		GO:0009226	nucleotide-sugar biosynthetic process
		GO:0071555	cell wall organization
GSMUA_Achr10P11620_001	MF	GO:0003746	translation elongation factor activity
		GO:0016491	oxidoreductase activity
		GO:0043022	ribosome binding
	CC	GO:0005773	vacuole
		GO:0005774	vacuolar membrane
		GO:0005886	plasma membrane
		GO:0009941	chloroplast envelope
	BP	GO:0006333	chromatin assembly or disassembly
		GO:0006452	translational frameshifting
		GO:0007623	circadian rhythm
		GO:0045901	positive regulation of translational elongation
		GO:0045905	positive regulation of translational termination
		GO:0055114	oxidation-reduction process
GSMUA_Achr10P12690_001	MF	GO:0000166	nucleotide binding
		GO:0003677	DNA binding
		GO:0003916	DNA topoisomerase activity
		GO:0003918	DNA topoisomerase type II (ATP-hydrolyzing) activity
		GO:0005524	ATP binding
		GO:0016853	isomerase activity
	CC	GO:0005694	chromosome
		GO:0005739	mitochondrion
		GO:0009507	chloroplast
		GO:0009536	plastid
	BP	GO:0006265	DNA topological change
GSMUA_Achr10P12760_001	MF	GO:0000166	nucleotide binding
	CC	GO:0005622	intracellular
		GO:0005739	mitochondrion
	BP	GO:0006886	intracellular protein transport
		GO:0007264	small GTPase mediated signal transduction
		GO:0015031	protein transport
GSMUA_Achr10P12900_001	CC	GO:0005622	intracellular
		GO:0005840	ribosome
	BP	GO:0006412	translation
GSMUA_Achr10P13020_001	CC	GO:0005622	intracellular
		GO:0005840	ribosome
	BP	GO:0006412	translation
GSMUA_Achr10P13070_001	MF	GO:0004659	prenyltransferase activity
		GO:0016740	transferase activity
		GO:0046408	chlorophyll synthetase activity
	CC	GO:0009534	chloroplast thylakoid
		GO:0016021	integral component of membrane
	BP	GO:0006098	pentose-phosphate shunt
		GO:0006364	rRNA processing
		GO:0009073	aromatic amino acid family biosynthetic process
		GO:0009902	chloroplast relocation
		GO:0009965	leaf morphogenesis
		GO:0010027	thylakoid membrane organization
		GO:0015995	chlorophyll biosynthetic process
		GO:0016117	carotenoid biosynthetic process
		GO:0019288	isopentenyl diphosphate biosynthetic process, methylerythritol 4-phosphate pathway
		GO:0030154	cell differentiation
		GO:0034660	ncRNA metabolic process
		GO:0042793	transcription from plastid promoter
		GO:0045893	positive regulation of transcription, DNA-templated
GSMUA_Achr10P13080_001	MF	GO:0003876	AMP deaminase activity
		GO:0016787	hydrolase activity
		GO:0019239	deaminase activity
		GO:0043424	protein histidine kinase binding
	CC	GO:0005634	nucleus
		GO:0005829	cytosol
		GO:0031307	integral component of mitochondrial outer membrane
	BP	GO:0007062	sister chromatid cohesion
		GO:0009165	nucleotide biosynthetic process
		GO:0009168	purine ribonucleoside monophosphate biosynthetic process
		GO:0009640	photomorphogenesis
		GO:0009737	response to abscisic acid
		GO:0009793	embryo development ending in seed dormancy
		GO:0009845	seed germination
		GO:0009880	embryonic pattern specification
		GO:0009909	regulation of flower development
		GO:0009933	meristem structural organization
		GO:0010072	primary shoot apical meristem specification
		GO:0010162	seed dormancy process
		GO:0010228	vegetative to reproductive phase transition of meristem
		GO:0010431	seed maturation
		GO:0010564	regulation of cell cycle process
		GO:0016567	protein ubiquitination
		GO:0019915	lipid storage
		GO:0032264	IMP salvage
		GO:0045595	regulation of cell differentiation
		GO:0048366	leaf development
		GO:0048825	cotyledon development
		GO:0050826	response to freezing
		GO:0051301	cell division
GSMUA_Achr10P13110_001	CC	GO:0005840	ribosome
		GO:0015934	large ribosomal subunit
		GO:0030529	ribonucleoprotein complex
	BP	GO:0006412	translation
GSMUA_Achr10P13550_001	MF	GO:0000287	magnesium ion binding
		GO:0004427	inorganic diphosphatase activity
	CC	GO:0005737	cytoplasm
		GO:0005829	cytosol
GSMUA_Achr10P13560_001	MF	GO:0003824	catalytic activity
		GO:0004042	acetyl-CoA:L-glutamate N-acetyltransferase activity
		GO:0004358	glutamate N-acetyltransferase activity
		GO:0016746	transferase activity, transferring acyl groups
	CC	GO:0009507	chloroplast
		GO:0009536	plastid
		GO:0009570	chloroplast stroma
	BP	GO:0006526	arginine biosynthetic process
		GO:0008152	metabolic process
		GO:0008652	cellular amino acid biosynthetic process
		GO:0009220	pyrimidine ribonucleotide biosynthetic process
GSMUA_Achr10P13760_001	MF	GO:0008233	peptidase activity
GSMUA_Achr10P13910_001	MF	GO:0008270	zinc ion binding
GSMUA_Achr10P14170_001	MF	GO:0046912	transferase activity, transferring acyl groups, acyl groups converted into alkyl on transfer
	BP	GO:0006099	tricarboxylic acid cycle
		GO:0044262	cellular carbohydrate metabolic process
GSMUA_Achr10P14210_001	CC	GO:0005622	intracellular
		GO:0005840	ribosome
	BP	GO:0006412	translation
GSMUA_Achr10P14320_001	MF	GO:0051082	unfolded protein binding
	CC	GO:0005829	cytosol
		GO:0016272	prefoldin complex
	BP	GO:0006094	gluconeogenesis
		GO:0006096	glycolytic process
		GO:0006457	protein folding
		GO:0009651	response to salt stress
		GO:0043622	cortical microtubule organization
		GO:0046686	response to cadmium ion
GSMUA_Achr10P14610_001	MF	GO:0016491	oxidoreductase activity
		GO:0016788	hydrolase activity, acting on ester bonds
		GO:0052886	9,9'-dicis-carotene:quinone oxidoreductase activity
		GO:0052887	7,9,9'-tricis-neurosporene:quinone oxidoreductase activity
	BP	GO:0008152	metabolic process
		GO:0052889	9,9'-di-cis-zeta-carotene desaturation to 7,9,7',9'-tetra-cis-lycopene
GSMUA_Achr10P14810_001	MF	GO:0003756	protein disulfide isomerase activity
		GO:0016853	isomerase activity
	CC	GO:0005623	cell
	BP	GO:0006457	protein folding
		GO:0008152	metabolic process
GSMUA_Achr10P14940_001	MF	GO:0000166	nucleotide binding
		GO:0004672	protein kinase activity
		GO:0004674	protein serine/threonine kinase activity
		GO:0004693	cyclin-dependent protein serine/threonine kinase activity
		GO:0005515	protein binding
		GO:0005524	ATP binding
		GO:0008353	RNA polymerase II carboxy-terminal domain kinase activity
		GO:0016301	kinase activity
		GO:0016772	transferase activity, transferring phosphorus-containing groups
		GO:0019912	cyclin-dependent protein kinase activating kinase activity
		GO:0050254	rhodopsin kinase activity
	CC	GO:0005634	nucleus
		GO:0005737	cytoplasm
		GO:0005829	cytosol
	BP	GO:0000079	regulation of cyclin-dependent protein serine/threonine kinase activity
		GO:0000278	mitotic cell cycle
		GO:0006468	protein phosphorylation
		GO:0010078	maintenance of root meristem identity
		GO:0010440	stomatal lineage progression
		GO:0016310	phosphorylation
		GO:0042023	DNA endoreduplication
		GO:0045736	negative regulation of cyclin-dependent protein serine/threonine kinase activity
		GO:0045860	positive regulation of protein kinase activity
		GO:0051726	regulation of cell cycle
GSMUA_Achr10P15180_001	MF	GO:0000166	nucleotide binding
		GO:0003924	GTPase activity
		GO:0005525	GTP binding
	CC	GO:0005622	intracellular
		GO:0005737	cytoplasm
		GO:0005886	plasma membrane
		GO:0016020	membrane
	BP	GO:0006886	intracellular protein transport
		GO:0006913	nucleocytoplasmic transport
		GO:0007165	signal transduction
		GO:0007264	small GTPase mediated signal transduction
		GO:0008152	metabolic process
		GO:0009832	plant-type cell wall biogenesis
		GO:0010413	glucuronoxylan metabolic process
		GO:0015031	protein transport
		GO:0045492	xylan biosynthetic process
GSMUA_Achr10P15260_001	CC	GO:0005829	cytosol
	BP	GO:0008152	metabolic process
		GO:0046686	response to cadmium ion
GSMUA_Achr10P15400_001	MF	GO:0000287	magnesium ion binding
		GO:0003824	catalytic activity
		GO:0004743	pyruvate kinase activity
		GO:0016740	transferase activity
		GO:0030955	potassium ion binding
	BP	GO:0006096	glycolytic process
		GO:0016310	phosphorylation
GSMUA_Achr10P15850_001	CC	GO:0005634	nucleus
		GO:0005739	mitochondrion
		GO:0005743	mitochondrial inner membrane
		GO:0005749	mitochondrial respiratory chain complex II, succinate dehydrogenase complex (ubiquinone)
		GO:0016020	membrane
		GO:0045273	respiratory chain complex II
	BP	GO:0006099	tricarboxylic acid cycle
		GO:0006511	ubiquitin-dependent protein catabolic process
		GO:0008150	biological_process
		GO:0009853	photorespiration
		GO:0051788	response to misfolded protein
		GO:0080129	proteasome core complex assembly
GSMUA_Achr10P16040_001	MF	GO:0004601	peroxidase activity
		GO:0020037	heme binding
	BP	GO:0006979	response to oxidative stress
GSMUA_Achr10P16360_001	MF	GO:0000906	6,7-dimethyl-8-ribityllumazine synthase activity
		GO:0016740	transferase activity
	CC	GO:0009349	riboflavin synthase complex
		GO:0009536	plastid
		GO:0009570	chloroplast stroma
	BP	GO:0006007	glucose catabolic process
		GO:0009231	riboflavin biosynthetic process
		GO:0009867	jasmonic acid mediated signaling pathway
GSMUA_Achr10P16560_001	MF	GO:0000166	nucleotide binding
		GO:0004017	adenylate kinase activity
		GO:0005524	ATP binding
		GO:0016301	kinase activity
		GO:0016776	phosphotransferase activity, phosphate group as acceptor
		GO:0019205	nucleobase-containing compound kinase activity
	CC	GO:0005737	cytoplasm
	BP	GO:0006139	nucleobase-containing compound metabolic process
		GO:0006163	purine nucleotide metabolic process
		GO:0016310	phosphorylation
		GO:0046939	nucleotide phosphorylation
GSMUA_Achr10P17500_001	MF	GO:0004175	endopeptidase activity
		GO:0004298	threonine-type endopeptidase activity
		GO:0008233	peptidase activity
		GO:0016787	hydrolase activity
	CC	GO:0000502	proteasome complex
		GO:0005634	nucleus
		GO:0005737	cytoplasm
		GO:0005839	proteasome core complex
		GO:0019773	proteasome core complex, alpha-subunit complex
	BP	GO:0006508	proteolysis
		GO:0006511	ubiquitin-dependent protein catabolic process
GSMUA_Achr10P17620_001	MF	GO:0003674	molecular_function
	CC	GO:0005829	cytosol
		GO:0009507	chloroplast
		GO:0009570	chloroplast stroma
	BP	GO:0000394	RNA splicing, via endonucleolytic cleavage and ligation
		GO:0008150	biological_process
		GO:0009086	methionine biosynthetic process
		GO:0019344	cysteine biosynthetic process
		GO:0019761	glucosinolate biosynthetic process
GSMUA_Achr10P17710_001	CC	GO:0005575	cellular_component
		GO:0005634	nucleus
		GO:0005829	cytosol
	BP	GO:0008150	biological_process
GSMUA_Achr10P18110_001	MF	GO:0003942	N-acetyl-gamma-glutamyl-phosphate reductase activity
		GO:0004073	aspartate-semialdehyde dehydrogenase activity
		GO:0016491	oxidoreductase activity
		GO:0016620	oxidoreductase activity, acting on the aldehyde or oxo group of donors, NAD or NADP as acceptor
		GO:0046983	protein dimerization activity
		GO:0050661	NADP binding
		GO:0051287	NAD binding
	CC	GO:0005737	cytoplasm
		GO:0005739	mitochondrion
		GO:0009507	chloroplast
		GO:0009536	plastid
		GO:0009570	chloroplast stroma
	BP	GO:0006164	purine nucleotide biosynthetic process
		GO:0008652	cellular amino acid biosynthetic process
		GO:0009086	methionine biosynthetic process
		GO:0009088	threonine biosynthetic process
		GO:0009097	isoleucine biosynthetic process
		GO:0055114	oxidation-reduction process
GSMUA_Achr10P18280_001	MF	GO:0003979	UDP-glucose 6-dehydrogenase activity
		GO:0016491	oxidoreductase activity
		GO:0016616	oxidoreductase activity, acting on the CH-OH group of donors, NAD or NADP as acceptor
		GO:0051287	NAD binding
	BP	GO:0000271	polysaccharide biosynthetic process
		GO:0006065	UDP-glucuronate biosynthetic process
GSMUA_Achr10P18470_001	MF	GO:0003674	molecular_function
	CC	GO:0005774	vacuolar membrane
		GO:0005783	endoplasmic reticulum
		GO:0005789	endoplasmic reticulum membrane
		GO:0005794	Golgi apparatus
		GO:0016020	membrane
		GO:0016021	integral component of membrane
	BP	GO:0008150	biological_process
		GO:0009627	systemic acquired resistance
		GO:0034976	response to endoplasmic reticulum stress
GSMUA_Achr10P18720_001	MF	GO:0004175	endopeptidase activity
		GO:0004298	threonine-type endopeptidase activity
		GO:0008233	peptidase activity
		GO:0016787	hydrolase activity
	CC	GO:0000502	proteasome complex
		GO:0005634	nucleus
		GO:0005737	cytoplasm
		GO:0005839	proteasome core complex
		GO:0019773	proteasome core complex, alpha-subunit complex
	BP	GO:0006508	proteolysis
		GO:0006511	ubiquitin-dependent protein catabolic process
GSMUA_Achr10P18730_001	MF	GO:0003824	catalytic activity
		GO:0008483	transaminase activity
		GO:0016740	transferase activity
		GO:0030170	pyridoxal phosphate binding
	CC	GO:0005739	mitochondrion
GSMUA_Achr10P19010_001	MF	GO:0008233	peptidase activity
	CC	GO:0016023	cytoplasmic membrane-bounded vesicle
	BP	GO:0006508	proteolysis
		GO:0006869	lipid transport
GSMUA_Achr10P19150_001	MF	GO:0016757	transferase activity, transferring glycosyl groups
		GO:0016758	transferase activity, transferring hexosyl groups
		GO:0035251	UDP-glucosyltransferase activity
		GO:0047792	cyanohydrin beta-glucosyltransferase activity
	BP	GO:0008152	metabolic process
GSMUA_Achr10P19160_001	CC	GO:0005622	intracellular
		GO:0005840	ribosome
		GO:0030529	ribonucleoprotein complex
	BP	GO:0006412	translation
GSMUA_Achr10P19240_001	MF	GO:0005507	copper ion binding
	BP	GO:0010038	response to metal ion
GSMUA_Achr10P19250_001	MF	GO:0005507	copper ion binding
	BP	GO:0010038	response to metal ion
GSMUA_Achr10P19980_001	MF	GO:0000166	nucleotide binding
		GO:0004672	protein kinase activity
		GO:0004674	protein serine/threonine kinase activity
		GO:0004707	MAP kinase activity
		GO:0005524	ATP binding
		GO:0016301	kinase activity
		GO:0016772	transferase activity, transferring phosphorus-containing groups
	CC	GO:0005622	intracellular
		GO:0005829	cytosol
		GO:0080008	Cul4-RING E3 ubiquitin ligase complex
	BP	GO:0000165	MAPK cascade
		GO:0006468	protein phosphorylation
		GO:0006816	calcium ion transport
		GO:0006833	water transport
		GO:0007030	Golgi organization
		GO:0007033	vacuole organization
		GO:0008150	biological_process
		GO:0009651	response to salt stress
		GO:0009750	response to fructose
		GO:0009832	plant-type cell wall biogenesis
		GO:0016310	phosphorylation
		GO:0030243	cellulose metabolic process
		GO:0048767	root hair elongation
GSMUA_Achr10P20380_001	MF	GO:0008565	protein transporter activity
	CC	GO:0005778	peroxisomal membrane
		GO:0005829	cytosol
		GO:0005886	plasma membrane
	BP	GO:0006625	protein targeting to peroxisome
		GO:0016560	protein import into peroxisome matrix, docking
GSMUA_Achr10P20480_001	MF	GO:0000166	nucleotide binding
		GO:0008568	microtubule-severing ATPase activity
		GO:0016787	hydrolase activity
	BP	GO:0008152	metabolic process
GSMUA_Achr10P20580_001	MF	GO:0004175	endopeptidase activity
		GO:0004298	threonine-type endopeptidase activity
		GO:0008233	peptidase activity
		GO:0016787	hydrolase activity
	CC	GO:0000502	proteasome complex
		GO:0005634	nucleus
		GO:0005737	cytoplasm
		GO:0005829	cytosol
		GO:0005839	proteasome core complex
		GO:0005886	plasma membrane
		GO:0009506	plasmodesma
		GO:0019773	proteasome core complex, alpha-subunit complex
	BP	GO:0006508	proteolysis
		GO:0006511	ubiquitin-dependent protein catabolic process
		GO:0006635	fatty acid beta-oxidation
		GO:0030163	protein catabolic process
		GO:0043161	proteasome-mediated ubiquitin-dependent protein catabolic process
		GO:0043248	proteasome assembly
		GO:0046685	response to arsenic-containing substance
		GO:0051788	response to misfolded protein
		GO:0080129	proteasome core complex assembly
GSMUA_Achr10P20890_001	MF	GO:0004128	cytochrome-b5 reductase activity, acting on NAD(P)H
		GO:0016491	oxidoreductase activity
	CC	GO:0005739	mitochondrion
		GO:0005758	mitochondrial intermembrane space
		GO:0005794	Golgi apparatus
		GO:0009505	plant-type cell wall
	BP	GO:0006096	glycolytic process
		GO:0006833	water transport
		GO:0006972	hyperosmotic response
		GO:0007030	Golgi organization
		GO:0009266	response to temperature stimulus
		GO:0046686	response to cadmium ion
		GO:0055114	oxidation-reduction process
GSMUA_Achr10P21050_001	MF	GO:0016491	oxidoreductase activity
	CC	GO:0005575	cellular_component
	BP	GO:0008152	metabolic process
GSMUA_Achr10P22000_001	CC	GO:0005783	endoplasmic reticulum
		GO:0005789	endoplasmic reticulum membrane
		GO:0016020	membrane
		GO:0016021	integral component of membrane
GSMUA_Achr10P22170_001	MF	GO:0004601	peroxidase activity
		GO:0016491	oxidoreductase activity
		GO:0051920	peroxiredoxin activity
GSMUA_Achr10P22260_001	MF	GO:0000166	nucleotide binding
		GO:0005215	transporter activity
		GO:0005524	ATP binding
		GO:0051536	iron-sulfur cluster binding
	BP	GO:0006810	transport
		GO:0008152	metabolic process
		GO:0051604	protein maturation
GSMUA_Achr10P22700_001	MF	GO:0015171	amino acid transmembrane transporter activity
		GO:0042803	protein homodimerization activity
	CC	GO:0005773	vacuole
		GO:0009941	chloroplast envelope
		GO:0016020	membrane
	BP	GO:0003333	amino acid transmembrane transport
		GO:0042742	defense response to bacterium
		GO:0045037	protein import into chloroplast stroma
GSMUA_Achr10P22810_001	MF	GO:0000166	nucleotide binding
		GO:0005524	ATP binding
		GO:0031625	ubiquitin protein ligase binding
	CC	GO:0005618	cell wall
		GO:0005739	mitochondrion
		GO:0005794	Golgi apparatus
		GO:0005829	cytosol
		GO:0005886	plasma membrane
		GO:0048046	apoplast
	BP	GO:0006457	protein folding
		GO:0016567	protein ubiquitination
		GO:0034976	response to endoplasmic reticulum stress
GSMUA_Achr10P23170_001	MF	GO:0004753	saccharopine dehydrogenase activity
		GO:0016491	oxidoreductase activity
		GO:0047130	saccharopine dehydrogenase (NADP+, L-lysine-forming) activity
	CC	GO:0005737	cytoplasm
		GO:0005829	cytosol
	BP	GO:0009744	response to sucrose
		GO:0009750	response to fructose
		GO:0010228	vegetative to reproductive phase transition of meristem
		GO:0016926	protein desumoylation
		GO:0019477	L-lysine catabolic process
		GO:0055114	oxidation-reduction process
GSMUA_Achr10P24720_001	MF	GO:0003849	3-deoxy-7-phosphoheptulonate synthase activity
		GO:0016829	lyase activity
	BP	GO:0009073	aromatic amino acid family biosynthetic process
GSMUA_Achr10P25060_001	MF	GO:0003723	RNA binding
		GO:0004347	glucose-6-phosphate isomerase activity
		GO:0005524	ATP binding
		GO:0016740	transferase activity
		GO:0016853	isomerase activity
	CC	GO:0005829	cytosol
		GO:0009941	chloroplast envelope
	BP	GO:0000023	maltose metabolic process
		GO:0000272	polysaccharide catabolic process
		GO:0005982	starch metabolic process
		GO:0006094	gluconeogenesis
		GO:0006096	glycolytic process
		GO:0006955	immune response
		GO:0009664	plant-type cell wall organization
		GO:0009911	positive regulation of flower development
		GO:0019252	starch biosynthetic process
		GO:0019288	isopentenyl diphosphate biosynthetic process, methylerythritol 4-phosphate pathway
		GO:0043085	positive regulation of catalytic activity
GSMUA_Achr10P26720_001	MF	GO:0004591	oxoglutarate dehydrogenase (succinyl-transferring) activity
		GO:0030976	thiamine pyrophosphate binding
	CC	GO:0005739	mitochondrion
	BP	GO:0006099	tricarboxylic acid cycle
		GO:0008152	metabolic process
		GO:0055114	oxidation-reduction process
GSMUA_Achr10P26790_001	CC	GO:0005622	intracellular
		GO:0005840	ribosome
	BP	GO:0006412	translation
GSMUA_Achr10P26930_001	MF	GO:0005524	ATP binding
	CC	GO:0005618	cell wall
		GO:0005739	mitochondrion
		GO:0009570	chloroplast stroma
	BP	GO:0006457	protein folding
		GO:0006950	response to stress
GSMUA_Achr10P26980_001	MF	GO:0003824	catalytic activity
		GO:0004630	phospholipase D activity
		GO:0005509	calcium ion binding
		GO:0016787	hydrolase activity
		GO:0070290	N-acylphosphatidylethanolamine-specific phospholipase D activity
	CC	GO:0016020	membrane
	BP	GO:0006629	lipid metabolic process
		GO:0006643	membrane lipid metabolic process
		GO:0008152	metabolic process
		GO:0016042	lipid catabolic process
		GO:0046470	phosphatidylcholine metabolic process
GSMUA_Achr10P27140_001	MF	GO:0000166	nucleotide binding
		GO:0005524	ATP binding
		GO:0008233	peptidase activity
		GO:0016787	hydrolase activity
	CC	GO:0005737	cytoplasm
	BP	GO:0030163	protein catabolic process
GSMUA_Achr10P27350_001	MF	GO:0005507	copper ion binding
		GO:0008270	zinc ion binding
		GO:0015078	hydrogen ion transmembrane transporter activity
		GO:0016787	hydrolase activity
	CC	GO:0000276	mitochondrial proton-transporting ATP synthase complex, coupling factor F(o)
		GO:0005730	nucleolus
		GO:0005753	mitochondrial proton-transporting ATP synthase complex
		GO:0005774	vacuolar membrane
		GO:0009507	chloroplast
		GO:0009579	thylakoid
		GO:0022626	cytosolic ribosome
	BP	GO:0006511	ubiquitin-dependent protein catabolic process
		GO:0009853	photorespiration
		GO:0015986	ATP synthesis coupled proton transport
		GO:0051788	response to misfolded protein
		GO:0080129	proteasome core complex assembly
GSMUA_Achr10P28040_001	CC	GO:0016020	membrane
		GO:0016021	integral component of membrane
GSMUA_Achr10P28070_001	CC	GO:0005634	nucleus
		GO:0005737	cytoplasm
	BP	GO:0006334	nucleosome assembly
GSMUA_Achr10P28260_001	MF	GO:0000166	nucleotide binding
		GO:0003676	nucleic acid binding
		GO:0004812	aminoacyl-tRNA ligase activity
		GO:0004824	lysine-tRNA ligase activity
		GO:0005524	ATP binding
		GO:0008026	ATP-dependent helicase activity
		GO:0016787	hydrolase activity
	CC	GO:0005737	cytoplasm
	BP	GO:0006310	DNA recombination
		GO:0006418	tRNA aminoacylation for protein translation
		GO:0006430	lysyl-tRNA aminoacylation
GSMUA_Achr10P28360_001	MF	GO:0005471	ATP:ADP antiporter activity
		GO:0005524	ATP binding
	CC	GO:0016021	integral component of membrane
	BP	GO:0006810	transport
		GO:0015866	ADP transport
GSMUA_Achr10P28580_001	MF	GO:0003942	N-acetyl-gamma-glutamyl-phosphate reductase activity
		GO:0016491	oxidoreductase activity
		GO:0016620	oxidoreductase activity, acting on the aldehyde or oxo group of donors, NAD or NADP as acceptor
		GO:0046983	protein dimerization activity
		GO:0051287	NAD binding
	CC	GO:0005730	nucleolus
		GO:0005737	cytoplasm
		GO:0009507	chloroplast
		GO:0009536	plastid
		GO:0009570	chloroplast stroma
		GO:0016020	membrane
	BP	GO:0006526	arginine biosynthetic process
		GO:0008652	cellular amino acid biosynthetic process
		GO:0048481	ovule development
		GO:0055114	oxidation-reduction process
GSMUA_Achr10P28800_001	MF	GO:0003824	catalytic activity
		GO:0004587	ornithine-oxo-acid transaminase activity
		GO:0008270	zinc ion binding
		GO:0008483	transaminase activity
		GO:0016740	transferase activity
		GO:0030170	pyridoxal phosphate binding
	CC	GO:0005739	mitochondrion
		GO:0005759	mitochondrial matrix
	BP	GO:0006561	proline biosynthetic process
		GO:0006593	ornithine catabolic process
		GO:0006635	fatty acid beta-oxidation
		GO:0006979	response to oxidative stress
		GO:0007031	peroxisome organization
		GO:0008152	metabolic process
		GO:0009408	response to heat
		GO:0009413	response to flooding
		GO:0009414	response to water deprivation
		GO:0009626	plant-type hypersensitive response
		GO:0009651	response to salt stress
		GO:0009733	response to auxin
		GO:0009737	response to abscisic acid
		GO:0009741	response to brassinosteroid
		GO:0010260	organ senescence
		GO:0019544	arginine catabolic process to glutamate
		GO:0042538	hyperosmotic salinity response
		GO:0055129	L-proline biosynthetic process
GSMUA_Achr10P29050_001	MF	GO:0000166	nucleotide binding
		GO:0003924	GTPase activity
	BP	GO:0008152	metabolic process
GSMUA_Achr10P29150_001	MF	GO:0003824	catalytic activity
		GO:0004619	phosphoglycerate mutase activity
		GO:0016853	isomerase activity
		GO:0030145	manganese ion binding
		GO:0046872	metal ion binding
	CC	GO:0005737	cytoplasm
	BP	GO:0006007	glucose catabolic process
		GO:0006096	glycolytic process
		GO:0008152	metabolic process
GSMUA_Achr10P29580_001	MF	GO:0003676	nucleic acid binding
		GO:0003723	RNA binding
	CC	GO:0005840	ribosome
		GO:0015935	small ribosomal subunit
		GO:0030529	ribonucleoprotein complex
	BP	GO:0006412	translation
GSMUA_Achr10P29610_001	MF	GO:0004739	pyruvate dehydrogenase (acetyl-transferring) activity
		GO:0008270	zinc ion binding
		GO:0016491	oxidoreductase activity
		GO:0016624	oxidoreductase activity, acting on the aldehyde or oxo group of donors, disulfide as acceptor
		GO:0050897	cobalt ion binding
	CC	GO:0005634	nucleus
		GO:0005829	cytosol
		GO:0043231	intracellular membrane-bounded organelle
	BP	GO:0006007	glucose catabolic process
		GO:0006096	glycolytic process
		GO:0006098	pentose-phosphate shunt
		GO:0008152	metabolic process
		GO:0009749	response to glucose
		GO:0009750	response to fructose
		GO:0046686	response to cadmium ion
		GO:0055114	oxidation-reduction process
GSMUA_Achr10P31160_001	BP	GO:0008150	biological_process
GSMUA_Achr10P31270_001	MF	GO:0031072	heat shock protein binding
	CC	GO:0005634	nucleus
		GO:0005794	Golgi apparatus
		GO:0005829	cytosol
	BP	GO:0009408	response to heat
		GO:0048316	seed development
GSMUA_Achr10P31570_001	MF	GO:0005215	transporter activity
	CC	GO:0005743	mitochondrial inner membrane
		GO:0016020	membrane
		GO:0016021	integral component of membrane
	BP	GO:0006810	transport
		GO:0055085	transmembrane transport
GSMUA_Achr11P00040_001	MF	GO:0016787	hydrolase activity
	BP	GO:0008152	metabolic process
GSMUA_Achr11P00080_001	MF	GO:0000166	nucleotide binding
		GO:0003676	nucleic acid binding
		GO:0003723	RNA binding
		GO:0003743	translation initiation factor activity
		GO:0031369	translation initiation factor binding
	CC	GO:0005737	cytoplasm
		GO:0016282	eukaryotic 43S preinitiation complex
		GO:0033290	eukaryotic 48S preinitiation complex
	BP	GO:0001731	formation of translation preinitiation complex
		GO:0006412	translation
		GO:0006413	translational initiation
		GO:0006446	regulation of translational initiation
GSMUA_Achr11P00180_001	CC	GO:0005743	mitochondrial inner membrane
	BP	GO:0006850	mitochondrial pyruvate transport
		GO:0008150	biological_process
GSMUA_Achr11P00630_001	MF	GO:0004615	phosphomannomutase activity
		GO:0016853	isomerase activity
		GO:0016868	intramolecular transferase activity, phosphotransferases
	BP	GO:0071704	organic substance metabolic process
GSMUA_Achr11P00770_001	MF	GO:0003755	peptidyl-prolyl cis-trans isomerase activity
		GO:0005515	protein binding
		GO:0016853	isomerase activity
	CC	GO:0005783	endoplasmic reticulum
		GO:0005829	cytosol
		GO:0005886	plasma membrane
		GO:0009506	plasmodesma
	BP	GO:0000413	protein peptidyl-prolyl isomerization
		GO:0006096	glycolytic process
		GO:0006511	ubiquitin-dependent protein catabolic process
		GO:0006833	water transport
		GO:0006972	hyperosmotic response
		GO:0007030	Golgi organization
		GO:0008152	metabolic process
		GO:0009266	response to temperature stimulus
		GO:0009651	response to salt stress
		GO:0009853	photorespiration
		GO:0046686	response to cadmium ion
		GO:0051726	regulation of cell cycle
		GO:0051788	response to misfolded protein
		GO:0080129	proteasome core complex assembly
GSMUA_Achr11P01140_001	MF	GO:0030234	enzyme regulator activity
	CC	GO:0000502	proteasome complex
		GO:0005634	nucleus
	BP	GO:0042176	regulation of protein catabolic process
GSMUA_Achr11P01170_001	MF	GO:0003994	aconitate hydratase activity
		GO:0005507	copper ion binding
		GO:0005524	ATP binding
		GO:0016829	lyase activity
		GO:0048027	mRNA 5'-UTR binding
		GO:0051536	iron-sulfur cluster binding
		GO:0051539	4 iron, 4 sulfur cluster binding
	CC	GO:0005618	cell wall
		GO:0005773	vacuole
		GO:0005774	vacuolar membrane
		GO:0005829	cytosol
		GO:0005886	plasma membrane
		GO:0009506	plasmodesma
		GO:0009507	chloroplast
		GO:0009536	plastid
		GO:0009570	chloroplast stroma
		GO:0048046	apoplast
	BP	GO:0000302	response to reactive oxygen species
		GO:0000303	response to superoxide
		GO:0006007	glucose catabolic process
		GO:0006096	glycolytic process
		GO:0006101	citrate metabolic process
		GO:0006102	isocitrate metabolic process
		GO:0006486	protein glycosylation
		GO:0006487	protein N-linked glycosylation
		GO:0006511	ubiquitin-dependent protein catabolic process
		GO:0006833	water transport
		GO:0006972	hyperosmotic response
		GO:0006979	response to oxidative stress
		GO:0007030	Golgi organization
		GO:0007033	vacuole organization
		GO:0008152	metabolic process
		GO:0009266	response to temperature stimulus
		GO:0009733	response to auxin
		GO:0009743	response to carbohydrate
		GO:0009853	photorespiration
		GO:0009873	ethylene-activated signaling pathway
		GO:0010039	response to iron ion
		GO:0015979	photosynthesis
		GO:0046686	response to cadmium ion
		GO:0051788	response to misfolded protein
		GO:0055072	iron ion homeostasis
		GO:0080129	proteasome core complex assembly
GSMUA_Achr11P01660_001	CC	GO:0005886	plasma membrane
		GO:0009504	cell plate
		GO:0009507	chloroplast
		GO:0032153	cell division site
	BP	GO:0000280	nuclear division
		GO:0000911	cytokinesis by cell plate formation
		GO:0006346	methylation-dependent chromatin silencing
		GO:0006406	mRNA export from nucleus
		GO:0006913	nucleocytoplasmic transport
		GO:0007000	nucleolus organization
		GO:0009407	toxin catabolic process
		GO:0031048	chromatin silencing by small RNA
		GO:0048527	lateral root development
		GO:0051567	histone H3-K9 methylation
GSMUA_Achr11P01960_001	MF	GO:0004462	lactoylglutathione lyase activity
		GO:0016829	lyase activity
	CC	GO:0005829	cytosol
		GO:0009507	chloroplast
	BP	GO:0006094	gluconeogenesis
		GO:0006096	glycolytic process
		GO:0008152	metabolic process
		GO:0009651	response to salt stress
GSMUA_Achr11P02030_001	MF	GO:0008080	N-acetyltransferase activity
	BP	GO:0008152	metabolic process
GSMUA_Achr11P02340_001	MF	GO:0016757	transferase activity, transferring glycosyl groups
		GO:0016758	transferase activity, transferring hexosyl groups
		GO:0047213	anthocyanidin 3-O-glucosyltransferase activity
	BP	GO:0008152	metabolic process
GSMUA_Achr11P02470_001	MF	GO:0000166	nucleotide binding
		GO:0003676	nucleic acid binding
	CC	GO:0005622	intracellular
	BP	GO:0006810	transport
		GO:0009220	pyrimidine ribonucleotide biosynthetic process
GSMUA_Achr11P02910_001	MF	GO:0000166	nucleotide binding
		GO:0004672	protein kinase activity
		GO:0004674	protein serine/threonine kinase activity
		GO:0004707	MAP kinase activity
		GO:0005524	ATP binding
		GO:0016301	kinase activity
		GO:0016772	transferase activity, transferring phosphorus-containing groups
	CC	GO:0005622	intracellular
	BP	GO:0000165	MAPK cascade
		GO:0006468	protein phosphorylation
		GO:0016310	phosphorylation
GSMUA_Achr11P03850_001	MF	GO:0003824	catalytic activity
		GO:0016740	transferase activity
	BP	GO:0005975	carbohydrate metabolic process
GSMUA_Achr11P03980_001	MF	GO:0004177	aminopeptidase activity
		GO:0004252	serine-type endopeptidase activity
		GO:0008233	peptidase activity
		GO:0008236	serine-type peptidase activity
		GO:0008240	tripeptidyl-peptidase activity
		GO:0016787	hydrolase activity
	CC	GO:0005737	cytoplasm
		GO:0005739	mitochondrion
		GO:0005773	vacuole
		GO:0005774	vacuolar membrane
		GO:0009507	chloroplast
		GO:0016020	membrane
		GO:0022626	cytosolic ribosome
	BP	GO:0006508	proteolysis
		GO:0009630	gravitropism
GSMUA_Achr11P04010_001	MF	GO:0004601	peroxidase activity
		GO:0004602	glutathione peroxidase activity
		GO:0016491	oxidoreductase activity
	BP	GO:0006979	response to oxidative stress
GSMUA_Achr11P04170_001	MF	GO:0005198	structural molecule activity
	CC	GO:0005829	cytosol
		GO:0005886	plasma membrane
		GO:0009504	cell plate
		GO:0009941	chloroplast envelope
		GO:0030130	clathrin coat of trans-Golgi network vesicle
		GO:0030132	clathrin coat of coated pit
	BP	GO:0006499	N-terminal protein myristoylation
		GO:0006886	intracellular protein transport
		GO:0006888	ER to Golgi vesicle-mediated transport
		GO:0007030	Golgi organization
		GO:0007033	vacuole organization
		GO:0016192	vesicle-mediated transport
GSMUA_Achr11P04500_001	MF	GO:0016491	oxidoreductase activity
		GO:0016706	oxidoreductase activity, acting on paired donors, with incorporation or reduction of molecular oxygen, 2-oxoglutarate as one donor, and incorporation of one atom each of oxygen into both donors
	BP	GO:0055114	oxidation-reduction process
GSMUA_Achr11P04800_001	MF	GO:0004672	protein kinase activity
		GO:0004674	protein serine/threonine kinase activity
		GO:0005524	ATP binding
		GO:0016772	transferase activity, transferring phosphorus-containing groups
	BP	GO:0006468	protein phosphorylation
		GO:0016310	phosphorylation
GSMUA_Achr11P04830_001	CC	GO:0005622	intracellular
		GO:0016020	membrane
	BP	GO:0009407	toxin catabolic process
		GO:0009723	response to ethylene
		GO:0009738	abscisic acid-activated signaling pathway
		GO:0010583	response to cyclopentenone
		GO:0019243	methylglyoxal catabolic process to D-lactate
GSMUA_Achr11P05030_001	MF	GO:0000166	nucleotide binding
		GO:0003824	catalytic activity
		GO:0003878	ATP citrate synthase activity
		GO:0004775	succinate-CoA ligase (ADP-forming) activity
		GO:0005524	ATP binding
		GO:0016740	transferase activity
		GO:0016746	transferase activity, transferring acyl groups
		GO:0016829	lyase activity
		GO:0046872	metal ion binding
		GO:0046912	transferase activity, transferring acyl groups, acyl groups converted into alkyl on transfer
	CC	GO:0005737	cytoplasm
		GO:0005829	cytosol
	BP	GO:0006629	lipid metabolic process
		GO:0008152	metabolic process
		GO:0044262	cellular carbohydrate metabolic process
GSMUA_Achr11P05170_001	MF	GO:0003824	catalytic activity
		GO:0004056	argininosuccinate lyase activity
		GO:0016829	lyase activity
	CC	GO:0009570	chloroplast stroma
	BP	GO:0009165	nucleotide biosynthetic process
		GO:0042450	arginine biosynthetic process via ornithine
GSMUA_Achr11P05430_001	MF	GO:0004857	enzyme inhibitor activity
		GO:0016787	hydrolase activity
		GO:0030599	pectinesterase activity
		GO:0045330	aspartyl esterase activity
	CC	GO:0005618	cell wall
	BP	GO:0008152	metabolic process
		GO:0042545	cell wall modification
		GO:0043086	negative regulation of catalytic activity
		GO:0045490	pectin catabolic process
GSMUA_Achr11P05640_001	MF	GO:0000166	nucleotide binding
		GO:0004788	thiamine diphosphokinase activity
		GO:0005524	ATP binding
		GO:0016301	kinase activity
		GO:0016740	transferase activity
		GO:0030975	thiamine binding
	CC	GO:0005737	cytoplasm
		GO:0005829	cytosol
		GO:0009536	plastid
	BP	GO:0006772	thiamine metabolic process
		GO:0009229	thiamine diphosphate biosynthetic process
		GO:0016310	phosphorylation
GSMUA_Achr11P05940_001	MF	GO:0016149	translation release factor activity, codon specific
	BP	GO:0006415	translational termination
GSMUA_Achr11P06140_001	MF	GO:0003779	actin binding
		GO:0051015	actin filament binding
	BP	GO:0007010	cytoskeleton organization
GSMUA_Achr11P06330_001	MF	GO:0003824	catalytic activity
		GO:0016787	hydrolase activity
		GO:0016798	hydrolase activity, acting on glycosyl bonds
		GO:0030246	carbohydrate binding
	CC	GO:0009507	chloroplast
	BP	GO:0005975	carbohydrate metabolic process
		GO:0008152	metabolic process
GSMUA_Achr11P06480_001	CC	GO:0009507	chloroplast
	BP	GO:0008150	biological_process
GSMUA_Achr11P07170_001	MF	GO:0004175	endopeptidase activity
		GO:0004298	threonine-type endopeptidase activity
		GO:0008233	peptidase activity
		GO:0016787	hydrolase activity
	CC	GO:0000502	proteasome complex
		GO:0005634	nucleus
		GO:0005737	cytoplasm
		GO:0005839	proteasome core complex
		GO:0019773	proteasome core complex, alpha-subunit complex
	BP	GO:0006508	proteolysis
		GO:0006511	ubiquitin-dependent protein catabolic process
GSMUA_Achr11P07210_001	MF	GO:0080023	3R-hydroxyacyl-CoA dehydratase activity
	BP	GO:0007031	peroxisome organization
		GO:0009407	toxin catabolic process
		GO:0033542	fatty acid beta-oxidation, unsaturated, even number
		GO:0043161	proteasome-mediated ubiquitin-dependent protein catabolic process
		GO:0051788	response to misfolded protein
		GO:0080129	proteasome core complex assembly
GSMUA_Achr11P07940_001	CC	GO:0005622	intracellular
		GO:0005840	ribosome
		GO:0030529	ribonucleoprotein complex
	BP	GO:0006412	translation
GSMUA_Achr11P08060_001	MF	GO:0000166	nucleotide binding
		GO:0002020	protease binding
		GO:0005524	ATP binding
		GO:0016787	hydrolase activity
		GO:0016820	hydrolase activity, acting on acid anhydrides, catalyzing transmembrane movement of substances
		GO:0046961	proton-transporting ATPase activity, rotational mechanism
	CC	GO:0000325	plant-type vacuole
		GO:0005618	cell wall
		GO:0005794	Golgi apparatus
		GO:0005886	plasma membrane
		GO:0009506	plasmodesma
		GO:0009507	chloroplast
		GO:0009941	chloroplast envelope
		GO:0033178	proton-transporting two-sector ATPase complex, catalytic domain
		GO:0033180	proton-transporting V-type ATPase, V1 domain
		GO:0048046	apoplast
	BP	GO:0000902	cell morphogenesis
		GO:0006007	glucose catabolic process
		GO:0006094	gluconeogenesis
		GO:0006096	glycolytic process
		GO:0006098	pentose-phosphate shunt
		GO:0006810	transport
		GO:0006811	ion transport
		GO:0006816	calcium ion transport
		GO:0006833	water transport
		GO:0006972	hyperosmotic response
		GO:0007010	cytoskeleton organization
		GO:0007030	Golgi organization
		GO:0007033	vacuole organization
		GO:0009266	response to temperature stimulus
		GO:0009555	pollen development
		GO:0010498	proteasomal protein catabolic process
		GO:0015991	ATP hydrolysis coupled proton transport
		GO:0015992	proton transport
		GO:0016049	cell growth
		GO:0046034	ATP metabolic process
		GO:0046686	response to cadmium ion
		GO:0048193	Golgi vesicle transport
GSMUA_Achr11P08130_001	CC	GO:0005840	ribosome
GSMUA_Achr11P08370_001	MF	GO:0004322	ferroxidase activity
		GO:0008199	ferric iron binding
		GO:0016491	oxidoreductase activity
		GO:0046872	metal ion binding
	CC	GO:0005623	cell
		GO:0009507	chloroplast
		GO:0009536	plastid
	BP	GO:0006826	iron ion transport
		GO:0006879	cellular iron ion homeostasis
		GO:0055114	oxidation-reduction process
GSMUA_Achr11P08420_001	CC	GO:0005622	intracellular
GSMUA_Achr11P08720_001	MF	GO:0004365	glyceraldehyde-3-phosphate dehydrogenase (NAD+) (phosphorylating) activity
		GO:0016491	oxidoreductase activity
		GO:0016620	oxidoreductase activity, acting on the aldehyde or oxo group of donors, NAD or NADP as acceptor
		GO:0050661	NADP binding
		GO:0051287	NAD binding
	CC	GO:0005737	cytoplasm
	BP	GO:0006006	glucose metabolic process
		GO:0006096	glycolytic process
		GO:0055114	oxidation-reduction process
GSMUA_Achr11P08740_001	MF	GO:0008177	succinate dehydrogenase (ubiquinone) activity
		GO:0009055	electron carrier activity
		GO:0016491	oxidoreductase activity
		GO:0046872	metal ion binding
		GO:0051536	iron-sulfur cluster binding
		GO:0051537	2 iron, 2 sulfur cluster binding
		GO:0051538	3 iron, 4 sulfur cluster binding
		GO:0051539	4 iron, 4 sulfur cluster binding
	CC	GO:0005739	mitochondrion
	BP	GO:0006099	tricarboxylic acid cycle
		GO:0055114	oxidation-reduction process
GSMUA_Achr11P08860_001	MF	GO:0000166	nucleotide binding
		GO:0004747	ribokinase activity
		GO:0005524	ATP binding
		GO:0008865	fructokinase activity
		GO:0016301	kinase activity
		GO:0016740	transferase activity
		GO:0016773	phosphotransferase activity, alcohol group as acceptor
	CC	GO:0016023	cytoplasmic membrane-bounded vesicle
	BP	GO:0005975	carbohydrate metabolic process
		GO:0006014	D-ribose metabolic process
		GO:0008152	metabolic process
		GO:0016310	phosphorylation
		GO:0019252	starch biosynthetic process
		GO:0046835	carbohydrate phosphorylation
GSMUA_Achr11P08880_001	MF	GO:0000166	nucleotide binding
		GO:0004812	aminoacyl-tRNA ligase activity
		GO:0004830	tryptophan-tRNA ligase activity
		GO:0005524	ATP binding
		GO:0016740	transferase activity
	CC	GO:0005737	cytoplasm
		GO:0005829	cytosol
	BP	GO:0006412	translation
		GO:0006418	tRNA aminoacylation for protein translation
		GO:0006436	tryptophanyl-tRNA aminoacylation
		GO:0009165	nucleotide biosynthetic process
GSMUA_Achr11P09050_001	CC	GO:0005622	intracellular
		GO:0005840	ribosome
		GO:0030529	ribonucleoprotein complex
	BP	GO:0006412	translation
GSMUA_Achr11P09080_001	MF	GO:0000166	nucleotide binding
		GO:0004081	bis(5'-nucleosyl)-tetraphosphatase (asymmetrical) activity
		GO:0005506	iron ion binding
		GO:0008893	guanosine-3',5'-bis(diphosphate) 3'-diphosphatase activity
		GO:0016787	hydrolase activity
		GO:0034432	bis(5'-adenosyl)-pentaphosphatase activity
		GO:0050113	inositol oxygenase activity
	CC	GO:0005737	cytoplasm
		GO:0009507	chloroplast
	BP	GO:0006753	nucleoside phosphate metabolic process
		GO:0008152	metabolic process
		GO:0019243	methylglyoxal catabolic process to D-lactate
		GO:0019310	inositol catabolic process
GSMUA_Achr11P09190_001	MF	GO:0004175	endopeptidase activity
		GO:0004298	threonine-type endopeptidase activity
		GO:0008233	peptidase activity
		GO:0016787	hydrolase activity
	CC	GO:0000502	proteasome complex
		GO:0005634	nucleus
		GO:0005737	cytoplasm
		GO:0005839	proteasome core complex
		GO:0019773	proteasome core complex, alpha-subunit complex
	BP	GO:0006508	proteolysis
		GO:0006511	ubiquitin-dependent protein catabolic process
GSMUA_Achr11P09270_001	MF	GO:0005507	copper ion binding
		GO:0005524	ATP binding
	CC	GO:0005737	cytoplasm
		GO:0005739	mitochondrion
		GO:0009535	chloroplast thylakoid membrane
		GO:0009570	chloroplast stroma
		GO:0009579	thylakoid
		GO:0009941	chloroplast envelope
		GO:0048046	apoplast
	BP	GO:0006096	glycolytic process
		GO:0006457	protein folding
		GO:0009651	response to salt stress
		GO:0009658	chloroplast organization
		GO:0019288	isopentenyl diphosphate biosynthetic process, methylerythritol 4-phosphate pathway
		GO:0019344	cysteine biosynthetic process
		GO:0048481	ovule development
		GO:1901671	positive regulation of superoxide dismutase activity
GSMUA_Achr11P09430_001	MF	GO:0016491	oxidoreductase activity
		GO:0016740	transferase activity
		GO:0016746	transferase activity, transferring acyl groups
		GO:0033808	6'-deoxychalcone synthase activity
GSMUA_Achr11P10020_001	MF	GO:0000166	nucleotide binding
		GO:0005524	ATP binding
	CC	GO:0005737	cytoplasm
	BP	GO:0006457	protein folding
		GO:0006950	response to stress
GSMUA_Achr11P10420_001	CC	GO:0005622	intracellular
		GO:0005840	ribosome
		GO:0030529	ribonucleoprotein complex
	BP	GO:0006412	translation
GSMUA_Achr11P11030_001	MF	GO:0003743	translation initiation factor activity
GSMUA_Achr11P11040_001	MF	GO:0004365	glyceraldehyde-3-phosphate dehydrogenase (NAD+) (phosphorylating) activity
		GO:0016491	oxidoreductase activity
		GO:0016620	oxidoreductase activity, acting on the aldehyde or oxo group of donors, NAD or NADP as acceptor
		GO:0050661	NADP binding
		GO:0051287	NAD binding
	CC	GO:0005737	cytoplasm
	BP	GO:0006006	glucose metabolic process
		GO:0006096	glycolytic process
		GO:0055114	oxidation-reduction process
GSMUA_Achr11P12340_001	MF	GO:0016491	oxidoreductase activity
	CC	GO:0005634	nucleus
GSMUA_Achr11P12390_001	BP	GO:0006457	protein folding
GSMUA_Achr11P12430_001	MF	GO:0000287	magnesium ion binding
		GO:0003824	catalytic activity
		GO:0004743	pyruvate kinase activity
		GO:0016740	transferase activity
		GO:0030955	potassium ion binding
	BP	GO:0006096	glycolytic process
		GO:0016310	phosphorylation
GSMUA_Achr11P13270_001	MF	GO:0004048	anthranilate phosphoribosyltransferase activity
		GO:0016757	transferase activity, transferring glycosyl groups
	CC	GO:0009536	plastid
		GO:0009570	chloroplast stroma
		GO:0009941	chloroplast envelope
	BP	GO:0000162	tryptophan biosynthetic process
		GO:0006569	tryptophan catabolic process
		GO:0008152	metabolic process
		GO:0009627	systemic acquired resistance
		GO:0009684	indoleacetic acid biosynthetic process
		GO:0034976	response to endoplasmic reticulum stress
		GO:0042742	defense response to bacterium
GSMUA_Achr11P13310_001	CC	GO:0005783	endoplasmic reticulum
		GO:0016020	membrane
		GO:0016021	integral component of membrane
	BP	GO:0006886	intracellular protein transport
GSMUA_Achr11P13400_001	MF	GO:0003824	catalytic activity
	CC	GO:0016020	membrane
GSMUA_Achr11P13690_001	MF	GO:0005483	soluble NSF attachment protein activity
		GO:0019905	syntaxin binding
	CC	GO:0005622	intracellular
		GO:0005774	vacuolar membrane
		GO:0005886	plasma membrane
		GO:0031201	SNARE complex
	BP	GO:0006886	intracellular protein transport
GSMUA_Achr11P13740_001	MF	GO:0000287	magnesium ion binding
		GO:0003824	catalytic activity
		GO:0016787	hydrolase activity
		GO:0050307	sucrose-phosphate phosphatase activity
	BP	GO:0005986	sucrose biosynthetic process
		GO:0008152	metabolic process
		GO:0016311	dephosphorylation
GSMUA_Achr11P13750_001	CC	GO:0005783	endoplasmic reticulum
GSMUA_Achr11P13980_001	MF	GO:0003756	protein disulfide isomerase activity
		GO:0016853	isomerase activity
	CC	GO:0005774	vacuolar membrane
		GO:0005783	endoplasmic reticulum
	BP	GO:0006094	gluconeogenesis
		GO:0006096	glycolytic process
		GO:0006457	protein folding
		GO:0008152	metabolic process
		GO:0009553	embryo sac development
		GO:0009567	double fertilization forming a zygote and endosperm
		GO:0009627	systemic acquired resistance
		GO:0009651	response to salt stress
		GO:0009793	embryo development ending in seed dormancy
		GO:0045454	cell redox homeostasis
		GO:0048868	pollen tube development
GSMUA_Achr11P14050_001	MF	GO:0004148	dihydrolipoyl dehydrogenase activity
		GO:0005524	ATP binding
		GO:0008270	zinc ion binding
		GO:0016491	oxidoreductase activity
		GO:0016668	oxidoreductase activity, acting on a sulfur group of donors, NAD(P) as acceptor
		GO:0034602	oxoglutarate dehydrogenase (NAD+) activity
		GO:0050660	flavin adenine dinucleotide binding
		GO:0050897	cobalt ion binding
	CC	GO:0005623	cell
		GO:0005747	mitochondrial respiratory chain complex I
		GO:0048046	apoplast
	BP	GO:0042744	hydrogen peroxide catabolic process
		GO:0045454	cell redox homeostasis
		GO:0055114	oxidation-reduction process
GSMUA_Achr11P14300_001	MF	GO:0016787	hydrolase activity
	CC	GO:0005622	intracellular
		GO:0005886	plasma membrane
	BP	GO:0002238	response to molecule of fungal origin
		GO:0006623	protein targeting to vacuole
		GO:0008152	metabolic process
GSMUA_Achr11P14530_001	MF	GO:0009055	electron carrier activity
		GO:0051536	iron-sulfur cluster binding
		GO:0051537	2 iron, 2 sulfur cluster binding
	CC	GO:0009507	chloroplast
		GO:0009536	plastid
	BP	GO:0022900	electron transport chain
		GO:0055114	oxidation-reduction process
GSMUA_Achr11P15050_001	MF	GO:0004175	endopeptidase activity
		GO:0004298	threonine-type endopeptidase activity
		GO:0008233	peptidase activity
		GO:0016787	hydrolase activity
	CC	GO:0000502	proteasome complex
		GO:0005634	nucleus
		GO:0005737	cytoplasm
		GO:0005829	cytosol
		GO:0005839	proteasome core complex
		GO:0022626	cytosolic ribosome
	BP	GO:0006096	glycolytic process
		GO:0006508	proteolysis
		GO:0006635	fatty acid beta-oxidation
		GO:0009407	toxin catabolic process
		GO:0043161	proteasome-mediated ubiquitin-dependent protein catabolic process
		GO:0043248	proteasome assembly
		GO:0051603	proteolysis involved in cellular protein catabolic process
		GO:0051788	response to misfolded protein
		GO:0080129	proteasome core complex assembly
GSMUA_Achr11P15140_001	MF	GO:0030151	molybdenum ion binding
		GO:0061598	molybdopterin adenylyltransferase activity
		GO:0061599	molybdopterin molybdotransferase activity
	CC	GO:0005737	cytoplasm
		GO:0005829	cytosol
		GO:0016023	cytoplasmic membrane-bounded vesicle
	BP	GO:0000165	MAPK cascade
		GO:0006612	protein targeting to membrane
		GO:0006777	Mo-molybdopterin cofactor biosynthetic process
		GO:0007154	cell communication
		GO:0009409	response to cold
		GO:0009734	auxin-activated signaling pathway
		GO:0009738	abscisic acid-activated signaling pathway
		GO:0009862	systemic acquired resistance, salicylic acid mediated signaling pathway
		GO:0009867	jasmonic acid mediated signaling pathway
		GO:0010363	regulation of plant-type hypersensitive response
		GO:0018315	molybdenum incorporation into molybdenum-molybdopterin complex
		GO:0030968	endoplasmic reticulum unfolded protein response
		GO:0031348	negative regulation of defense response
		GO:0032324	molybdopterin cofactor biosynthetic process
		GO:0043069	negative regulation of programmed cell death
		GO:0050832	defense response to fungus
GSMUA_Achr11P15170_001	MF	GO:0003723	RNA binding
	CC	GO:0005840	ribosome
		GO:0015935	small ribosomal subunit
		GO:0030529	ribonucleoprotein complex
	BP	GO:0006412	translation
GSMUA_Achr11P15350_001	MF	GO:0003824	catalytic activity
		GO:0004750	ribulose-phosphate 3-epimerase activity
		GO:0016853	isomerase activity
		GO:0016857	racemase and epimerase activity, acting on carbohydrates and derivatives
		GO:0046872	metal ion binding
	CC	GO:0005737	cytoplasm
	BP	GO:0005975	carbohydrate metabolic process
		GO:0006098	pentose-phosphate shunt
		GO:0008152	metabolic process
GSMUA_Achr11P15730_001	MF	GO:0003723	RNA binding
		GO:0019843	rRNA binding
	CC	GO:0005622	intracellular
		GO:0005840	ribosome
		GO:0015935	small ribosomal subunit
		GO:0030529	ribonucleoprotein complex
	BP	GO:0006412	translation
GSMUA_Achr11P15900_001	MF	GO:0004729	oxygen-dependent protoporphyrinogen oxidase activity
		GO:0016491	oxidoreductase activity
	CC	GO:0009507	chloroplast
		GO:0009534	chloroplast thylakoid
		GO:0009536	plastid
		GO:0009941	chloroplast envelope
	BP	GO:0006779	porphyrin-containing compound biosynthetic process
		GO:0006782	protoporphyrinogen IX biosynthetic process
		GO:0006783	heme biosynthetic process
		GO:0015995	chlorophyll biosynthetic process
		GO:0055114	oxidation-reduction process
GSMUA_Achr11P16110_001	MF	GO:0016651	oxidoreductase activity, acting on NAD(P)H
	CC	GO:0005743	mitochondrial inner membrane
	BP	GO:0022904	respiratory electron transport chain
GSMUA_Achr11P16220_001	MF	GO:0008474	palmitoyl-(protein) hydrolase activity
	BP	GO:0002084	protein depalmitoylation
GSMUA_Achr11P16320_001	MF	GO:0003991	acetylglutamate kinase activity
		GO:0004042	acetyl-CoA:L-glutamate N-acetyltransferase activity
		GO:0016740	transferase activity
		GO:0034618	arginine binding
	CC	GO:0005737	cytoplasm
		GO:0009534	chloroplast thylakoid
	BP	GO:0006525	arginine metabolic process
		GO:0006526	arginine biosynthetic process
		GO:0006561	proline biosynthetic process
		GO:0016310	phosphorylation
		GO:0042450	arginine biosynthetic process via ornithine
GSMUA_Achr11P16330_001	MF	GO:0000166	nucleotide binding
		GO:0005524	ATP binding
		GO:0051082	unfolded protein binding
	CC	GO:0005737	cytoplasm
		GO:0005829	cytosol
	BP	GO:0006094	gluconeogenesis
		GO:0006457	protein folding
		GO:0007010	cytoskeleton organization
		GO:0009220	pyrimidine ribonucleotide biosynthetic process
		GO:0009640	photomorphogenesis
		GO:0009909	regulation of flower development
		GO:0010388	cullin deneddylation
		GO:0010498	proteasomal protein catabolic process
		GO:0034968	histone lysine methylation
GSMUA_Achr11P16460_001	CC	GO:0005622	intracellular
		GO:0005840	ribosome
	BP	GO:0006412	translation
GSMUA_Achr11P16560_001	MF	GO:0004175	endopeptidase activity
		GO:0004298	threonine-type endopeptidase activity
		GO:0008233	peptidase activity
		GO:0016787	hydrolase activity
	CC	GO:0000502	proteasome complex
		GO:0005634	nucleus
		GO:0005737	cytoplasm
		GO:0005829	cytosol
		GO:0005839	proteasome core complex
		GO:0005886	plasma membrane
		GO:0009507	chloroplast
		GO:0048046	apoplast
	BP	GO:0006096	glycolytic process
		GO:0006508	proteolysis
		GO:0006511	ubiquitin-dependent protein catabolic process
		GO:0006635	fatty acid beta-oxidation
		GO:0009407	toxin catabolic process
		GO:0009651	response to salt stress
		GO:0009817	defense response to fungus, incompatible interaction
		GO:0043161	proteasome-mediated ubiquitin-dependent protein catabolic process
		GO:0043248	proteasome assembly
		GO:0046686	response to cadmium ion
		GO:0051603	proteolysis involved in cellular protein catabolic process
		GO:0051788	response to misfolded protein
		GO:0080129	proteasome core complex assembly
GSMUA_Achr11P17020_001	MF	GO:0004368	glycerol-3-phosphate dehydrogenase activity
		GO:0016491	oxidoreductase activity
		GO:0052590	sn-glycerol-3-phosphate:ubiquinone oxidoreductase activity
		GO:0052591	sn-glycerol-3-phosphate:ubiquinone-8 oxidoreductase activity
	CC	GO:0009331	glycerol-3-phosphate dehydrogenase complex
	BP	GO:0006007	glucose catabolic process
		GO:0006072	glycerol-3-phosphate metabolic process
		GO:0006127	glycerophosphate shuttle
		GO:0019761	glucosinolate biosynthetic process
		GO:0055114	oxidation-reduction process
GSMUA_Achr11P17100_001	MF	GO:0000166	nucleotide binding
		GO:0003924	GTPase activity
		GO:0005515	protein binding
		GO:0005525	GTP binding
		GO:0030742	GTP-dependent protein binding
	CC	GO:0005622	intracellular
		GO:0005777	peroxisome
		GO:0005794	Golgi apparatus
		GO:0005886	plasma membrane
		GO:0016020	membrane
	BP	GO:0006886	intracellular protein transport
		GO:0006913	nucleocytoplasmic transport
		GO:0007165	signal transduction
		GO:0007264	small GTPase mediated signal transduction
		GO:0008152	metabolic process
		GO:0015031	protein transport
GSMUA_Achr11P18240_001	MF	GO:0016787	hydrolase activity
		GO:0042132	fructose 1,6-bisphosphate 1-phosphatase activity
		GO:0042578	phosphoric ester hydrolase activity
	CC	GO:0009507	chloroplast
		GO:0009570	chloroplast stroma
	BP	GO:0005975	carbohydrate metabolic process
		GO:0016556	mRNA modification
GSMUA_Achr11P18370_001	MF	GO:0000166	nucleotide binding
		GO:0004618	phosphoglycerate kinase activity
		GO:0005524	ATP binding
		GO:0016301	kinase activity
		GO:0016740	transferase activity
	CC	GO:0005634	nucleus
		GO:0005737	cytoplasm
		GO:0005774	vacuolar membrane
		GO:0005829	cytosol
		GO:0005886	plasma membrane
		GO:0009506	plasmodesma
		GO:0009570	chloroplast stroma
		GO:0016020	membrane
		GO:0048046	apoplast
	BP	GO:0006096	glycolytic process
		GO:0016310	phosphorylation
		GO:0034976	response to endoplasmic reticulum stress
		GO:0046685	response to arsenic-containing substance
		GO:0046686	response to cadmium ion
GSMUA_Achr11P18570_001	MF	GO:0009011	starch synthase activity
		GO:0016740	transferase activity
		GO:0016757	transferase activity, transferring glycosyl groups
		GO:2001070	starch binding
	BP	GO:0009058	biosynthetic process
GSMUA_Achr11P19030_001	MF	GO:0000166	nucleotide binding
		GO:0000287	magnesium ion binding
		GO:0004363	glutathione synthase activity
		GO:0005524	ATP binding
		GO:0016874	ligase activity
		GO:0042803	protein homodimerization activity
		GO:0043295	glutathione binding
		GO:0046872	metal ion binding
	CC	GO:0005829	cytosol
	BP	GO:0006750	glutathione biosynthetic process
		GO:0009407	toxin catabolic process
		GO:0009723	response to ethylene
GSMUA_Achr11P19080_001	MF	GO:0004452	isopentenyl-diphosphate delta-isomerase activity
		GO:0016787	hydrolase activity
		GO:0016853	isomerase activity
	BP	GO:0008299	isoprenoid biosynthetic process
		GO:0015979	photosynthesis
		GO:0015995	chlorophyll biosynthetic process
		GO:0050992	dimethylallyl diphosphate biosynthetic process
GSMUA_Achr11P19110_001	MF	GO:0004365	glyceraldehyde-3-phosphate dehydrogenase (NAD+) (phosphorylating) activity
		GO:0016491	oxidoreductase activity
		GO:0016620	oxidoreductase activity, acting on the aldehyde or oxo group of donors, NAD or NADP as acceptor
		GO:0050661	NADP binding
		GO:0051287	NAD binding
	CC	GO:0005737	cytoplasm
	BP	GO:0006006	glucose metabolic process
		GO:0006096	glycolytic process
		GO:0055114	oxidation-reduction process
GSMUA_Achr11P19160_001	MF	GO:0008177	succinate dehydrogenase (ubiquinone) activity
		GO:0009055	electron carrier activity
		GO:0016491	oxidoreductase activity
		GO:0046872	metal ion binding
		GO:0051536	iron-sulfur cluster binding
		GO:0051537	2 iron, 2 sulfur cluster binding
		GO:0051538	3 iron, 4 sulfur cluster binding
		GO:0051539	4 iron, 4 sulfur cluster binding
	CC	GO:0005739	mitochondrion
	BP	GO:0006099	tricarboxylic acid cycle
		GO:0055114	oxidation-reduction process
GSMUA_Achr11P19450_001	MF	GO:0009055	electron carrier activity
		GO:0020037	heme binding
	CC	GO:0005739	mitochondrion
		GO:0005758	mitochondrial intermembrane space
		GO:0070469	respiratory chain
	BP	GO:0055114	oxidation-reduction process
GSMUA_Achr11P19640_001	MF	GO:0003735	structural constituent of ribosome
		GO:0046872	metal ion binding
	CC	GO:0005618	cell wall
		GO:0005622	intracellular
		GO:0005840	ribosome
		GO:0022626	cytosolic ribosome
		GO:0022627	cytosolic small ribosomal subunit
		GO:0030529	ribonucleoprotein complex
	BP	GO:0001510	RNA methylation
		GO:0006412	translation
		GO:0009664	plant-type cell wall organization
		GO:0042545	cell wall modification
GSMUA_Achr11P19820_001	BP	GO:0006810	transport
		GO:0006869	lipid transport
GSMUA_Achr11P19850_001	MF	GO:0003700	sequence-specific DNA binding transcription factor activity
		GO:0005509	calcium ion binding
		GO:0043565	sequence-specific DNA binding
	CC	GO:0016020	membrane
		GO:0016023	cytoplasmic membrane-bounded vesicle
GSMUA_Achr11P19940_001	MF	GO:0000166	nucleotide binding
		GO:0004672	protein kinase activity
		GO:0004674	protein serine/threonine kinase activity
		GO:0005524	ATP binding
		GO:0016301	kinase activity
		GO:0016772	transferase activity, transferring phosphorus-containing groups
	BP	GO:0006468	protein phosphorylation
		GO:0007165	signal transduction
		GO:0016310	phosphorylation
GSMUA_Achr11P20200_001	MF	GO:0003743	translation initiation factor activity
	BP	GO:0044237	cellular metabolic process
GSMUA_Achr11P20220_001	MF	GO:0003824	catalytic activity
		GO:0004553	hydrolase activity, hydrolyzing O-glycosyl compounds
		GO:0004565	beta-galactosidase activity
		GO:0016787	hydrolase activity
		GO:0016798	hydrolase activity, acting on glycosyl bonds
		GO:0030246	carbohydrate binding
	CC	GO:0009341	beta-galactosidase complex
	BP	GO:0005975	carbohydrate metabolic process
		GO:0008152	metabolic process
GSMUA_Achr11P20310_001	MF	GO:0003746	translation elongation factor activity
	CC	GO:0005853	eukaryotic translation elongation factor 1 complex
	BP	GO:0006412	translation
GSMUA_Achr11P20440_001	MF	GO:0004364	glutathione transferase activity
	BP	GO:0008152	metabolic process
GSMUA_Achr11P21180_001	MF	GO:0005496	steroid binding
		GO:0016491	oxidoreductase activity
		GO:0032440	2-alkenal reductase [NAD(P)] activity
	CC	GO:0005634	nucleus
		GO:0005783	endoplasmic reticulum
		GO:0005886	plasma membrane
		GO:0016021	integral component of membrane
	BP	GO:0009684	indoleacetic acid biosynthetic process
		GO:0009723	response to ethylene
		GO:0042742	defense response to bacterium
		GO:0048523	negative regulation of cellular process
GSMUA_Achr11P21550_001	MF	GO:0003824	catalytic activity
		GO:0004333	fumarate hydratase activity
		GO:0016829	lyase activity
	BP	GO:0006099	tricarboxylic acid cycle
		GO:0006106	fumarate metabolic process
GSMUA_Achr11P22050_001	MF	GO:0000166	nucleotide binding
		GO:0005524	ATP binding
	CC	GO:0005737	cytoplasm
		GO:0005739	mitochondrion
		GO:0009570	chloroplast stroma
		GO:0009579	thylakoid
		GO:0009941	chloroplast envelope
		GO:0016020	membrane
		GO:0022626	cytosolic ribosome
		GO:0048046	apoplast
	BP	GO:0006457	protein folding
		GO:0009658	chloroplast organization
		GO:0009790	embryo development
		GO:0009793	embryo development ending in seed dormancy
		GO:0016226	iron-sulfur cluster assembly
		GO:0042026	protein refolding
GSMUA_Achr11P22570_001	MF	GO:0000287	magnesium ion binding
		GO:0004634	phosphopyruvate hydratase activity
		GO:0016829	lyase activity
	CC	GO:0000015	phosphopyruvate hydratase complex
		GO:0005737	cytoplasm
	BP	GO:0006096	glycolytic process
GSMUA_Achr11P22610_001	MF	GO:0003723	RNA binding
	CC	GO:0005622	intracellular
		GO:0005737	cytoplasm
		GO:0005840	ribosome
		GO:0015934	large ribosomal subunit
		GO:0030529	ribonucleoprotein complex
	BP	GO:0006412	translation
GSMUA_Achr11P23000_001	MF	GO:0004843	ubiquitin-specific protease activity
		GO:0008233	peptidase activity
		GO:0008234	cysteine-type peptidase activity
		GO:0016787	hydrolase activity
	CC	GO:0005622	intracellular
		GO:0005829	cytosol
	BP	GO:0006511	ubiquitin-dependent protein catabolic process
GSMUA_Achr11P23060_001	MF	GO:0008113	peptide-methionine (S)-S-oxide reductase activity
		GO:0016491	oxidoreductase activity
		GO:0016671	oxidoreductase activity, acting on a sulfur group of donors, disulfide as acceptor
	BP	GO:0006979	response to oxidative stress
		GO:0030091	protein repair
GSMUA_Achr11P23090_001	MF	GO:0000166	nucleotide binding
		GO:0004550	nucleoside diphosphate kinase activity
		GO:0005524	ATP binding
		GO:0016301	kinase activity
		GO:0046872	metal ion binding
	BP	GO:0006165	nucleoside diphosphate phosphorylation
		GO:0006183	GTP biosynthetic process
		GO:0006228	UTP biosynthetic process
		GO:0006241	CTP biosynthetic process
		GO:0009117	nucleotide metabolic process
		GO:0016310	phosphorylation
GSMUA_Achr11P23140_001	CC	GO:0005737	cytoplasm
	BP	GO:0006457	protein folding
GSMUA_Achr11P23150_001	MF	GO:0030234	enzyme regulator activity
	CC	GO:0000502	proteasome complex
	BP	GO:0042176	regulation of protein catabolic process
GSMUA_Achr11P23670_001	MF	GO:0004601	peroxidase activity
		GO:0016491	oxidoreductase activity
		GO:0020037	heme binding
		GO:0046872	metal ion binding
	CC	GO:0005576	extracellular region
		GO:0005618	cell wall
		GO:0005794	Golgi apparatus
		GO:0005829	cytosol
		GO:0016023	cytoplasmic membrane-bounded vesicle
		GO:0048046	apoplast
	BP	GO:0006979	response to oxidative stress
		GO:0042744	hydrogen peroxide catabolic process
		GO:0055114	oxidation-reduction process
GSMUA_Achr11P24000_001	BP	GO:0008152	metabolic process
GSMUA_Achr11P24370_001	MF	GO:0003824	catalytic activity
		GO:0004807	triose-phosphate isomerase activity
		GO:0005507	copper ion binding
		GO:0016853	isomerase activity
	CC	GO:0005618	cell wall
		GO:0005737	cytoplasm
		GO:0005739	mitochondrion
		GO:0005773	vacuole
		GO:0005774	vacuolar membrane
		GO:0005829	cytosol
		GO:0005886	plasma membrane
		GO:0009506	plasmodesma
		GO:0009507	chloroplast
		GO:0009570	chloroplast stroma
		GO:0048046	apoplast
	BP	GO:0006094	gluconeogenesis
		GO:0006096	glycolytic process
		GO:0006098	pentose-phosphate shunt
		GO:0006511	ubiquitin-dependent protein catabolic process
		GO:0006833	water transport
		GO:0006972	hyperosmotic response
		GO:0007030	Golgi organization
		GO:0008152	metabolic process
		GO:0009060	aerobic respiration
		GO:0009266	response to temperature stimulus
		GO:0009853	photorespiration
		GO:0019344	cysteine biosynthetic process
		GO:0043161	proteasome-mediated ubiquitin-dependent protein catabolic process
		GO:0044262	cellular carbohydrate metabolic process
		GO:0051788	response to misfolded protein
		GO:0080129	proteasome core complex assembly
GSMUA_Achr11P24520_001	MF	GO:0016491	oxidoreductase activity
		GO:0045174	glutathione dehydrogenase (ascorbate) activity
GSMUA_Achr11P24570_001	MF	GO:0003677	DNA binding
		GO:0046982	protein heterodimerization activity
	CC	GO:0000786	nucleosome
		GO:0005634	nucleus
		GO:0005694	chromosome
		GO:0005730	nucleolus
		GO:0005739	mitochondrion
		GO:0005773	vacuole
		GO:0005774	vacuolar membrane
		GO:0005794	Golgi apparatus
		GO:0005829	cytosol
		GO:0005886	plasma membrane
		GO:0009507	chloroplast
		GO:0009579	thylakoid
	BP	GO:0006334	nucleosome assembly
GSMUA_Achr11P25260_001	MF	GO:0000166	nucleotide binding
		GO:0003878	ATP citrate synthase activity
		GO:0004775	succinate-CoA ligase (ADP-forming) activity
		GO:0005524	ATP binding
		GO:0016740	transferase activity
		GO:0016746	transferase activity, transferring acyl groups
		GO:0016874	ligase activity
	CC	GO:0005737	cytoplasm
		GO:0005829	cytosol
		GO:0009346	citrate lyase complex
	BP	GO:0006085	acetyl-CoA biosynthetic process
		GO:0006623	protein targeting to vacuole
		GO:0008152	metabolic process
GSMUA_Achr11P25390_001	MF	GO:0000166	nucleotide binding
		GO:0003824	catalytic activity
		GO:0004641	phosphoribosylformylglycinamidine cyclo-ligase activity
		GO:0005507	copper ion binding
		GO:0005524	ATP binding
	CC	GO:0005737	cytoplasm
		GO:0005739	mitochondrion
		GO:0009507	chloroplast
		GO:0009536	plastid
		GO:0009570	chloroplast stroma
	BP	GO:0006164	purine nucleotide biosynthetic process
		GO:0006189	'de novo' IMP biosynthetic process
		GO:0006744	ubiquinone biosynthetic process
		GO:0009165	nucleotide biosynthetic process
		GO:0009220	pyrimidine ribonucleotide biosynthetic process
GSMUA_Achr11P25450_001	CC	GO:0005622	intracellular
		GO:0005840	ribosome
	BP	GO:0006412	translation
GSMUA_Achr11P25490_001	MF	GO:0003723	RNA binding
		GO:0019843	rRNA binding
	CC	GO:0005622	intracellular
		GO:0005840	ribosome
		GO:0030529	ribonucleoprotein complex
	BP	GO:0006412	translation
GSMUA_Achr11P25660_001	MF	GO:0016787	hydrolase activity
		GO:0052832	inositol monophosphate 3-phosphatase activity
		GO:0052833	inositol monophosphate 4-phosphatase activity
		GO:0052834	inositol monophosphate phosphatase activity
	CC	GO:0005739	mitochondrion
		GO:0005829	cytosol
	BP	GO:0000023	maltose metabolic process
		GO:0016311	dephosphorylation
		GO:0019243	methylglyoxal catabolic process to D-lactate
		GO:0019252	starch biosynthetic process
		GO:0046854	phosphatidylinositol phosphorylation
GSMUA_Achr11P25960_001	MF	GO:0000166	nucleotide binding
		GO:0004143	diacylglycerol kinase activity
		GO:0005524	ATP binding
		GO:0016740	transferase activity
	BP	GO:0007205	protein kinase C-activating G-protein coupled receptor signaling pathway
		GO:0016310	phosphorylation
GSMUA_Achr11P26470_001	MF	GO:0004497	monooxygenase activity
		GO:0005506	iron ion binding
		GO:0016491	oxidoreductase activity
		GO:0016705	oxidoreductase activity, acting on paired donors, with incorporation or reduction of molecular oxygen
		GO:0020037	heme binding
		GO:0046872	metal ion binding
	CC	GO:0016020	membrane
	BP	GO:0044550	secondary metabolite biosynthetic process
		GO:0055114	oxidation-reduction process
GSMUA_Achr1P00210_001	MF	GO:0004470	malic enzyme activity
		GO:0004471	malate dehydrogenase (decarboxylating) (NAD+) activity
		GO:0005524	ATP binding
		GO:0008270	zinc ion binding
		GO:0016491	oxidoreductase activity
		GO:0042803	protein homodimerization activity
		GO:0046872	metal ion binding
		GO:0050897	cobalt ion binding
		GO:0051287	NAD binding
	CC	GO:0009507	chloroplast
	BP	GO:0006108	malate metabolic process
		GO:0055114	oxidation-reduction process
GSMUA_Achr1P00580_001	MF	GO:0016787	hydrolase activity
		GO:0046933	proton-transporting ATP synthase activity, rotational mechanism
		GO:0046961	proton-transporting ATPase activity, rotational mechanism
	CC	GO:0005739	mitochondrion
		GO:0005743	mitochondrial inner membrane
		GO:0016020	membrane
		GO:0045261	proton-transporting ATP synthase complex, catalytic core F(1)
	BP	GO:0006754	ATP biosynthetic process
		GO:0006810	transport
		GO:0006811	ion transport
		GO:0015992	proton transport
GSMUA_Achr1P01000_001	CC	GO:0005622	intracellular
		GO:0005634	nucleus
	BP	GO:0006396	RNA processing
GSMUA_Achr1P02000_001	BP	GO:0006351	transcription, DNA-templated
GSMUA_Achr1P03300_001	BP	GO:0008150	biological_process
		GO:0008152	metabolic process
GSMUA_Achr1P03330_001	MF	GO:0000166	nucleotide binding
		GO:0016462	pyrophosphatase activity
		GO:0016787	hydrolase activity
		GO:0047429	nucleoside-triphosphate diphosphatase activity
	CC	GO:0005737	cytoplasm
	BP	GO:0009117	nucleotide metabolic process
		GO:0009143	nucleoside triphosphate catabolic process
		GO:0009204	deoxyribonucleoside triphosphate catabolic process
GSMUA_Achr1P03440_001	MF	GO:0000166	nucleotide binding
		GO:0004335	galactokinase activity
		GO:0005524	ATP binding
		GO:0016301	kinase activity
		GO:0016773	phosphotransferase activity, alcohol group as acceptor
		GO:0033858	N-acetylgalactosamine kinase activity
	CC	GO:0005737	cytoplasm
		GO:0005829	cytosol
	BP	GO:0006012	galactose metabolic process
		GO:0008152	metabolic process
		GO:0016310	phosphorylation
		GO:0046835	carbohydrate phosphorylation
GSMUA_Achr1P04790_001	BP	GO:0008152	metabolic process
GSMUA_Achr1P05100_001	CC	GO:0005622	intracellular
		GO:0005739	mitochondrion
		GO:0005840	ribosome
	BP	GO:0006412	translation
GSMUA_Achr1P05110_001	MF	GO:0000287	magnesium ion binding
		GO:0004450	isocitrate dehydrogenase (NADP+) activity
		GO:0016491	oxidoreductase activity
		GO:0016616	oxidoreductase activity, acting on the CH-OH group of donors, NAD or NADP as acceptor
		GO:0046872	metal ion binding
		GO:0051287	NAD binding
	BP	GO:0006099	tricarboxylic acid cycle
		GO:0006102	isocitrate metabolic process
		GO:0055114	oxidation-reduction process
GSMUA_Achr1P05280_001	MF	GO:0005506	iron ion binding
		GO:0016491	oxidoreductase activity
		GO:0016706	oxidoreductase activity, acting on paired donors, with incorporation or reduction of molecular oxygen, 2-oxoglutarate as one donor, and incorporation of one atom each of oxygen into both donors
		GO:0051213	dioxygenase activity
	BP	GO:0055114	oxidation-reduction process
GSMUA_Achr1P05480_001	MF	GO:0016820	hydrolase activity, acting on acid anhydrides, catalyzing transmembrane movement of substances
	CC	GO:0016471	vacuolar proton-transporting V-type ATPase complex
	BP	GO:0015992	proton transport
GSMUA_Achr1P05580_001	MF	GO:0050897	cobalt ion binding
	CC	GO:0005623	cell
	BP	GO:0006096	glycolytic process
		GO:0006833	water transport
		GO:0006972	hyperosmotic response
		GO:0007030	Golgi organization
		GO:0045454	cell redox homeostasis
		GO:0046686	response to cadmium ion
GSMUA_Achr1P05790_001	MF	GO:0004022	alcohol dehydrogenase (NAD) activity
		GO:0008270	zinc ion binding
		GO:0016491	oxidoreductase activity
		GO:0051903	S-(hydroxymethyl)glutathione dehydrogenase activity
	CC	GO:0005737	cytoplasm
	BP	GO:0006069	ethanol oxidation
		GO:0055114	oxidation-reduction process
GSMUA_Achr1P06190_001	MF	GO:0003824	catalytic activity
		GO:0003854	3-beta-hydroxy-delta5-steroid dehydrogenase activity
		GO:0016616	oxidoreductase activity, acting on the CH-OH group of donors, NAD or NADP as acceptor
		GO:0050662	coenzyme binding
	BP	GO:0006694	steroid biosynthetic process
GSMUA_Achr1P08190_001	MF	GO:0009011	starch synthase activity
		GO:0016757	transferase activity, transferring glycosyl groups
	CC	GO:0009501	amyloplast
		GO:0009507	chloroplast
	BP	GO:0009058	biosynthetic process
		GO:0019252	starch biosynthetic process
GSMUA_Achr1P08940_001	MF	GO:0003725	double-stranded RNA binding
		GO:0003824	catalytic activity
		GO:0005506	iron ion binding
		GO:0016491	oxidoreductase activity
		GO:0046429	4-hydroxy-3-methylbut-2-en-1-yl diphosphate synthase activity
	CC	GO:0009941	chloroplast envelope
[truncated: 5,261 more rows]

## Sheet: annotation per category
Overview of all the annotations per category and how many proteins got this annotation
ONTOLOGY	GOID	TERM	Number of proteins	%
MF	GO:0016491	oxidoreductase activity	168	7.1277
	GO:0016787	hydrolase activity	122	5.17607
	GO:0000166	nucleotide binding	112	4.7518
	GO:0003824	catalytic activity	103	4.36996
	GO:0005524	ATP binding	99	4.20025
	GO:0016740	transferase activity	69	2.92745
	GO:0046872	metal ion binding	68	2.88502
	GO:0008270	zinc ion binding	48	2.03649
	GO:0008233	peptidase activity	48	2.03649
	GO:0016853	isomerase activity	45	1.90921
	GO:0016829	lyase activity	38	1.61222
	GO:0051287	NAD binding	26	1.1031
	GO:0005507	copper ion binding	26	1.1031
	GO:0016301	kinase activity	23	0.975817
	GO:0000287	magnesium ion binding	23	0.975817
	GO:0016757	transferase activity, transferring glycosyl groups	21	0.890963
	GO:0003723	RNA binding	19	0.806109
	GO:0050897	cobalt ion binding	17	0.721256
	GO:0004601	peroxidase activity	17	0.721256
	GO:0030170	pyridoxal phosphate binding	16	0.678829
	GO:0016620	oxidoreductase activity, acting on the aldehyde or oxo group of donors, NAD or NADP as acceptor	16	0.678829
	GO:0020037	heme binding	16	0.678829
	GO:0016874	ligase activity	16	0.678829
	GO:0051536	iron-sulfur cluster binding	15	0.636402
	GO:0016616	oxidoreductase activity, acting on the CH-OH group of donors, NAD or NADP as acceptor	15	0.636402
	GO:0003743	translation initiation factor activity	15	0.636402
	GO:0016798	hydrolase activity, acting on glycosyl bonds	14	0.593975
	GO:0016772	transferase activity, transferring phosphorus-containing groups	14	0.593975
	GO:0003676	nucleic acid binding	14	0.593975
	GO:0004298	threonine-type endopeptidase activity	14	0.593975
	GO:0004175	endopeptidase activity	14	0.593975
	GO:0003924	GTPase activity	13	0.551549
	GO:0016746	transferase activity, transferring acyl groups	12	0.509122
	GO:0009055	electron carrier activity	12	0.509122
	GO:0004672	protein kinase activity	12	0.509122
	GO:0005525	GTP binding	12	0.509122
	GO:0004812	aminoacyl-tRNA ligase activity	12	0.509122
	GO:0008483	transaminase activity	11	0.466695
	GO:0005506	iron ion binding	11	0.466695
	GO:0051213	dioxygenase activity	10	0.424268
	GO:0005509	calcium ion binding	10	0.424268
	GO:0003735	structural constituent of ribosome	10	0.424268
	GO:0003746	translation elongation factor activity	10	0.424268
	GO:0004674	protein serine/threonine kinase activity	10	0.424268
	GO:0003677	DNA binding	10	0.424268
	GO:0005215	transporter activity	10	0.424268
	GO:0050661	NADP binding	9	0.381841
	GO:0030246	carbohydrate binding	9	0.381841
	GO:0032440	2-alkenal reductase [NAD(P)] activity	9	0.381841
	GO:0046961	proton-transporting ATPase activity, rotational mechanism	8	0.339415
	GO:0050660	flavin adenine dinucleotide binding	8	0.339415
	GO:0051537	2 iron, 2 sulfur cluster binding	8	0.339415
	GO:0004364	glutathione transferase activity	8	0.339415
	GO:0016671	oxidoreductase activity, acting on a sulfur group of donors, disulfide as acceptor	7	0.296988
	GO:0008565	protein transporter activity	7	0.296988
	GO:0008236	serine-type peptidase activity	7	0.296988
	GO:0008234	cysteine-type peptidase activity	7	0.296988
	GO:0003674	molecular_function	7	0.296988
	GO:0004784	superoxide dismutase activity	7	0.296988
	GO:0004462	lactoylglutathione lyase activity	7	0.296988
	GO:0051539	4 iron, 4 sulfur cluster binding	6	0.254561
	GO:0008536	Ran GTPase binding	6	0.254561
	GO:0015035	protein disulfide oxidoreductase activity	6	0.254561
	GO:0030145	manganese ion binding	6	0.254561
	GO:0050662	coenzyme binding	6	0.254561
	GO:0008168	methyltransferase activity	6	0.254561
	GO:0004190	aspartic-type endopeptidase activity	6	0.254561
	GO:0003779	actin binding	6	0.254561
	GO:0004553	hydrolase activity, hydrolyzing O-glycosyl compounds	6	0.254561
	GO:0008137	NADH dehydrogenase (ubiquinone) activity	6	0.254561
	GO:0003755	peptidyl-prolyl cis-trans isomerase activity	6	0.254561
	GO:0004252	serine-type endopeptidase activity	6	0.254561
	GO:0004739	pyruvate dehydrogenase (acetyl-transferring) activity	6	0.254561
	GO:0005198	structural molecule activity	6	0.254561
	GO:0016209	antioxidant activity	5	0.212134
	GO:0046933	proton-transporting ATP synthase activity, rotational mechanism	5	0.212134
	GO:0016706	oxidoreductase activity, acting on paired donors, with incorporation or reduction of molecular oxygen, 2-oxoglutarate as one donor, and incorporation of one atom each of oxygen into both donors	5	0.212134
	GO:0051082	unfolded protein binding	5	0.212134
	GO:0016831	carboxy-lyase activity	5	0.212134
	GO:0015288	porin activity	5	0.212134
	GO:0042803	protein homodimerization activity	5	0.212134
	GO:0005515	protein binding	5	0.212134
	GO:0003756	protein disulfide isomerase activity	5	0.212134
	GO:0004029	aldehyde dehydrogenase (NAD) activity	5	0.212134
	GO:0008308	voltage-gated anion channel activity	5	0.212134
	GO:0004775	succinate-CoA ligase (ADP-forming) activity	5	0.212134
	GO:0030976	thiamine pyrophosphate binding	4	0.169707
	GO:0043022	ribosome binding	4	0.169707
	GO:0016702	oxidoreductase activity, acting on single donors with incorporation of molecular oxygen, incorporation of two atoms of oxygen	4	0.169707
	GO:0016887	ATPase activity	4	0.169707
	GO:0030955	potassium ion binding	4	0.169707
	GO:2001070	starch binding	4	0.169707
	GO:0016615	malate dehydrogenase activity	4	0.169707
	GO:0016788	hydrolase activity, acting on ester bonds	4	0.169707
	GO:0016624	oxidoreductase activity, acting on the aldehyde or oxo group of donors, disulfide as acceptor	4	0.169707
	GO:0016747	transferase activity, transferring acyl groups other than amino-acyl groups	4	0.169707
	GO:0051920	peroxiredoxin activity	4	0.169707
	GO:0016627	oxidoreductase activity, acting on the CH-CH group of donors	4	0.169707
	GO:0030234	enzyme regulator activity	4	0.169707
	GO:0016820	hydrolase activity, acting on acid anhydrides, catalyzing transmembrane movement of substances	4	0.169707
	GO:0003878	ATP citrate synthase activity	4	0.169707
	GO:0004180	carboxypeptidase activity	4	0.169707
	GO:0004222	metalloendopeptidase activity	4	0.169707
	GO:0004721	phosphoprotein phosphatase activity	4	0.169707
	GO:0004365	glyceraldehyde-3-phosphate dehydrogenase (NAD+) (phosphorylating) activity	4	0.169707
	GO:0004743	pyruvate kinase activity	4	0.169707
	GO:0004602	glutathione peroxidase activity	4	0.169707
	GO:0004347	glucose-6-phosphate isomerase activity	4	0.169707
	GO:0004022	alcohol dehydrogenase (NAD) activity	4	0.169707
	GO:0004177	aminopeptidase activity	4	0.169707
	GO:0015078	hydrogen ion transmembrane transporter activity	3	0.12728
	GO:0016779	nucleotidyltransferase activity	3	0.12728
	GO:0010309	acireductone dioxygenase [iron(II)-requiring] activity	3	0.12728
	GO:0008568	microtubule-severing ATPase activity	3	0.12728
	GO:0016688	L-ascorbate peroxidase activity	3	0.12728
	GO:0016868	intramolecular transferase activity, phosphotransferases	3	0.12728
	GO:0016705	oxidoreductase activity, acting on paired donors, with incorporation or reduction of molecular oxygen	3	0.12728
	GO:0043169	cation binding	3	0.12728
	GO:0033897	ribonuclease T2 activity	3	0.12728
	GO:0043424	protein histidine kinase binding	3	0.12728
	GO:0016597	amino acid binding	3	0.12728
	GO:0045735	nutrient reservoir activity	3	0.12728
	GO:0051015	actin filament binding	3	0.12728
	GO:0015036	disulfide oxidoreductase activity	3	0.12728
	GO:0051087	chaperone binding	3	0.12728
	GO:0046912	transferase activity, transferring acyl groups, acyl groups converted into alkyl on transfer	3	0.12728
	GO:0010181	FMN binding	3	0.12728
	GO:0016651	oxidoreductase activity, acting on NAD(P)H	3	0.12728
	GO:0033808	6'-deoxychalcone synthase activity	3	0.12728
	GO:0016758	transferase activity, transferring hexosyl groups	3	0.12728
	GO:0042802	identical protein binding	3	0.12728
	GO:0016668	oxidoreductase activity, acting on a sulfur group of donors, NAD(P) as acceptor	3	0.12728
	GO:0019843	rRNA binding	3	0.12728
	GO:0004124	cysteine synthase activity	3	0.12728
	GO:0004634	phosphopyruvate hydratase activity	3	0.12728
	GO:0008177	succinate dehydrogenase (ubiquinone) activity	3	0.12728
	GO:0004550	nucleoside diphosphate kinase activity	3	0.12728
	GO:0008237	metallopeptidase activity	3	0.12728
	GO:0004707	MAP kinase activity	3	0.12728
	GO:0004615	phosphomannomutase activity	3	0.12728
	GO:0002161	aminoacyl-tRNA editing activity	3	0.12728
	GO:0004471	malate dehydrogenase (decarboxylating) (NAD+) activity	3	0.12728
	GO:0004470	malic enzyme activity	3	0.12728
	GO:0004427	inorganic diphosphatase activity	3	0.12728
	GO:0004185	serine-type carboxypeptidase activity	3	0.12728
	GO:0004316	3-oxoacyl-[acyl-carrier-protein] reductase (NADPH) activity	3	0.12728
	GO:0004097	catechol oxidase activity	3	0.12728
	GO:0004857	enzyme inhibitor activity	3	0.12728
	GO:0004455	ketol-acid reductoisomerase activity	3	0.12728
	GO:0016810	hydrolase activity, acting on carbon-nitrogen (but not peptide) bonds	2	0.0848536
	GO:0008948	oxaloacetate decarboxylase activity	2	0.0848536
	GO:0008428	ribonuclease inhibitor activity	2	0.0848536
	GO:0015140	malate transmembrane transporter activity	2	0.0848536
	GO:0015131	oxaloacetate transmembrane transporter activity	2	0.0848536
	GO:0043621	protein self-association	2	0.0848536
	GO:0030599	pectinesterase activity	2	0.0848536
	GO:0045330	aspartyl esterase activity	2	0.0848536
	GO:0031625	ubiquitin protein ligase binding	2	0.0848536
	GO:0010307	acetylglutamate kinase regulator activity	2	0.0848536
	GO:0036459	ubiquitinyl hydrolase activity	2	0.0848536
	GO:0046523	S-methyl-5-thioribose-1-phosphate isomerase activity	2	0.0848536
	GO:0042973	glucan endo-1,3-beta-D-glucosidase activity	2	0.0848536
	GO:0009011	starch synthase activity	2	0.0848536
	GO:0052886	9,9'-dicis-carotene:quinone oxidoreductase activity	2	0.0848536
	GO:0030276	clathrin binding	2	0.0848536
	GO:0016857	racemase and epimerase activity, acting on carbohydrates and derivatives	2	0.0848536
	GO:0030414	peptidase inhibitor activity	2	0.0848536
	GO:0031072	heat shock protein binding	2	0.0848536
	GO:0016773	phosphotransferase activity, alcohol group as acceptor	2	0.0848536
	GO:0009678	hydrogen-translocating pyrophosphatase activity	2	0.0848536
	GO:0046982	protein heterodimerization activity	2	0.0848536
	GO:0019200	carbohydrate kinase activity	2	0.0848536
	GO:0046983	protein dimerization activity	2	0.0848536
	GO:0052887	7,9,9'-tricis-neurosporene:quinone oxidoreductase activity	2	0.0848536
	GO:0047334	diphosphate-fructose-6-phosphate 1-phosphotransferase activity	2	0.0848536
	GO:0051538	3 iron, 4 sulfur cluster binding	2	0.0848536
	GO:0047443	4-hydroxy-4-methyl-2-oxoglutarate aldolase activity	2	0.0848536
	GO:0051752	phosphoglucan, water dikinase activity	2	0.0848536
	GO:0048027	mRNA 5'-UTR binding	2	0.0848536
	GO:0052689	carboxylic ester hydrolase activity	2	0.0848536
	GO:0048037	cofactor binding	2	0.0848536
	GO:0030151	molybdenum ion binding	2	0.0848536
	GO:0050356	tropine dehydrogenase activity	2	0.0848536
	GO:0080130	L-phenylalanine:2-oxoglutarate aminotransferase activity	2	0.0848536
	GO:0004750	ribulose-phosphate 3-epimerase activity	2	0.0848536
	GO:0004614	phosphoglucomutase activity	2	0.0848536
	GO:0003995	acyl-CoA dehydrogenase activity	2	0.0848536
	GO:0004090	carbonyl reductase (NADPH) activity	2	0.0848536
	GO:0004693	cyclin-dependent protein serine/threonine kinase activity	2	0.0848536
	GO:0004128	cytochrome-b5 reductase activity, acting on NAD(P)H	2	0.0848536
	GO:0004820	glycine-tRNA ligase activity	2	0.0848536
	GO:0004134	4-alpha-glucanotransferase activity	2	0.0848536
	GO:0008113	peptide-methionine (S)-S-oxide reductase activity	2	0.0848536
	GO:0004148	dihydrolipoyl dehydrogenase activity	2	0.0848536
	GO:0008266	poly(U) RNA binding	2	0.0848536
	GO:0004157	dihydropyrimidinase activity	2	0.0848536
	GO:0003942	N-acetyl-gamma-glutamyl-phosphate reductase activity	2	0.0848536
	GO:0004197	cysteine-type endopeptidase activity	2	0.0848536
	GO:0003979	UDP-glucose 6-dehydrogenase activity	2	0.0848536
	GO:0003684	damaged DNA binding	2	0.0848536
	GO:0005093	Rab GDP-dissociation inhibitor activity	2	0.0848536
	GO:0003796	lysozyme activity	2	0.0848536
	GO:0005544	calcium-dependent phospholipid binding	2	0.0848536
	GO:0003690	double-stranded DNA binding	2	0.0848536
	GO:0003872	6-phosphofructokinase activity	2	0.0848536
	GO:0004351	glutamate decarboxylase activity	2	0.0848536
	GO:0004616	phosphogluconate dehydrogenase (decarboxylating) activity	2	0.0848536
	GO:0003844	1,4-alpha-glucan branching enzyme activity	2	0.0848536
	GO:0004069	L-aspartate:2-oxoglutarate aminotransferase activity	2	0.0848536
	GO:0004416	hydroxyacylglutathione hydrolase activity	2	0.0848536
	GO:0003700	sequence-specific DNA binding transcription factor activity	2	0.0848536
	GO:0004449	isocitrate dehydrogenase (NAD+) activity	2	0.0848536
	GO:0003954	NADH dehydrogenase activity	2	0.0848536
	GO:0004450	isocitrate dehydrogenase (NADP+) activity	2	0.0848536
	GO:0004764	shikimate 3-dehydrogenase (NADP+) activity	2	0.0848536
	GO:0004452	isopentenyl-diphosphate delta-isomerase activity	2	0.0848536
	GO:0003989	acetyl-CoA carboxylase activity	2	0.0848536
	GO:0000049	tRNA binding	2	0.0848536
	GO:0004843	ubiquitin-specific protease activity	2	0.0848536
	GO:0003855	3-dehydroquinate dehydratase activity	2	0.0848536
	GO:0003994	aconitate hydratase activity	2	0.0848536
	GO:0004497	monooxygenase activity	2	0.0848536
	GO:0004028	3-chloroallyl aldehyde dehydrogenase activity	2	0.0848536
	GO:0004568	chitinase activity	2	0.0848536
	GO:0008047	enzyme activator activity	2	0.0848536
	GO:0004579	dolichyl-diphosphooligosaccharide-protein glycotransferase activity	2	0.0848536
	GO:0004042	acetyl-CoA:L-glutamate N-acetyltransferase activity	2	0.0848536
	GO:0004591	oxoglutarate dehydrogenase (succinyl-transferring) activity	2	0.0848536
	GO:0004619	phosphoglycerate mutase activity	2	0.0848536
	GO:0052656	L-isoleucine transaminase activity	1	0.0424268
	GO:0048040	UDP-glucuronate decarboxylase activity	1	0.0424268
	GO:0047134	protein-disulfide reductase activity	1	0.0424268
	GO:0019829	cation-transporting ATPase activity	1	0.0424268
	GO:0016157	sucrose synthase activity	1	0.0424268
	GO:0016298	lipase activity	1	0.0424268
	GO:0071917	triose-phosphate transmembrane transporter activity	1	0.0424268
	GO:0019905	syntaxin binding	1	0.0424268
	GO:0047654	alliin lyase activity	1	0.0424268
	GO:0019912	cyclin-dependent protein kinase activating kinase activity	1	0.0424268
	GO:0015450	P-P-bond-hydrolysis-driven protein transmembrane transporter activity	1	0.0424268
	GO:0008474	palmitoyl-(protein) hydrolase activity	1	0.0424268
	GO:0051861	glycolipid binding	1	0.0424268
	GO:0030060	L-malate dehydrogenase activity	1	0.0424268
	GO:0008930	methylthioadenosine nucleosidase activity	1	0.0424268
	GO:0016462	pyrophosphatase activity	1	0.0424268
	GO:0016783	sulfurtransferase activity	1	0.0424268
	GO:0008482	sulfite oxidase activity	1	0.0424268
	GO:0047429	nucleoside-triphosphate diphosphatase activity	1	0.0424268
	GO:0030158	protein xylosyltransferase activity	1	0.0424268
	GO:0047918	GDP-mannose 3,5-epimerase activity	1	0.0424268
	GO:0016531	copper chaperone activity	1	0.0424268
	GO:0050236	pyridoxine:NADP 4-dehydrogenase activity	1	0.0424268
	GO:0016538	cyclin-dependent protein serine/threonine kinase regulator activity	1	0.0424268
	GO:0016846	carbon-sulfur lyase activity	1	0.0424268
	GO:0008422	beta-glucosidase activity	1	0.0424268
	GO:0017089	glycolipid transporter activity	1	0.0424268
	GO:0008447	L-ascorbate oxidase activity	1	0.0424268
	GO:0052590	sn-glycerol-3-phosphate:ubiquinone oxidoreductase activity	1	0.0424268
	GO:0009815	1-aminocyclopropane-1-carboxylate oxidase activity	1	0.0424268
	GO:0052833	inositol monophosphate 4-phosphatase activity	1	0.0424268
	GO:0080025	phosphatidylinositol-3,5-bisphosphate binding	1	0.0424268
	GO:0070191	methionine-R-sulfoxide reductase activity	1	0.0424268
	GO:0009976	tocopherol cyclase activity	1	0.0424268
	GO:0016776	phosphotransferase activity, phosphate group as acceptor	1	0.0424268
	GO:0010011	auxin binding	1	0.0424268
	GO:0015254	glycerol channel activity	1	0.0424268
	GO:0030742	GTP-dependent protein binding	1	0.0424268
	GO:0047274	galactinol-sucrose galactosyltransferase activity	1	0.0424268
	GO:0010013	N-1-naphthylphthalamic acid binding	1	0.0424268
[truncated: 1,145 more rows]
