# Supplementary material for: The Plantain Proteome, a Focus on Allele Specific Proteins Obtained from Plantain Fruits
Source: Proteomics. 2018 Feb 23;18(3-4):1700227. doi: 10.1002/pmic.201700227 (PMC6084372; doi:10.1002/pmic.201700227)
Supplement: Supplementary file 3 — Supporting Information [file PMIC-18-na-s003.xlsx]

## Sheet: Sheet1
a. Query ID	b. Query Species	c. Homolog ID	d. Homolog Species	e. BBMH score	f. BBMH e-value	ID Table	ID Table
ITC1587_Bchr1_P01477	Musa balbisiana	GSMUA_Achr1P16970_001	Musa acuminata	976	0	GSMUA_Achr1T16970_001	KMMuB_chr1_G01477
ITC1587_Bchr1_P01832	Musa balbisiana	GSMUA_Achr1P20870_001	Musa acuminata	883	0	GSMUA_Achr1T20870_001	KMMuB_chr1_G01832
ITC1587_Bchr10_P29495	Musa balbisiana	GSMUA_Achr10P06200_001	Musa acuminata	1186	0	GSMUA_Achr10T06200_001	KMMuB_chr10_G29495
ITC1587_Bchr10_P30906	Musa balbisiana	GSMUA_Achr10P22870_001	Musa acuminata	714	0	GSMUA_Achr10T22870_001	KMMuB_chr10_G30906
ITC1587_Bchr11_P32183	Musa balbisiana	GSMUA_Achr11P05430_001	Musa acuminata	1106	0	GSMUA_Achr11T05430_001	KMMuB_chr11_G32183
ITC1587_Bchr11_P32507	Musa balbisiana	GSMUA_Achr11P08860_001	Musa acuminata	666	0	GSMUA_Achr11T08860_001	KMMuB_chr11_G32507
ITC1587_Bchr11_P33244	Musa balbisiana	GSMUA_Achr11P14300_001	Musa acuminata	308	4e-107	GSMUA_Achr11T14300_001	KMMuB_chr11_G33244
ITC1587_Bchr11_P33678	Musa balbisiana	GSMUA_Achr11P18380_001	Musa acuminata	2556	0	GSMUA_Achr11T18380_001	KMMuB_chr11_G33678
ITC1587_Bchr11_P33846	Musa balbisiana	GSMUA_Achr11P20310_001	Musa acuminata	320	2e-110	GSMUA_Achr11T20310_001	KMMuB_chr11_G33846
ITC1587_Bchr11_P34086	Musa balbisiana	GSMUA_Achr11P23000_001	Musa acuminata	367	6e-129	GSMUA_Achr11T23000_001	KMMuB_chr11_G34086
ITC1587_Bchr2_P03699	Musa balbisiana	GSMUA_Achr2P06640_001	Musa acuminata	404	1e-135	GSMUA_Achr2T06640_001	KMMuB_chr2_G03699
ITC1587_Bchr2_P03706	Musa balbisiana	GSMUA_Achr2P06690_001	Musa acuminata	1250	0	GSMUA_Achr2T06690_001	KMMuB_chr2_G03706
ITC1587_Bchr2_P05054	Musa balbisiana	GSMUA_Achr2P22040_001	Musa acuminata	983	0	GSMUA_Achr2T22040_001	KMMuB_chr2_G05054
ITC1587_Bchr3_P05265	Musa balbisiana	GSMUA_Achr3P01200_001	Musa acuminata	786	0	GSMUA_Achr3T01200_001	KMMuB_chr3_G05265
ITC1587_Bchr3_P05330	Musa balbisiana	GSMUA_Achr3P01900_001	Musa acuminata	1663	0	GSMUA_Achr3T01900_001	KMMuB_chr3_G05330
ITC1587_Bchr3_P05670	Musa balbisiana	GSMUA_Achr3P05740_001	Musa acuminata	683	0	GSMUA_Achr3T05740_001	KMMuB_chr3_G05670
ITC1587_Bchr3_P05965	Musa balbisiana	GSMUA_Achr3P08780_001	Musa acuminata	1469	0	GSMUA_Achr3T08780_001	KMMuB_chr3_G05965
ITC1587_Bchr3_P07974	Musa balbisiana	GSMUA_Achr3P27620_001	Musa acuminata	1120	0	GSMUA_Achr3T27620_001	KMMuB_chr3_G07974
ITC1587_Bchr4_P10674	Musa balbisiana	GSMUA_Achr4P21920_001	Musa acuminata	677	0	GSMUA_Achr4T21920_001	KMMuB_chr4_G10674
ITC1587_Bchr4_P10876	Musa balbisiana	GSMUA_Achr4P24140_001	Musa acuminata	723	0	GSMUA_Achr4T24140_001	KMMuB_chr4_G10876
ITC1587_Bchr5_P12124	Musa balbisiana	GSMUA_Achr5P05290_001	Musa acuminata	1115	0	GSMUA_Achr5T05290_001	KMMuB_chr5_G12124
ITC1587_Bchr5_P12409	Musa balbisiana	GSMUA_Achr5P08440_001	Musa acuminata	199	1e-66	GSMUA_Achr5T08440_001	KMMuB_chr5_G12409
ITC1587_Bchr5_P13683	Musa balbisiana	GSMUA_Achr5P18300_001	Musa acuminata	297	9e-104	GSMUA_Achr5T18300_001	KMMuB_chr5_G13683
ITC1587_Bchr5_P14355	Musa balbisiana	GSMUA_Achr5P25000_001	Musa acuminata	602	0	GSMUA_Achr5T25000_001	KMMuB_chr5_G14355
ITC1587_Bchr5_P14553	Musa balbisiana	GSMUA_Achr3P24150_001	Musa acuminata	1041	0	GSMUA_Achr3T24150_001	KMMuB_chr5_G14553
ITC1587_Bchr6_P17518	Musa balbisiana	GSMUA_Achr6P25730_001	Musa acuminata	187	2e-60	GSMUA_Achr6T25730_001	KMMuB_chr6_G17518
ITC1587_Bchr6_P17823	Musa balbisiana	GSMUA_Achr6P29170_001	Musa acuminata	613	0	GSMUA_Achr6T29170_001	KMMuB_chr6_G17823
ITC1587_Bchr6_P18191	Musa balbisiana	GSMUA_Achr6P33160_001	Musa acuminata	421	4e-149	GSMUA_Achr6T33160_001	KMMuB_chr6_G18191
ITC1587_Bchr7_P18687	Musa balbisiana	GSMUA_Achr7P01530_001	Musa acuminata	1575	0	GSMUA_Achr7T01530_001	KMMuB_chr7_G18687
ITC1587_Bchr7_P19042	Musa balbisiana	GSMUA_Achr7P05460_001	Musa acuminata	872	0	GSMUA_Achr7T05460_001	KMMuB_chr7_G19042
ITC1587_Bchr7_P20737	Musa balbisiana	GSMUA_Achr7P19370_001	Musa acuminata	992	0	GSMUA_Achr7T19370_001	KMMuB_chr7_G20737
ITC1587_Bchr7_P20876	Musa balbisiana	GSMUA_Achr7P20850_001	Musa acuminata	1448	0	GSMUA_Achr7T20850_001	KMMuB_chr7_G20876
ITC1587_Bchr8_P23675	Musa balbisiana	GSMUA_Achr8P19110_001	Musa acuminata	971	0	GSMUA_Achr8T19110_001	KMMuB_chr8_G23675
ITC1587_Bchr8_P23861	Musa balbisiana	GSMUA_Achr8P20830_001	Musa acuminata	1280	0	GSMUA_Achr8T20830_001	KMMuB_chr8_G23861
ITC1587_Bchr9_P27509	Musa balbisiana	GSMUA_Achr9P22010_001	Musa acuminata	471	2e-165	GSMUA_Achr9T22010_001	KMMuB_chr9_G27509
ITC1587_BchrUn_random_P35868	Musa balbisiana	GSMUA_AchrUn_randomP08730_001	Musa acuminata	1070	0	GSMUA_AchrUn_randomT08730_001	KMMuB_chrUn_random_G35868
ITC1587_BchrUn_random_P39488	Musa balbisiana	GSMUA_AchrUn_randomP26890_001	Musa acuminata	261	2e-87	GSMUA_AchrUn_randomT26890_001	KMMuB_chrUn_random_G39488
