# Supplementary material for: The Plantain Proteome, a Focus on Allele Specific Proteins Obtained from Plantain Fruits
Source: Proteomics. 2018 Feb 23;18(3-4):1700227. doi: 10.1002/pmic.201700227 (PMC6084372; doi:10.1002/pmic.201700227)
Supplement: Supplementary file 4 — Supporting Information [file PMIC-18-na-s004.xlsx]

## Sheet: Sheet1
GOID	Annotated	Significant	Expected	p-value	Description
GO:0004134	2	2	0	3.4e-06	4-alpha-glucanotransferase activity
GO:0004133	4	2	0.01	2.0e-05	glycogen debranching enzyme activity
GO:0016616	129	4	0.24	9.3e-05	oxidoreductase activity, acting on the CH-OH group of donors, NAD or NADP as acceptor
GO:0016614	187	4	0.35	3.9e-04	oxidoreductase activity, acting on CH-OH group of donors
GO:0003746	25	2	0.05	9.9e-04	translation elongation factor activity
GO:0016853	273	4	0.51	1.6e-03	isomerase activity
GO:0004614	1	1	0	1.9e-03	phosphoglucomutase activity
GO:0008863	1	1	0	1.9e-03	formate dehydrogenase (NAD+) activity
GO:0010297	1	1	0	1.9e-03	heteropolysaccharide binding
GO:0046523	1	1	0	1.9e-03	S-methyl-5-thioribose-1-phosphate isomerase activity
GO:0016860	40	2	0.07	2.5e-03	intramolecular oxidoreductase activity
GO:0046522	2	1	0	3.7e-03	S-methyl-5-thioribose kinase activity
GO:0003824	9224	25	17.22	4.0e-03	catalytic activity
GO:0016903	57	2	0.11	5.1e-03	oxidoreductase activity, acting on the aldehyde or oxo group of donors
GO:0004455	3	1	0.01	5.6e-03	ketol-acid reductoisomerase activity
GO:0030599	66	2	0.12	6.7e-03	pectinesterase activity
GO:0045330	66	2	0.12	6.7e-03	aspartyl esterase activity
GO:0003871	4	1	0.01	7.4e-03	5-methyltetrahydropteroyltriglutamate-homocysteine S-methyltransferase activity
GO:0042085	4	1	0.01	7.4e-03	5-methyltetrahydropteroyltri-L-glutamate-dependent methyltransferase activity
GO:0004617	5	1	0.01	9.3e-03	phosphoglycerate dehydrogenase activity
GO:0016491	1661	8	3.1	9.7e-03	oxidoreductase activity
GO:0051287	84	2	0.16	1.1e-02	NAD binding
GO:0004550	7	1	0.01	1.3e-02	nucleoside diphosphate kinase activity
GO:0004857	99	2	0.18	1.5e-02	enzyme inhibitor activity
GO:0003756	8	1	0.01	1.5e-02	protein disulfide isomerase activity
GO:0004738	8	1	0.01	1.5e-02	pyruvate dehydrogenase activity
GO:0004739	8	1	0.01	1.5e-02	pyruvate dehydrogenase (acetyl-transferring) activity
GO:0008172	8	1	0.01	1.5e-02	S-methyltransferase activity
GO:0016864	8	1	0.01	1.5e-02	intramolecular oxidoreductase activity, transposing S-S bonds
GO:2001070	8	1	0.01	1.5e-02	starch binding
GO:0052689	105	2	0.2	1.6e-02	carboxylic ester hydrolase activity
GO:0030060	10	1	0.02	1.9e-02	L-malate dehydrogenase activity
GO:0008135	123	2	0.23	2.2e-02	translation factor activity, RNA binding
GO:0008235	12	1	0.02	2.2e-02	metalloexopeptidase activity
GO:0016157	12	1	0.02	2.2e-02	sucrose synthase activity
GO:0030976	14	1	0.03	2.6e-02	thiamine pyrophosphate binding
GO:0050662	355	3	0.66	2.8e-02	coenzyme binding
GO:0004843	16	1	0.03	2.9e-02	ubiquitin-specific protease activity
GO:0016624	16	1	0.03	2.9e-02	oxidoreductase activity, acting on the aldehyde or oxo group of donors, disulfide as acceptor
GO:0004177	17	1	0.03	3.1e-02	aminopeptidase activity
GO:0019783	17	1	0.03	3.1e-02	ubiquitin-like protein-specific protease activity
GO:0016868	18	1	0.03	3.3e-02	intramolecular transferase activity, phosphotransferases
GO:0016615	19	1	0.04	3.5e-02	malate dehydrogenase activity
GO:0009678	20	1	0.04	3.7e-02	hydrogen-translocating pyrophosphatase activity
GO:0003954	24	1	0.04	4.4e-02	NADH dehydrogenase activity
GO:0008137	24	1	0.04	4.4e-02	NADH dehydrogenase (ubiquinone) activity
GO:0050136	24	1	0.04	4.4e-02	NADH dehydrogenase (quinone) activity
GO:0016861	25	1	0.05	4.6e-02	intramolecular oxidoreductase activity, interconverting aldoses and ketoses
GO:0000287	185	2	0.35	4.6e-02	magnesium ion binding
